# Supplementary material for: A high-speed search engine pLink 2 with systematic evaluation for proteome-scale identification of cross-linked peptides
Source: Nat Commun. 2019 Jul 30;10:3404. doi: 10.1038/s41467-019-11337-z (PMC6667459; doi:10.1038/s41467-019-11337-z)
Supplement: Supplementary file 5 — Supplementary Dataset 1 [file 41467_2019_11337_MOESM5_ESM.xlsx]

## Sheet: Results
Supplementary Data 1 - Reanalysis of the E.coli-Leiker dataset
Summary
# Cross-links identified from E. coli whole-cell lysates
Inter-protein		Intra-protein		Total
389		2472		2861
No.	Protein1-Protein2	Peptide1-Peptide2	#Spectra	Best Score	Identified in 2016*?
Inter-protein cross-links
1	RS1(2)-RS2(2)	ATVSMR(1)-TESFAQLFEESLK(1),ATVSMR(1)-TESFAQLFEESLKEIETR(1)	22	0.0773464
2	RS1(2)-RS2(1)	MATVSMR(1)-TESFAQLFEESLK(1),MATVSMR(1)-TESFAQLFEESLKEIETR(1)	80	0.0227579
3	EFTU2(264)-RL2(183),EFTU1(264)-RL2(183)	KLLDEGR(1)-KVEADCR(1)	23	0.000405579	√
4	DLDH(256)-ODP2(442)	KQQNEEAAK(1)-KAPAEPQR(1)	8	0.00140024	√
5	RNPA(91)-YACL(1)	KGVADLDNR(1)-MDYEFLR(1)	7	0.00153264	√
6	RL1(54)-RL2(183)	KSDQNVR(1)-KVEADCR(1)	7	0.00162076	√
7	IMDH(212)-RL23(44)	KPNACKDEQGR(6)-AEIKAAVQK(4)	5	0.00202114	√
8	EFTS(281)-EFTU2(57),EFTS(281)-EFTU1(57)	VETDFAAEVAAMSKQS(14)-AFDQIDNAPEEKAR(12)	54	0.00245292	√
9	EFTU2(264)-RL1(54),EFTU1(264)-RL1(54)	KSDQNVR(1)-KLLDEGR(1)	16	0.00322166	√
10	RS18(50)-RS6(93),Q47042(10)-RS6(93)	TKHAVTEASPMVK(2)-AKYQR(2)	124	0.00376588	√
11	DBHB(67)-EFTU1(57),DBHB(67)-EFTU2(57)	NPQTGKEITIAAAK(6)-AFDQIDNAPEEKAR(12)	81	0.0052273	√
12	EFTU2(264)-G3P1(108),EFTU1(264)-G3P1(108)	KHITAGAK(1)-KLLDEGR(1)	143	0.00387337	√
13	ALF(115)-EFTU2(264),ALF(115)-EFTU1(264)	KLLPWIDGLLDAGEK(1)-KLLDEGR(1)	15	0.0146057	√
14	GRCA(62)-PFLB(2)	SELNEK(1)-EVPVEVKPEVR(7)	21	0.019293	√
15	EFTU1(264)-RS10(30),EFTU2(264)-RS10(30)	LIDQATAEIVETAKR(14)-KLLDEGR(1)	14	0.02383	√
16	RL17(121)-RL2(183)	SEKAEAAAE(3)-KVEADCR(1)	21	0.0351486	√
17	EFTU1(264)-RL9(112),EFTU2(264)-RL9(112)	DIADAVTAAGVEVAKSEVR(15)-KLLDEGR(1)	21	0.00955822	√
18	DNAK(421)-GRPE(66)	VKAEMENLR(2)-NTTIPTKHSQVFSTAEDNQSAVTIHVLQGER(7)	57	0.0381549	√
19	HNS(83)-STPA(66)	EMLIADGIDPNELLNSLAAVKSGTK(21)-ISTWLELMKADGINPEELLGNSSAAAPR(9)	6	0.0382541	√
20	EFTU2(264)-HNS(57),EFTU1(264)-HNS(57)	KLQQYR(1)-KLLDEGR(1)	50	0.0176594	√
21	G3P1(108)-RL1(105)	AAGAELVGMEDLADQIKK(17)-KHITAGAK(1)	20	0.0423993	√
22	SUCC(146)-SUCD(256)	VAEETPHLIHKVALDPLTGPMPYQGR(11)-MGHAGAIIAGGKGTADEK(12)	1029	0.0107435	√
23	RL2(183)-RS9(100)	KAGFVTR(1)-KVEADCR(1)	9	0.053645	√
24	EFTU1(57)-SYW(55),EFTU2(57)-SYW(55)	QDAQKLR(5)-AFDQIDNAPEEKAR(12)	3	0.0546281	√
25	RL17(121)-RL21(85)	SEKAEAAAE(3)-KQQGHR(1)	5	0.0561204	√
26	RL17(121)-RS9(2)	AENQYYGTGR(1)-SEKAEAAAE(3)	8	0.0568956	√
27	G3P1(108)-RL1(54)	KSDQNVR(1)-KHITAGAK(1)	10	0.0614299	√
28	RPOB(844)-RPOC(66)	IFGPVKDYECLCGK(6)-DTKLGPEEITADIPNVGEAALSK(3)	128	0.0106677	√
29	HFLC(289)-HFLK(310)	LFADAFSKDPDFYAFIR(8)-FAKLLPEYK(3)	5	0.0646532	√
30	DBHA(67)-EFTU1(57),DBHA(67)-EFTU2(57)	NPQTGKEIK(6)-AFDQIDNAPEEKAR(12)	7	0.0653857	√
31	G3P1(124)-RL7(71)	VAVIKAVR(5)-VVMTGPSKDNTPMFVK(8)	4	0.0668802	√
32	RL1(14)-RL2(183)	EKVDATK(2)-KVEADCR(1)	9	0.0682473	√
33	RPOB(844)-RPOC(50)	TFKPER(3)-DTKLGPEEITADIPNVGEAALSK(3)	88	0.0202779	√
34	RL2(183)-RS13(103)	TKTNAR(2)-KVEADCR(1)	13	0.0850835	√
35	GRCA(88)-PFLB(63)	VMEGVKLENR(6)-ETLEDAVKHPEK(8)	25	0.072189	√
36	RL7(71)-SYM(143)	FVKGTCPK(3)-VAVIKAVR(5)	4	0.103403	√
37	RL1(54)-RS13(103)	KSDQNVR(1)-TKTNAR(2)	7	0.109539	√
38	GLN1B(353)-RL2(108)	IPVVSSPKAR(8)-YILAPKGLK(6)	8	0.110396
39	EFTS(214)-EFTU1(57),EFTS(214)-EFTU2(57)	EIAEKMVEGR(5)-AFDQIDNAPEEKAR(12)	8	0.110713	√
40	RL1(54)-UPP(26)	KSDQNVR(1)-EQDISTKR(7)	3	0.112984	√
41	RL1(54)-RL9(112)	KSDQNVR(1)-DIADAVTAAGVEVAKSEVR(15)	25	0.00902179	√
42	G3P1(108)-RL9(112)	DIADAVTAAGVEVAKSEVR(15)-KHITAGAK(1)	54	0.0155539	√
43	DLDH(403)-ODP2(410)	IQKISGANLSR(3)-LIFDKESHR(5)	3	0.130777	√
44	G3P1(108)-YFIA(80)	KHITAGAK(1)-HEDMYTAINELINKLER(14)	6	0.137405
45	DBHB(67)-PGK(27)	ADLNVPVKDGK(8)-NPQTGKEITIAAAK(6)	11	0.147917	√
46	RPOB(163)-RPOC(781)	KGLADTALK(1)-GKTHSSGK(2),KGLADTALK(1)-SPGVFFDSDKGKTHSSGK(12)	247	0.000602584	√
47	EFTU1(264)-RL9(57),EFTU2(264)-RL9(57)	RAELEAKLAEVLAAANAR(7)-KLLDEGR(1)	4	0.152441	√
48	DBHA(22)-EFTU1(264),DBHA(22)-EFTU2(264)	TQAKAALESTLAAITESLK(4)-KLLDEGR(1)	4	0.155914	√
49	RL24(97)-RS9(100)	KAGFVTR(1)-FFKSNSETIK(3)	6	0.156917	√
50	EFTU1(264)-HNS(120),EFTU2(264)-HNS(120)	TPAVIKK(6)-KLLDEGR(1)	3	0.163628
51	RPOA(1)-RPOC(521)	MQGSVTEFLKPR(1)-DCVNAKGEGMVLTGPK(6)	54	0.034703	√
52	RL28(44)-RL7(71)	VAVIKAVR(5)-FWVESEKR(7)	6	0.178988	√
53	ODO2(85)-YQIC(80),DLDH(2)-ODO2(85)	STEIK(1)-EGNSAGKETSAK(7)	3	0.179746	√
54	HNS(6)-STPA(2)	SEALKILNNIR(5)-SVMLQSLNNIR(1)	46	0.183748	√
55	RL2(183)-YDGD(176)	KVEADCR(1)-KAAGR(1)	5	0.193256
56	RBSR(5)-RL1(105),GALR(5)-RL1(105),ACRF(263)-RL1(105),RL1(105)-TRAD1(157),RL1(105)-RS15(73),FTSI(342)-RL1(105)	KDVAR(1)-AAGAELVGMEDLADQIKK(17)	28	0.0537715	√
57	RL15(129)-RL17(99)	VTKGAR(3)-ILKCGFR(3)	6	0.204702
58	G3P1(108)-RL9(57)	RAELEAKLAEVLAAANAR(7)-KHITAGAK(1)	3	0.205558	√
59	RL9(112)-RS16(1)	DIADAVTAAGVEVAKSEVR(15)-MVTIR(1)	15	0.0417088
60	RL18(17)-RS9(2)	AENQYYGTGR(1)-KLQELGATR(1)	3	0.209582	√
61	RL1(54)-RS9(13)	KSDQNVR(1)-KSSAAR(1)	3	0.214268
62	RL1(54)-RL17(121)	KSDQNVR(1)-SEKAEAAAE(3)	6	0.216553	√
63	DNAK(387)-GRPE(66)	VKAEMENLR(2)-KDVNPDEAVAIGAAVQGGVLTGDVKDVLLLDVTPLSLGIETMGGVMTTLIAK(25)	5	0.216646	√
64	RL17(121)-RS21(25)	SEKAEAAAE(3)-SCEKAGVLAEVR(4)	3	0.226774	√
65	PYRB(85)-YGCG(89)	KGETLADTISVISTYVDAIVMR(1)-LGDAKR(5)	13	0.22829
66	RL2(207)-RL7(71)	VAVIKAVR(5)-VLGKAGAAR(4)	6	0.228556	√
67	RL7(71)-RS10(11)	VAVIKAVR(5)-LKAFDHR(2)	10	0.235014	√
68	NUSA(22)-TYRP(371),NUSA(22)-RS5(26),NUSA(22)-YFED(42)	VKGGR(2)-EKIFEALESALATATK(2)	4	0.239874
69	RPOB(191)-RPOC(1192)	LVITPVDGSDPYEEMIPKWR(18)-GSWLDFEFDPKDNLFVR(11)	3	0.244383	√
70	RL1(14)-TRAD1(157),ACRF(263)-RL1(14),FTSI(342)-RL1(14),GALR(5)-RL1(14),RBSR(5)-RL1(14),RL1(14)-RS15(73)	KDVAR(1)-EKVDATK(2)	6	0.249478	√
71	GALR(5)-RL9(57),RL9(57)-RS15(73),RBSR(5)-RL9(57),ACRF(263)-RL9(57),FTSI(342)-RL9(57),RL9(57)-TRAD1(157)	KDVAR(1)-AELEAKLAEVLAAANAR(6),KDVAR(1)-RAELEAKLAEVLAAANAR(7)	12	0.253616	√
72	RS7(11)-RS9(100)	KILPDPK(1)-KAGFVTR(1)	54	0.00218228	√
73	FKBA(110)-YIBA(66),FKBA(110)-IF1(42)	KNYIR(1)-VKSSAQAK(2)	3	0.268368	√
74	GRCA(62)-PFLB(643)	DQKGAVASLTSVAK(3)-EVPVEVKPEVR(7)	13	0.164455	√
75	RL9(112)-RS9(2)	DIADAVTAAGVEVAKSEVR(15)-AENQYYGTGR(1)	14	0.0134942	√
76	ALF(115)-EFTS(214)	EIAEKMVEGR(5)-KLLPWIDGLLDAGEK(1)	30	0.0215841	√
77	RS4(77)-RS9(2)	NYYKEAAR(4)-AENQYYGTGR(1)	5	0.278396	√
78	RL15(29)-RS4(156),RS4(156)-XYLE(265)	KTGGR(1)-VKAALELAEQR(2)	8	0.284905
79	RL6(6)-RL9(112)	DIADAVTAAGVEVAKSEVR(15)-VAKAPVVVPAGVDVK(3)	9	0.0936179	√
80	RL18(17)-RL7(71)	VAVIKAVR(5)-KLQELGATR(1)	6	0.300682	√
81	RL17(121)-RL2(71)	SEKAEAAAE(3)-NKDGIPAVVER(2)	7	0.303318	√
82	EFTU1(264)-RS10(1),EFTU2(264)-RS10(1)	MQNQR(1)-KLLDEGR(1)	4	0.313135	√
83	INSE2(21)-STPA(2),INSE3(21)-STPA(2),INSE5(21)-STPA(2),INSE6(21)-STPA(2),INSE7(21)-STPA(2),HNS(2)-STPA(2),INSE1(21)-STPA(2),STPA(2)-SYP(422),INSE4(21)-STPA(2),GARR(105)-STPA(2),HIPA(286)-STPA(2)	SEALK(1)-SVMLQSLNNIR(1)	61	0.0795901
84	RL2(183)-RS6(106)	AKDER(2)-KVEADCR(1)	3	0.318887
85	RL17(99)-RS4(22)	EGTDLFLKSGVR(8)-ILKCGFR(3)	6	0.266272	√
86	CARB(515)-EFTS(95)	LAGVREAEIRKLR(11)-DAGFQAFADKVLDAAVAGK(10)	7	0.333715
87	ERPA(2)-FETP(28)	EAEGQDFQLYPGELGKR(16)-SDDVALPLEFTDAAANK(1)	93	0.0174878	√
88	EFTU1(264)-RL9(89),EFTU2(264)-RL9(89)	AGDEGKLFGSIGTR(6)-KLLDEGR(1)	3	0.340468	√
89	METC(253)-RL9(112)	SRGLR(1)-DIADAVTAAGVEVAKSEVR(15)	3	0.3544
90	SUHB(251)-TOP3(89)	VVKAMLANMR(3)-QLNVIKR(6)	6	0.359694	√
91	RS16(46)-RS2(28)	VGFFNPIASEKEEGTR(11)-MKPFIFGAR(2)	9	0.360424	√
92	EFG(153)-EFTU1(264),EFG(153)-EFTU2(264)	MGANFLKVVNQIK(7)-KLLDEGR(1)	23	0.046084	√
93	PYRB(2)-RL7(71)	ANPLYQK(1)-VAVIKAVR(5)	9	0.0645372	√
94	G3P1(124)-RL9(112)	DIADAVTAAGVEVAKSEVR(15)-VVMTGPSKDNTPMFVK(8)	8	0.356571	√
95	DBHB(67)-EFTU2(264),DBHB(67)-EFTU1(264)	NPQTGKEITIAAAK(6)-KLLDEGR(1)	51	0.163843	√
96	RL17(121)-RS4(77)	NYYKEAAR(4)-SEKAEAAAE(3)	3	0.382433	√
97	EFG(507)-EFTU1(264),EFG(507)-EFTU2(264)	HAKQSGGR(3)-KLLDEGR(1)	3	0.388598	√
98	RL17(99)-RS9(100)	KAGFVTR(1)-ILKCGFR(3)	6	0.390249	√
99	RL23(9)-TRAD1(157),ACRF(263)-RL23(9),FTSI(342)-RL23(9),GALR(5)-RL23(9),RBSR(5)-RL23(9),RL23(9)-RS15(73)	KDVAR(1)-LLKVLR(3)	3	0.414036
100	GHXP(17)-RS2(2)	ATVSMR(1)-KISQR(1)	3	0.311122
101	DLST(250)-RL7(82)	GATGLGLKEAKDLVESAPAALK(8)-EKSIEVAR(2)	6	0.428578
102	RL9(112)-YPHE(35),ACNB(313)-RL9(112),RL9(112)-RLUC(44)	DIADAVTAAGVEVAKSEVR(15)-KGEVR(1)	3	0.429238	√
103	RL17(121)-RS8(2)	SMQDPIADMLTR(1)-SEKAEAAAE(3)	3	0.44197
104	RL2(183)-RS9(13)	KSSAAR(1)-KVEADCR(1)	3	0.458876	√
105	EFTU1(264)-RL10(37),EFTU2(264)-RL10(37)	GVTVDKMTELR(6)-KLLDEGR(1)	4	0.466528	√
106	GRCA(62)-PFLB(386),DEAD(386)-GRCA(62),DCOR(173)-GRCA(62)	KFAAK(1)-EVPVEVKPEVR(7)	6	0.298009	√
107	YCHF(82)-YDIJ(128)	GASKGEGLGNQFLTNIR(4)-VEAGVIKDQLNQYLK(7)	4	0.486732
108	HNS(57)-RL7(71)	VAVIKAVR(5)-KLQQYR(1)	11	0.144164	√
109	RL17(99)-RL2(207)	ILKCGFR(3)-VLGKAGAAR(4)	4	0.496627	√
110	RL17(121)-TRAD1(157),ACRF(263)-RL17(121),FTSI(342)-RL17(121),GALR(5)-RL17(121),RBSR(5)-RL17(121),RL17(121)-RS15(73)	KDVAR(1)-SEKAEAAAE(3)	7	0.504099	√
111	G3P1(108)-RL7(71)	VAVIKAVR(5)-KHITAGAK(1)	18	0.0877422	√
112	RL17(99)-RL24(97)	ILKCGFR(3)-FFKSNSETIK(3)	6	0.32266	√
113	G3P1(108)-TRAD1(157),ACRF(263)-G3P1(108),FTSI(342)-G3P1(108),G3P1(108)-GALR(5),G3P1(108)-RBSR(5),G3P1(108)-RS15(73)	KDVAR(1)-KHITAGAK(1)	7	0.467235	√
114	RL1(141)-RL33(10)	GLMPNPKVGTVTPNVAEAVK(7)-IKLVSSAGTGHFYTTTK(2)	25	0.00508066	√
115	EFTU1(57)-KDTA(33),EFTU2(57)-KDTA(33)	KRWGER(1)-AFDQIDNAPEEKAR(12)	8	0.0102954	√
116	RS18(30)-RS6(104)	HAVTEASPMVKAK(11)-DIATLKNYITESGK(6)	31	0.0187442	√
117	EFTU2(314)-RL7(71),EFTU1(314)-RL7(71)	VAVIKAVR(5)-FESEVYILSKDEGGR(10)	7	0.054258	√
118	RL31(39)-RL5(3)	STVGHDLNLDVCSKCHPFFTGK(14)-AKLHDYYKDEVVK(2)	10	0.059336	√
119	DLDH(339)-ODP2(313)	AEAPAAAPAAKAEGK(11)-KHYFDPK(1)	13	0.0797396	√
120	EFTU1(314)-RL7(85),EFTU2(314)-RL7(85)	EAKDLVESAPAALK(3)-FESEVYILSKDEGGR(10)	7	0.0845657	√
121	RL31(39)-RL5(2)	STVGHDLNLDVCSKCHPFFTGK(14)-AKLHDYYKDEVVK(1)	33	0.0986345	√
122	CSPI(24)-EFTU1(57),DOSP(96)-EFTU1(57),CSPI(24)-EFTU2(57),DOSP(96)-EFTU2(57)	KDGSK(1)-AFDQIDNAPEEKAR(12)	4	0.113693
123	RL2(183)-RL7(71)	VAVIKAVR(5)-KVEADCR(1)	4	0.126375	√
124	RL6(29)-RL7(85)	EAKDLVESAPAALK(3)-GKNGELTR(2)	3	0.154255	√
125	RL21(85)-RS20(16)	AIQSEKAR(6)-KQQGHR(1)	3	0.155583	√
126	RL6(86)-RL7(85)	EAKDLVESAPAALK(3)-KLQLVGVGYR(1)	3	0.159207	√
127	EFTU1(57)-ETTA(286),EFTU1(57)-OMPC(302),EFTU1(57)-NMPC(301),EFTU1(57)-Q1PI90(248),EFTU2(57)-ETTA(286),EFTU2(57)-OMPC(302),EFTU2(57)-NMPC(301),EFTU2(57)-Q1PI90(248)	QSKGK(3)-AFDQIDNAPEEKAR(12)	3	0.163683
128	DLDH(339)-ODP2(317)	AEGKSEFAENDAYVHATPLIR(4)-KHYFDPK(1)	43	0.110898	√
129	ARGR(52)-RL7(85)	MLTKFGAVR(4)-EAKDLVESAPAALK(3)	9	0.16804
130	DLDH(278)-ODP2(302)	QEAAAPAPAAKAEAPAAAPAAK(11)-VPNGKNLDAGK(5)	5	0.17552	√
131	RL11(87)-RL7(71)	AAGIKSGSGKPNK(5)-VAVIKAVR(5)	3	0.175553	√
132	RL31(47)-RL5(2)	CHPFFTGKQR(8)-AKLHDYYKDEVVK(1)	8	0.176681	√
133	DBHB(67)-RL7(85)	EAKDLVESAPAALK(3)-NPQTGKEITIAAAK(6)	5	0.199488	√
134	RL1(141)-RL33(50)	GLMPNPKVGTVTPNVAEAVK(7)-QHVIYKEAK(6)	4	0.201982	√
135	RS10(1)-RS14(76)	MQNQR(1)-KFGLSR(1)	11	0.205838	√
136	EFTU2(264)-RL7(71),EFTU1(264)-RL7(71)	VAVIKAVR(5)-KLLDEGR(1)	19	0.212865	√
137	FKBA(110)-RS10(11)	LKAFDHR(2)-VKSSAQAK(2)	14	0.232161	√
138	RL6(29)-RL7(71)	VAVIKAVR(5)-GKNGELTR(2)	6	0.238143	√
139	RNR(719)-RS7(11)	KILPDPK(1)-KIDFSLISSER(1)	6	0.251808	√
140	EFTU1(264)-RS10(11),EFTU2(264)-RS10(11)	LKAFDHR(2)-KLLDEGR(1)	11	0.232175	√
141	DBHA(67)-RL9(112)	DIADAVTAAGVEVAKSEVR(15)-NPQTGKEIK(6)	12	0.216208	√
142	BAMA(644)-KPRS(231),ADEC(221)-KPRS(231),ARAF(329)-KPRS(231),KPRS(231)-PSTS(200)	GLGGK(5)-DCVLVDDMIDTGGTLCKAAEALK(17)	3	0.270868
143	G3P1(108)-PYRI(2),G3P1(108)-Q47556(2)	THDNK(1)-KHITAGAK(1)	3	0.271859
144	RS7(11)-RS9(2)	KILPDPK(1)-AENQYYGTGR(1)	3	0.293562	√
145	EFTU1(57)-THIL(243),EFTU1(57)-YQIK(237),EFTU1(57)-YFIR(149),EFTU1(57)-HRPB(524),EFTU1(57)-RCLR(2),EFTU1(57)-SUCP(389),EFTU2(57)-THIL(243),EFTU2(57)-YQIK(237),EFTU2(57)-YFIR(149),EFTU2(57)-HRPB(524),EFTU2(57)-RCLR(2),EFTU2(57)-SUCP(389)	DALSR(1)-AFDQIDNAPEEKAR(12)	3	0.297046
146	DBHA(67)-EFTU1(314),DBHA(67)-EFTU2(314)	NPQTGKEIK(6)-FESEVYILSKDEGGR(10)	3	0.307666	√
147	RL28(44)-RL9(42)	FWVESEKR(7)-KNIEFFEAR(1)	3	0.317581	√
148	CH10(74)-YOEF(1),CH10(74)-YEDA(39),CH10(74)-YGCQ(238)	VGDIVIFNDGYGVKSEK(14)-MAGVR(1)	4	0.324151
149	RL10(144)-RL7(71)	LMATMKEASAGK(6)-VAVIKAVR(5)	3	0.324163	√
150	DBHA(67)-RL1(105)	AAGAELVGMEDLADQIKK(17)-NPQTGKEIK(6)	5	0.324421	√
151	RL1(105)-RL7(71)	VAVIKAVR(5)-AAGAELVGMEDLADQIKK(17)	4	0.327209	√
152	RL9(112)-RS3(108)	DIADAVTAAGVEVAKSEVR(15)-KPELDAK(1)	3	0.327872	√
153	EFTU1(264)-RL7(85),EFTU2(264)-RL7(85)	EAKDLVESAPAALK(3)-KLLDEGR(1)	3	0.327923	√
154	ATPA(388)-CH60(277)	VAAVKAPGFGDR(5)-KLSGGIR(1)	4	0.328673	√
155	CMOM(83)-DNAK(55)	TTPSIIAYTQDGETLVGQPAKR(21)-AKQAAEAK(2)	12	0.280901
156	ODO2(156)-UGPC(1),ODO2(156)-YGHW(10),EUTC(186)-ODO2(156)	APAKESAPAAAAPAAQPALAAR(4)-MAGLK(1)	3	0.362224
157	EFTU1(264)-FABI(43),EFTU2(264)-FABI(43)	EGAELAFTYQNDKLK(13)-KLLDEGR(1)	20	0.101688	√
158	RL15(129)-RL2(207)	VTKGAR(3)-VLGKAGAAR(4)	3	0.384076	√
159	RL10(37)-RL7(85)	GVTVDKMTELR(6)-EAKDLVESAPAALK(3)	9	0.385151	√
160	RL15(84)-RS2(2)	LSDLAKVEGGVVDLNTLK(6)-ATVSMR(1)	6	0.410094	√
161	PT1(404)-SUFE(9),PT1(404)-YPHG(628),PSPF(119)-PT1(404),PT1(404)-YFJD(54),FUCI(158)-PT1(404),PT1(404)-RPOB(900),DCUB(80)-PT1(404),PT1(404)-QUEF(214),DCUA(78)-PT1(404),CLPB(558)-PT1(404)	KEIEIYK(1)-EKLLR(2)	28	0.165587	√
162	RL7(85)-YJGA(163)	EAKDLVESAPAALK(3)-EGNKPPK(4)	7	0.413534
163	CHIP(135)-YGIN(2),FTSI(2)-YGIN(2),RLMA(123)-YGIN(2)	KAAAK(1)-LTVIAEIR(1)	3	0.427532
164	RS12(2)-RS2(143)	ATVNQLVR(1)-ELEKLENSLGGIK(4)	5	0.432403	√
165	RL7(71)-RS10(1)	VAVIKAVR(5)-MQNQR(1)	3	0.436671	√
166	AMO(121)-RS1(1),LON(211)-RS1(1)	QVEKR(4)-MTESFAQLFEESLK(1)	4	0.440132
167	GLMS(335)-RPOE(109),GLMS(335)-OPPB(168),BCSG(444)-GLMS(335)	GGALK(1)-KSAVR(1)	17	0.0837694
168	DNAC(108)-RHTA(2),MCBR(2)-RHTA(2),RECD(173)-RHTA(2),RHTA(2)-YGGC(52),RHTA(2)-YDAV(110),FTSH(194)-RHTA(2),RARA(59)-RHTA(2),RHTA(2)-YIFB(219)	PGTGK(1)-PGSLR(1)	11	0.116454
169	ARND(3)-RL27(78),RL27(78)-SSNA(145),RL27(78)-RS9(115)	KFISIEAE(1)-KVGLR(1)	9	0.136757
170	BCSG(444)-YHBP(94),OPPB(168)-YHBP(94),RPOE(109)-YHBP(94),BCSG(444)-GYRA(2),GYRA(2)-OPPB(168),GYRA(2)-RPOE(109),BCSG(444)-SLYA(7),OPPB(168)-SLYA(7),RPOE(109)-SLYA(7)	GGALK(1)-SDLAR(1)	4	0.274199
171	AQPZ(106)-RS1(43),PERR(249)-RS1(43),RS1(43)-SGBE(65),RS1(43)-YCAL(254)	DVVLVDAGLKSESAIPAEQFK(10)-IASGK(5)	4	0.448859
172	RL15(129)-RL2(183)	VTKGAR(3)-KVEADCR(1)	3	0.469698
173	SYFA(324)-SYFB(728)	DIAVVVAENVPAADILSECKK(20)-FLKQFK(3)	9	0.141964	√
174	EFTU1(264)-RL6(6),EFTU2(264)-RL6(6)	VAKAPVVVPAGVDVK(3)-KLLDEGR(1)	6	0.020172	√
175	ARND(3)-RS7(11),RS7(11)-RS9(115),RS7(11)-SSNA(145)	KILPDPK(1)-KVGLR(1)	3	0.50519	√
176	NFRA(826)-PYRB(85)	KGETLADTISVISTYVDAIVMR(1)-WKPLR(2)	3	0.505548
177	RS1(2)-SLT(1)	TESFAQLFEESLK(1)-MEKAK(1)	9	0.408427
178	EFTU1(264)-RL2(207),EFTU2(264)-RL2(207)	KLLDEGR(1)-VLGKAGAAR(4)	3	0.514292	√
179	RL1(141)-RL33(33)	GLMPNPKVGTVTPNVAEAVK(7)-TKPEKLELK(5)	4	0.554892	√
180	RPOB(163)-RPOC(1132)	IPQESGGTKDITGGLPR(9)-GKTHSSGK(2),IPQESGGTKDITGGLPR(9)-SPGVFFDSDKGKTHSSGK(12)	19	0.251088	√
181	EFTU1(314)-RS8(2),EFTU2(314)-RS8(2)	SMQDPIADMLTR(1)-FESEVYILSKDEGGR(10)	5	0.00118439	√
182	RL9(112)-RS8(2)	DIADAVTAAGVEVAKSEVR(15)-SMQDPIADMLTR(1)	5	0.00182843	√
183	EFTU1(264)-RS8(2),EFTU2(264)-RS8(2)	SMQDPIADMLTR(1)-KLLDEGR(1)	15	0.00311145	√
184	RL1(105)-RS2(2)	AAGAELVGMEDLADQIKK(17)-ATVSMR(1)	5	0.0090456	√
185	RL9(112)-TRAD1(157),ACRF(263)-RL9(112),FTSI(342)-RL9(112),GALR(5)-RL9(112),RBSR(5)-RL9(112),RL9(112)-RS15(73)	KDVAR(1)-DIADAVTAAGVEVAKSEVR(15)	13	0.015086	√
186	G3P1(108)-RS8(2)	SMQDPIADMLTR(1)-KHITAGAK(1)	4	0.0224	√
187	EFTU1(300)-RL7(71),EFTU2(300)-RL7(71)	VAVIKAVR(5)-PGTIKPHTK(5)	8	0.0225086	√
188	RL18(17)-RL24(97)	KLQELGATR(1)-FFKSNSETIK(3)	9	0.0268697	√
189	RS8(2)-TRAD1(157),ACRF(263)-RS8(2),FTSI(342)-RS8(2),GALR(5)-RS8(2),RBSR(5)-RS8(2),RS15(73)-RS8(2)	KDVAR(1)-SMQDPIADMLTR(1)	7	0.026943	√
190	RRF(15)-YDJI(1)	MDKCVEAFK(3)-MLADIR(1)	25	0.0297966
191	EFTU1(314)-G3P1(108),EFTU2(314)-G3P1(108)	KHITAGAK(1)-FESEVYILSKDEGGR(10)	57	0.00855608	√
192	FKBA(110)-RL29(44)	MQAASGQLQQSHLLKQVR(15)-VKSSAQAK(2)	9	0.0366155	√
193	RL10(97)-RL7(71)	LFKEFAK(3)-VAVIKAVR(5)	10	0.0456577	√
194	EFTU2(264)-TIG(287),EFTU1(264)-TIG(287)	VKSQAIEGLVK(2)-KLLDEGR(1)	8	0.0568087	√
195	RL9(112)-RS2(28)	DIADAVTAAGVEVAKSEVR(15)-MKPFIFGAR(2)	5	0.0626091	√
196	RL10(2)-RL7(71)	ALNLQDK(1)-VAVIKAVR(5)	9	0.0662539	√
197	RL18(17)-RL9(112)	DIADAVTAAGVEVAKSEVR(15)-KLQELGATR(1)	8	0.0759066	√
198	RL1(54)-TRAD1(157),ACRF(263)-RL1(54),FTSI(342)-RL1(54),GALR(5)-RL1(54),RBSR(5)-RL1(54),RL1(54)-RS15(73)	KDVAR(1)-KSDQNVR(1)	8	0.0759508	√
199	EFTU1(264)-RL14(1),EFTU2(264)-RL14(1)	MIQEQTMLNVADNSGAR(1)-KLLDEGR(1)	3	0.0855588	√
200	CH60(122)-EFTU1(264),CH60(122)-EFTU2(264)	GIDKAVTAAVEELK(4)-KLLDEGR(1)	4	0.0873579	√
201	EFTU1(264)-RL2(71),EFTU2(264)-RL2(71)	KLLDEGR(1)-NKDGIPAVVER(2)	3	0.0880011	√
202	EFTU1(57)-RS8(2),EFTU2(57)-RS8(2)	SMQDPIADMLTR(1)-AFDQIDNAPEEKAR(12)	7	0.0940626	√
203	DBHB(67)-RL9(112)	DIADAVTAAGVEVAKSEVR(15)-NPQTGKEITIAAAK(6)	10	0.0957972	√
204	RL6(6)-RS8(2)	SMQDPIADMLTR(1)-VAKAPVVVPAGVDVK(3)	7	0.105373	√
205	EFTU1(314)-RL6(6),EFTU2(314)-RL6(6)	VAKAPVVVPAGVDVK(3)-FESEVYILSKDEGGR(10)	5	0.108934	√
206	G3P1(124)-HPF(26)	VVMTGPSKDNTPMFVK(8)-FAKLEQYFDR(3)	7	0.109462	√
207	EFTU1(264)-TRAD1(157),ACRF(263)-EFTU1(264),EFTU1(264)-FTSI(342),EFTU1(264)-GALR(5),EFTU1(264)-RBSR(5),EFTU1(264)-RS15(73),EFTU2(264)-TRAD1(157),ACRF(263)-EFTU2(264),EFTU2(264)-FTSI(342),EFTU2(264)-GALR(5),EFTU2(264)-RBSR(5),EFTU2(264)-RS15(73)	KDVAR(1)-KLLDEGR(1)	9	0.118584	√
208	EFTU1(264)-RL11(113),EFTU2(264)-RL11(113)	AQLQEIAQTKAADMTGADIEAMTR(10)-KLLDEGR(1)	14	0.1364	√
209	RL9(112)-RS7(149)	MAEANKAFAHYR(6)-DIADAVTAAGVEVAKSEVR(15)	7	0.14474	√
210	EFTU1(264)-RS10(82),EFTU2(264)-RS10(82)	LVDIVEPTEKTVDALMR(10)-KLLDEGR(1)	9	0.152005	√
211	RL17(99)-RS4(31)	AIDTKCK(5)-ILKCGFR(3)	4	0.158143	√
212	RL10(37)-RL7(71)	GVTVDKMTELR(6)-VAVIKAVR(5)	6	0.159345	√
213	EFTU1(264)-RL17(99),EFTU2(264)-RL17(99)	ILKCGFR(3)-KLLDEGR(1)	12	0.167333	√
214	FHLA(527)-RRF(15)	MDKCVEAFK(3)-KMVADR(1)	4	0.171924
215	EFTU1(264)-RL2(108),EFTU2(264)-RL2(108)	KLLDEGR(1)-YILAPKGLK(6)	6	0.186181	√
216	RL9(112)-YNCE(124)	DIADAVTAAGVEVAKSEVR(15)-TGEVKGR(5)	3	0.187664	√
217	EFTU1(264)-RL1(105),EFTU2(264)-RL1(105)	AAGAELVGMEDLADQIKK(17)-KLLDEGR(1)	5	0.189187	√
218	G3P1(108)-RL7(85)	EAKDLVESAPAALK(3)-KHITAGAK(1)	6	0.189874	√
219	DBHB(67)-RS1(464)	NPQTGKEITIAAAK(6)-VTAVDAKGATVELADGVEGYLR(7)	6	0.19204	√
220	RS1(450)-RS10(11)	LKAFDHR(2)-KGAIVTGK(1)	7	0.19825	√
221	RLMD(59)-RS6(93)	TKHAVTEASPMVK(2)-KQYAR(1)	5	0.206796	√
222	RPOB(890)-RPOC(66)	IFGPVKDYECLCGK(6)-VTPKGETQLTPEEK(4)	57	0.0971386	√
223	DNAK(55)-YNCE(124)	TTPSIIAYTQDGETLVGQPAKR(21)-TGEVKGR(5)	6	0.211883	√
224	RL9(112)-RS10(30)	DIADAVTAAGVEVAKSEVR(15)-LIDQATAEIVETAKR(14)	3	0.211922
225	RL7(71)-RS2(2)	VAVIKAVR(5)-ATVSMR(1)	10	0.215003	√
226	RL9(112)-RS17(16)	DIADAVTAAGVEVAKSEVR(15)-VVSDKMEK(5)	4	0.240752
227	IF3(1)-ODO2(156)	MKGGK(1)-APAKESAPAAAAPAAQPALAAR(4)	3	0.24203
228	RL29(44)-RS8(2)	MQAASGQLQQSHLLKQVR(15)-SMQDPIADMLTR(1)	4	0.258023
229	OBG(183)-RL7(85)	EAKDLVESAPAALK(3)-AVSAAKPK(6)	3	0.259406
230	DBHB(67)-RS1(229)	NPQTGKEITIAAAK(6)-VKHPSEIVNVGDEITVK(2)	4	0.261297	√
231	CH60(42)-RS9(2)	NVVLDKSFGAPTITK(6)-AENQYYGTGR(1)	5	0.261428	√
232	RPOB(265)-RPOC(1072)	TAGGKDLRPALK(5)-VYVEKGR(5)	4	0.261845	√
233	RS1(1)-RS2(2)	ATVSMR(1)-MTESFAQLFEESLK(1)	5	0.262904
234	DNAK(304)-YDFW(2)	AKLESLVEDLVNR(2)-DNARIDLR(1)	18	0.264716
235	DBHB(67)-RL11(113)	AQLQEIAQTKAADMTGADIEAMTR(10)-NPQTGKEITIAAAK(6)	4	0.267526	√
236	PYRB(179)-PYRI(137)	TVHSLTQALAKFDGNR(11)-ANDIALKCK(7)	8	0.267856	√
237	DBHB(67)-RL1(54)	KSDQNVR(1)-NPQTGKEITIAAAK(6)	5	0.270602	√
238	EFTU1(264)-RS16(46),EFTU2(264)-RS16(46)	VGFFNPIASEKEEGTR(11)-KLLDEGR(1)	4	0.283728	√
239	FKBA(110)-RL25(73)	VKSSAQAK(2)-VKAQDVQR(2)	5	0.288496	√
240	RL9(112)-SAPA(545)	DIADAVTAAGVEVAKSEVR(15)-QDEVKK(5)	4	0.289104	√
241	RL29(54)-RL7(71)	VAVIKAVR(5)-VKTLLNEK(2)	3	0.295492
242	RL7(71)-RS9(100)	VAVIKAVR(5)-KAGFVTR(1)	6	0.300786	√
243	AQPZ(106)-RL9(112),PERR(249)-RL9(112),RL9(112)-SGBE(65),RL9(112)-YCAL(254)	DIADAVTAAGVEVAKSEVR(15)-IASGK(5)	3	0.302872
244	RL9(112)-UBIJ(197),RL9(112)-YGJK(165),RL9(112)-ZAPB(10),RL9(112)-RPOB(1028)	DIADAVTAAGVEVAKSEVR(15)-KLEAK(1)	8	0.303165
245	EFP(31)-YNFL(1)	IMLDGEPYAVEASEFVKPGK(17)-MNIELR(1)	10	0.30987
246	CH60(272)-RS9(100)	GIVKVAAVK(4)-KAGFVTR(1)	5	0.313288	√
247	EFTU1(264)-RL1(14),EFTU2(264)-RL1(14)	EKVDATK(2)-KLLDEGR(1)	5	0.327043	√
248	DCOR(131)-RL7(85)	EAKDLVESAPAALK(3)-KHPAGR(1)	3	0.331148
249	RL1(54)-RL7(71)	VAVIKAVR(5)-KSDQNVR(1)	3	0.335402	√
250	EFTU1(314)-RL29(54),EFTU2(314)-RL29(54)	VKTLLNEK(2)-FESEVYILSKDEGGR(10)	4	0.338791	√
251	RL7(85)-YBAY(88)	EAKDLVESAPAALK(3)-VLAQKAVR(5)	4	0.339152
252	EFP(31)-USPC(53),EFP(31)-WCAB(1)	IMLDGEPYAVEASEFVKPGK(17)-MLEDLR(1)	5	0.342281
253	RL17(99)-RS9(13)	KSSAAR(1)-ILKCGFR(3)	5	0.342988	√
254	EFTU1(264)-RL29(44),EFTU2(264)-RL29(44)	MQAASGQLQQSHLLKQVR(15)-KLLDEGR(1)	4	0.35302	√
255	RL1(14)-RL7(71)	VAVIKAVR(5)-EKVDATK(2)	3	0.354512	√
256	RL2(207)-RS9(100)	KAGFVTR(1)-VLGKAGAAR(4)	10	0.357801	√
257	RS16(76)-RS2(2)	VAALIKEVNK(6)-ATVSMR(1)	3	0.362166	√
258	GLTB(5)-UVRA(684),LPXD(331)-UVRA(684)	KSLER(1)-DIQGLEHFDKVIDIDQSPIGR(10)	3	0.183944
259	RS16(1)-RS8(2)	MVTIR(1)-SMQDPIADMLTR(1)	5	0.395196
260	RL7(71)-RS8(2)	VAVIKAVR(5)-SMQDPIADMLTR(1)	3	0.399822
261	EFTU1(264)-G3P1(124),EFTU2(264)-G3P1(124)	VVMTGPSKDNTPMFVK(8)-KLLDEGR(1)	5	0.402093	√
262	G3P1(108)-RS8(31)	AAVTMPSSKLK(9)-KHITAGAK(1)	3	0.402703	√
263	FECC(1)-NLPD(2),NLPD(2)-RTN(269)	SAGSPK(1)-MTAIK(1)	5	0.295881
264	CASC(296)-FMT(39),CASC(296)-RNPH(2),FMT(39)-GLPK(279),GLPK(279)-RNPH(2),FMT(39)-OPGD(398),OPGD(398)-RNPH(2)	RPAGR(1)-EKAVK(2)	3	0.302466
265	RL13(68)-RS1(247)	VAVTGNKR(7)-VLKFDR(3)	3	0.422273	√
266	FTSH(194)-UBID(245),UBID(245)-YGGC(52),UBID(245)-YDAV(110),UBID(245)-YIFB(219),DNAC(108)-UBID(245),RARA(59)-UBID(245),MCBR(2)-UBID(245),RECD(173)-UBID(245),FTSH(194)-PKA(262),PKA(262)-YGGC(52),PKA(262)-YDAV(110),PKA(262)-YIFB(219),DNAC(108)-PKA(262),PKA(262)-RARA(59),MCBR(2)-PKA(262),PKA(262)-RECD(173)	PGTGK(1)-AGLLR(1)	6	0.341991
267	EFTU1(264)-RS5(126),EFTU2(264)-RS5(126)	AVLEVAGVHNVLAKAYGSTNPINVVR(14)-KLLDEGR(1)	4	0.43164	√
268	RPOB(914)-RPOC(66)	IFGPVKDYECLCGK(6)-ASDVKDSSLR(5)	23	0.267095	√
269	RPOC(50)-YACL(14)	DITGVVKVR(7)-TFKPER(3)	3	0.440617	√
270	RL9(112)-RS2(2)	DIADAVTAAGVEVAKSEVR(15)-ATVSMR(1)	4	0.445795
271	RL29(9)-TRAD1(157),ACRF(263)-RL29(9),FTSI(342)-RL29(9),GALR(5)-RL29(9),RBSR(5)-RL29(9),RL29(9)-RS15(73)	KDVAR(1)-EKSVEELNTELLNLLR(2)	3	0.453606	√
272	RS8(2)-YFFP(1)	SMQDPIADMLTR(1)-MSLIR(1)	4	0.455413
273	EFTU1(264)-RL16(62),EFTU2(264)-RL16(62)	QGKIWIR(3)-KLLDEGR(1)	5	0.457951	√
274	RL17(99)-TRAD1(157),ACRF(263)-RL17(99),FTSI(342)-RL17(99),GALR(5)-RL17(99),RBSR(5)-RL17(99),RL17(99)-RS15(73)	KDVAR(1)-ILKCGFR(3)	5	0.462225	√
275	RS2(28)-RS9(2)	MKPFIFGAR(2)-AENQYYGTGR(1)	3	0.468353	√
276	EFTU1(264)-RL19(63),EFTU2(264)-RL19(63)	KISNGEGVER(1)-KLLDEGR(1)	3	0.479508	√
277	EFG(609)-YFIN(15)	AKPVLLEPIMK(2)-PTFKR(4)	4	0.480319
278	EFTU1(264)-RHO(181),EFTU2(264)-RHO(181)	GLIVAPPKAGK(8)-KLLDEGR(1)	3	0.497415	√
279	RL2(207)-RL21(85)	KQQGHR(1)-VLGKAGAAR(4)	5	0.511861	√
280	RL18(17)-TRAD1(157),ACRF(263)-RL18(17),FTSI(342)-RL18(17),GALR(5)-RL18(17),RBSR(5)-RL18(17),RL18(17)-RS15(73)	KDVAR(1)-KLQELGATR(1)	5	0.515876	√
281	RS1(247)-RS7(149)	MAEANKAFAHYR(6)-VLKFDR(3)	3	0.527392	√
282	G3P1(261)-HIS1(13)	AAVKAAAEGEMK(4)-IAMQKSGR(5)	8	0.532066
283	RL2(207)-RS16(76)	VAALIKEVNK(6)-VLGKAGAAR(4)	3	0.532608	√
284	RS10(11)-RS13(103)	LKAFDHR(2)-TKTNAR(2)	3	0.548446
285	HNS(83)-OMPT(193)	AIGYKQR(5)-EMLIADGIDPNELLNSLAAVKSGTK(21)	6	0.551705
286	ATPA(1)-ATPD(2)	SEFITVAR(1)-MQLNSTEISELIK(1)	16	0.276253
287	RS16(1)-RS9(100)	MVTIR(1)-KAGFVTR(1)	3	0.599172
288	SUCC(1)-SUCD(241)	MNLHEYQAK(1)-PVVGYIAGVTAPKGK(13),MNLHEYQAK(1)-EHVTKPVVGYIAGVTAPKGK(18)	117	0.00757702	√
289	DBHA(67)-EFTU1(264),DBHA(67)-EFTU2(264)	NPQTGKEIK(6)-KLLDEGR(1)	8	0.0159459	√
290	EFTU1(264)-TREC(184),EFTU2(264)-TREC(184)	KLLDEGR(1)-KVCEFWADR(1)	8	0.0201853	√
291	ODP1(508)-YQIC(80),DLDH(2)-ODP1(508)	STEIK(1)-ALNVMLKNK(7)	12	0.0334895	√
292	DNAK(183)-GRPE(66)	VKAEMENLR(2)-IINEPTAAALAYGLDKGTGNR(16)	29	0.0606773	√
293	HNS(120)-STPA(2)	TPAVIKK(6)-SVMLQSLNNIR(1)	10	0.0691513	√
294	GNSA(1)-GNSB(31)	MNIEELKK(1)-TGKEVTSIQFTAR(3)	41	0.0726768	√
295	EFTU1(314)-PFLB(2),EFTU2(314)-PFLB(2)	SELNEK(1)-FESEVYILSKDEGGR(10)	7	0.0738808	√
296	EFG(425)-EFTU1(264),EFG(425)-EFTU2(264)	TKADQEK(2)-KLLDEGR(1)	4	0.0822818
297	ACP(2)-EFTU1(264),ACP(2)-EFTU2(264)	STIEER(1)-KLLDEGR(1)	7	0.0984195
298	HNS(57)-STPA(117)	KLQQYR(1)-TPKPIAQALAEGK(3)	11	0.100718	√
299	ENTF(956)-YBDZ(2)	KALPLPELK(1)-AFSNPFDDPQGAFYILR(1)	18	0.087291	√
300	EFTU1(57)-TIG(327),EFTU2(57)-TIG(327)	FGGNEKQALELPR(6)-AFDQIDNAPEEKAR(12)	6	0.10639
301	EFTU1(57)-G3P1(108),EFTU2(57)-G3P1(108)	KHITAGAK(1)-AFDQIDNAPEEKAR(12)	5	0.109051
302	RPOA(1)-THIK(154)	MQGSVTEFLKPR(1)-KAREPR(1)	3	0.114476
303	ACP(10)-CADB(426)	KIIGEQLGVK(1)-KMHER(1)	3	0.13771
304	PUR8(94)-YIBV(104)	IKDKNK(2)-TTNHDVKAVEYFLK(7)	10	0.139601	√
305	GYRB(768)-YACG(2)	SETITVNCPTCGK(1)-VTVKDAIAADQLFTTLMGDAVEPR(4)	10	0.141827	√
306	GNSA(31)-GNSB(1)	NTGKEVSEIR(4)-MNIENLK(1)	46	0.158572	√
307	ACCA(2)-ACCD(8)	IKSNITPTR(2)-SLNFLDFEQPIAELEAK(1)	11	0.175362	√
308	DNAK(2)-GRPE(66)	VKAEMENLR(2)-GKIIGIDLGTTNSCVAIMDGTTPR(1)	3	0.17842
309	CSGA(1)-DKSA(2),DKSA(2)-YDIY(1)	QEGQNR(1)-MKLLK(1)	22	0.191285
310	RL9(112)-RPOB(844)	DIADAVTAAGVEVAKSEVR(15)-DTKLGPEEITADIPNVGEAALSK(3)	7	0.19153
311	EFTU1(264)-RPOB(844),EFTU2(264)-RPOB(844)	DTKLGPEEITADIPNVGEAALSK(3)-KLLDEGR(1)	4	0.19804
312	ACCC(353)-EFTU2(314),ACCC(353)-EFTU1(314)	FESEVYILSKDEGGR(10)-INAEDPNTFLPSPGKITR(15)	34	0.147089	√
313	RPOB(161)-RPOC(781)	KGLADTALK(1)-SPGVFFDSDKGKTHSSGK(10)	24	0.239983	√
314	EFTU1(264)-LPXD(77),EFTU2(264)-LPXD(77)	KLLDEGR(1)-SAALVVKNPYLTYAR(7)	3	0.240851	√
315	EFTS(214)-EFTU1(314),EFTS(214)-EFTU2(314)	EIAEKMVEGR(5)-FESEVYILSKDEGGR(10)	24	0.24811	√
316	ACCC(22)-EFTU1(57),ACCC(22)-EFTU2(57)	AFDQIDNAPEEKAR(12)-ACKELGIK(3)	24	0.255017	√
317	DLDH(256)-ODO2(218)	KAPAEPQR(1)-KQYGEAFEK(1)	3	0.259308	√
318	RPOB(900)-RPOC(87)	GVICEKCGVEVTQTK(6)-GETQLTPEEKLLR(10)	6	0.266514
319	ACCC(324)-EFTU1(264),ACCC(324)-EFTU2(264)	KLLDEGR(1)-IAAGQPLSIKQEEVHVR(10)	3	0.268607	√
320	GREA(1)-RPOC(1132)	MQAIPMTLR(1)-IPQESGGTKDITGGLPR(9)	6	0.281087	√
321	IHFA(57)-IHFB(65)	DKNQRPGR(2)-NPKTGDK(3)	9	0.281099
322	FKBA(110)-IF1(64)	VKSSAQAK(2)-VTVELTPYDLSKGR(12)	4	0.286125	√
323	HISJ(234)-YTFR(322)	EALNKAFAEMR(5)-GKPQNLR(2)	3	0.291662	√
324	EFTU1(264)-NUSG(2),EFTU2(264)-NUSG(2)	SEAPK(1)-KLLDEGR(1)	3	0.293129
325	RL10(105)-RL7(71)	ANAKFEVK(4)-VAVIKAVR(5)	9	0.28798	√
326	SECA(421)-YIEL(351)	KDLPDLVYMTEAEK(1)-DIAGLKTELEQK(6)	3	0.315276
327	DBHB(67)-EFTU1(314),DBHB(67)-EFTU2(314)	NPQTGKEITIAAAK(6)-FESEVYILSKDEGGR(10)	3	0.317786	√
328	PTA(639)-UVRD(671)	KLGQR(1)-SKAPNSPVAGR(2)	19	0.319366
329	ARCA(160)-FABF(129),A5PFK0(160)-FABF(129)	SLIGPDGEQYKLPRSEFR(11)-KISPFFVPSTIVNMVAGHLTIMYGLR(1)	3	0.321009
330	EFTU1(264)-SYT(241),EFTU2(264)-SYT(241)	LEEAAKR(6)-KLLDEGR(1)	3	0.322294	√
331	FOLX(62)-UDP(235)	TVTKNIIQHVENNR(4)-TQQEIPNAETMKQTESHAVK(12)	9	0.326907	√
332	ARPA(474)-HNS(83)	EMLIADGIDPNELLNSLAAVKSGTK(21)-FLSAKNR(5)	5	0.329057
333	DBHA(86)-EFTU1(264),DBHA(86)-EFTU2(264)	ALKDAVK(3)-KLLDEGR(1)	5	0.329086
334	EFG(440)-GUAA(437)	KADLYDK(1)-LAKEDPSFR(3)	3	0.335559
335	RNLA(224)-RS17(19)	MEKSIVVAIER(3)-VTAEK(1)	4	0.345052
336	CAIA(199)-GUAA(351),GUAA(351)-LACY(69),GUAA(351)-YBAP(131),B8LFD7(47)-GUAA(351)	KLGLR(1)-WLAQGTIYPDVIESAASATGKAHVIK(21)	7	0.346154
337	DBHA(86)-DBHB(67)	ALKDAVK(3)-NPQTGKEITIAAAK(6)	13	0.351165	√
338	RL25(85)-YAJD(2),LEUD(24)-RL25(85)	AIIPK(1)-PKLQHIDFVR(2)	3	0.356478
339	G3P1(108)-GLDA(357)	KHITAGAK(1)-QYGQR(1)	3	0.359919
340	DBHB(67)-EFTS(214)	EIAEKMVEGR(5)-NPQTGKEITIAAAK(6)	16	0.368026	√
341	MNMA(309)-SUCC(146)	VAEETPHLIHKVALDPLTGPMPYQGR(11)-EPFTGTMRCTVKTR(12)	3	0.372484
342	RPOB(161)-RPOC(1132)	IPQESGGTKDITGGLPR(9)-SPGVFFDSDKGKTHSSGK(10)	9	0.373399	√
343	HFLK(31)-URK(170)	SMDSVMAQYQKTVR(11)-NKGGR(2)	12	0.029925
344	DNLJ(634)-RNH2(52)	LSEKR(4)-VAGSVSKK(7)	3	0.0773828
345	TOLA(248)-YMIB(10),MFD(556)-YMIB(10),STFR(447)-TOLA(248),MFD(556)-STFR(447)	KAAEK(1)-TAAKR(4)	3	0.0976291
346	MSCM(36)-YDGH(95),SOHB(84)-YDGH(95),STFR(272)-YDGH(95)	AKAAK(2)-ADAEKAEETSNR(5)	3	0.159439
347	NAGA(264)-USHA(260),NAGA(264)-YFGM(79),HDHA(148)-NAGA(264),NAGA(264)-RS7(127),SODM(135)-USHA(260),SODM(135)-YFGM(79),HDHA(148)-SODM(135),RS7(127)-SODM(135)	AAENK(1)-LKGDK(2)	6	0.164803
348	ODP2(450)-YDHV(600),ARNA(48)-ODP2(450),CYSD(210)-ODP2(450),GPMI(137)-ODP2(450),IF2(9)-ODP2(450),MDTB(943)-ODP2(450),ODP2(450)-PHOL(334)	AAKRK(3)-LAAER(1)	3	0.169511
349	EFTS(214)-EFTU1(264),EFTS(214)-EFTU2(264)	EIAEKMVEGR(5)-KLLDEGR(1)	11	0.376786	√
350	ACCA(2)-ACCD(2)	SWIER(1)-SLNFLDFEQPIAELEAK(1)	8	0.380119
351	AGAI(186)-CLPX(361),AGAI(186)-GLRR(282)	KAMAR(1)-KTAGR(1)	5	0.385698
352	ACKA(368)-EFTU1(264),ACKA(368)-EFTU2(264)	FGKSGFINK(3)-KLLDEGR(1)	3	0.399652	√
353	SUCC(56)-SUCD(241)	GKAGGVK(2)-EHVTKPVVGYIAGVTAPKGK(18)	5	0.406579
354	NUSG(155)-RS10(1)	MQNQR(1)-VNDGPFADFNGVVEEVDYEKSR(20)	4	0.408664
355	SRLD(218)-YBHH(170),SRLD(218)-YAIW(321)	KVPLK(1)-TKTGK(2)	3	0.301606
356	PLSX(256)-YEBC(2),YDCL(185)-YEBC(2)	AGHSK(1)-QGEGK(1)	3	0.402629
357	CYSP(177)-PFLB(195)	VALYGIDYLMKDK(11)-ADGGDKGK(6)	4	0.428183
358	DBHA(86)-DBHB(53)	ALKDAVK(3)-EGDDVALVGFGTFAVKER(16)	6	0.428592	√
359	NIKC(57)-YBCO(1)	DHLGR(1)-MADLR(1)	3	0.432304
360	GRCA(1)-YFER(78),GRCA(1)-YCGR(136),DTPC(336)-GRCA(1),GRCA(1)-SUFD(265)	NSTLR(1)-MITGIQITK(1)	4	0.435349
361	RNR(544)-UBIX(49),RNR(544)-YTFR(29)	DFSLR(1)-SMKQAIYDPENR(3)	3	0.57537
362	HSLU(2)-PFLB(195)	VALYGIDYLMKDK(11)-SEMTPR(1)	3	0.463642	√
363	FTSW(133)-RS4(156),RL25(14)-RS4(156)	VKAALELAEQR(2)-KGASR(1)	3	0.469587
364	DBHB(53)-TRBI(6)	EGDDVALVGFGTFAVKER(16)-MSSTQKPADVTAER(6)	3	0.475685
365	FDHE(89)-FDOG(1)	EASAQGKPPLDIHVLPR(7)-MQVSR(1)	4	0.477927	√
366	YAJR(436)-YEEX(98)	LKAMGEMK(2)-KIDSK(1)	4	0.493492
367	EFTU1(264)-SYN(294),EFTU2(264)-SYN(294)	VDKDAVSR(3)-KLLDEGR(1)	4	0.502345
368	APPB(205)-FABI(205)	DFRKMLAHCEAVTPIR(4)-SQLATKR(6)	3	0.520865	√
369	EFTU1(264)-SSB(1),EFTU2(264)-SSB(1)	MASRGVNK(1)-KLLDEGR(1)	3	0.528334
370	RCLR(1)-SUCD(144),SUCD(144)-SUCP(388)	IGIQPGHIHKPGK(10)-MDALSR(1)	4	0.56223
371	EFTS(207)-EFTU1(57),EFTS(207)-EFTU2(57)	EYQVQLDIAMQSGKPK(14)-AFDQIDNAPEEKAR(12)	5	0.00269416	√
372	PT1(30)-YEEX(98)	KISADQVDQEVER(1)-LKAMGEMK(2)	4	0.0285659	√
373	EFTU1(249)-TYRP(371),EFTU1(249)-RS5(26),EFTU1(249)-YFED(42),EFTU2(249)-TYRP(371),EFTU2(249)-RS5(26),EFTU2(249)-YFED(42)	VKGGR(2)-VGEEVEIVGIKETQK(11)	3	0.0292875
374	EFTS(222)-EFTU1(314),EFTS(222)-EFTU2(314)	KFTGEVSLTGQPFVMEPSK(1)-FESEVYILSKDEGGR(10)	34	0.0387025	√
375	DBHA(67)-DBHB(67)	NPQTGKEIK(6)-NPQTGKEITIAAAK(6)	5	0.0573885	√
376	EFTU1(264)-PRC(308),EFTU2(264)-PRC(308)	KLLDEGR(1)-LDDVVALIKGPK(9)	4	0.117836
377	FKBA(110)-OBG(131)	FKSSVNR(2)-VKSSAQAK(2)	6	0.125488	√
378	DBHA(51)-DBHB(67)	EGDAVQLVGFGTFKVNHR(14)-NPQTGKEITIAAAK(6)	6	0.168302	√
379	NUSA(111)-RPOB(890)	VTPKGETQLTPEEK(4)-ITTQTAKQVIVQK(7)	4	0.208434	√
380	MPPA(404)-OPPA(331)	DIIVNKVK(6)-KNLGVDVK(1)	3	0.212218	√
381	ADIC(214)-EFTU1(249),EFTU1(249)-ELFG(60),EFTU1(249)-ODP2(255),ADIC(214)-EFTU2(249),EFTU2(249)-ELFG(60),EFTU2(249)-ODP2(255)	AGVVK(1)-VGEEVEIVGIKETQK(11)	5	0.228014
382	RS12(108)-YDGD(176)	GALDCSGVKDR(9)-KAAGR(1)	5	0.257663
383	DLDH(278)-ODO2(85)	VPNGKNLDAGK(5)-EGNSAGKETSAK(7)	4	0.329394	√
384	ARCD(57)-YBAM(2),CSRA(1)-YBAM(2)	MLILTR(1)-SLENAPDDVK(1)	3	0.330208
385	IHFA(57)-IHFB(81)	DKNQRPGR(2)-YVPHFKPGK(6)	3	0.333439	√
386	CRL(45)-EFTU1(264),CRL(45)-EFTU2(264)	KLLDEGR(1)-FFFDCLAVCVNVKPAPEVR(13)	3	0.356	√
387	DKSA(26)-RL20(16)	KKILK(2)-TSSLSILAIAGVEPYQEKPGEEYMNEAQLAHFR(18)	5	0.192504
388	YEJA(291)-YHJA(391)	NFDKK(4)-MNVTKEER(5)	3	0.343953
389	RPOB(900)-RPOC(50)	TFKPER(3)-GETQLTPEEKLLR(10)	3	0.499146	√
Intra-protein cross-links
390	KPYK1(13)-KPYK1(286)	IVCTIGPKTESEEMLAK(8)-VVITATQMLDSMIKNPR(14),IVCTIGPKTESEEMLAK(8)-KVVITATQMLDSMIKNPR(15),IVCTIGPKTESEEMLAK(8)-VVITATQMLDSMIKNPRPTR(14),IVCTIGPKTESEEMLAK(8)-KVVITATQMLDSMIKNPRPTR(15)	508	9.73539e-05	√
391	DNAK(528)-DNAK(581)	DAEANAEADRKFEELVQTR(11)-GEDKAAIEAK(4),KFEELVQTR(1)-GEDKAAIEAK(4),KFEELVQTR(1)-TAIESALTALETALKGEDKAAIEAK(19)	95	1.41227e-07	√
392	IF2(141)-IF2(157)	EAAEQAKR(7)-EAAEKDKVSNQQDDMTK(7),EAAEQAKR(7)-DKVSNQQDDMTK(2),REAAEQAKR(8)-EAAEKDKVSNQQDDMTK(7)	111	1.11897e-06	√
393	G3P1(124)-G3P1(213)	KVVMTGPSKDNTPMFVK(9)-GASQNIIPSSTGAAKAVGK(15),VVMTGPSKDNTPMFVK(8)-KAVGK(1),VVMTGPSKDNTPMFVK(8)-GASQNIIPSSTGAAKAVGK(15)	1844	6.38334e-05	√
394	UDP(235)-UDP(33)	NDLQGATLAIVPGDPDRVEKIAALMDK(20)-TQQEIPNAETMKQTESHAVK(12),VEKIAALMDKPVK(3)-TQQEIPNAETMKQTESHAVK(12),NDLQGATLAIVPGDPDRVEKIAALMDKPVK(20)-TQQEIPNAETMKQTESHAVK(12)	595	9.38931e-05	√
395	IF2(184)-IF2(186)	EQEAAELKR(8)-KAEEEAR(1),REQEAAELKR(9)-KAEEEAR(1),REQEAAELKRK(9)-KAEEEAR(1)	61	8.45968e-05	√
396	IPYR(116)-IPYR(147)	LSKEYDHIK(3)-AQIAHFFEHYKDLEKGK(15),LSKEYDHIKDVNDLPELLK(3)-DLEKGK(4),LSKEYDHIKDVNDLPELLK(3)-AQIAHFFEHYKDLEKGK(15),LSKEYDHIK(3)-DLEKGK(4)	1321	0.000790235	√
397	YFBU(1)-YFBU(55)	MEMTNAQR(1)-EFGELKEETCR(6),MEMTNAQR(1)-ELDREFGELKEETCR(10)	124	1.46919e-06	√
398	PGK(30)-PGK(84)	DGKVTSDAR(3)-DKLSNPVR(2),ADLNVPVKDGKVTSDAR(11)-DKLSNPVR(2)	621	6.02005e-07	√
399	SYT(614)-SYT(638)	GKDLGSMDVNEVIEK(2)-SLKQLEE(3),RGKDLGSMDVNEVIEK(3)-SLKQLEE(3)	155	1.18591e-05	√
400	HNS(136)-HNS(96)	PAKYSYVDENGETK(3)-SLDDFLIKQ(8),AQRPAKYSYVDENGETK(6)-SLDDFLIKQ(8)	588	1.82724e-05	√
401	PGM(2)-PGM(516)	AIHNR(1)-PSGTEDAYKIYCESFLGEEHR(9),AIHNR(1)-PSGTEDAYKIYCESFLGEEHRK(9)	122	3.55939e-05	√
402	RS1(450)-RS1(528)	KGAIVTGK(1)-AKDEADEKDAIATVNK(8),KGAIVTGK(1)-AKDEADEKDAIATVNKQEDANFSNNAMAEAFK(8)	72	3.63529e-05	√
403	GNSA(1)-GNSA(31)	MNIEELK(1)-NTGKEVSEIR(4),MNIEELKK(1)-NTGKEVSEIR(4)	215	4.39814e-05	√
404	PGK(30)-PGK(82)	DGKVTSDAR(3)-PTEGEYNEEFSLLPVVNYLKDK(20),ADLNVPVKDGKVTSDAR(11)-VMVTSHLGRPTEGEYNEEFSLLPVVNYLKDK(29),ADLNVPVKDGKVTSDAR(11)-PTEGEYNEEFSLLPVVNYLKDK(20),DGKVTSDAR(3)-VMVTSHLGRPTEGEYNEEFSLLPVVNYLKDK(29)	344	4.67991e-05	√
405	IMDH(207)-IMDH(428)	KPNACKDEQGR(1)-LKEIIHQQMGGLR(2),KPNACK(1)-LKEIIHQQMGGLR(2)	676	1.11998e-06	√
406	RS3(86)-RS3(89)	GEDVEKLR(6)-KVVADIAGVPAQINIAEVR(1),KGEDVEKLR(7)-KVVADIAGVPAQINIAEVR(1)	71	7.97599e-05	√
407	GSHB(174)-GSHB(205)	VKEGDPNLGVIAETLTEHGTR(2)-YCMAQNYLPAIKDGDK(12),VKEGDPNLGVIAETLTEHGTR(2)-YCMAQNYLPAIKDGDKR(12)	208	2.52313e-05	√
408	PFLB(195)-PFLB(2)	SELNEK(1)-VALYGIDYLMKDK(11),SELNEK(1)-RVALYGIDYLMKDK(12)	328	5.01772e-05	√
409	SODF(2)-SODF(44)	SFELPALPYAK(1)-HHQTYVTNLNNLIKGTAFEGK(14),SFELPALPYAK(1)-DALAPHISAETIEYHYGKHHQTYVTNLNNLIKGTAFEGK(32)	1058	9.70053e-08	√
410	CH10(15)-CH10(34)	KEVETK(1)-SAGGIVLTGSAAAKSTR(14),RKEVETK(2)-SAGGIVLTGSAAAKSTR(14)	319	0.000129819	√
411	MDH(312)-MDH(99)	SDLFNVNAGIVKNLVQQVAK(12)-KDIALGEEFVNK(12),SDLFNVNAGIVKNLVQQVAK(12)-DIALGEEFVNK(11)	148	5.95842e-06	√
412	RL9(42)-RL9(57)	KNIEFFEAR(1)-AELEAKLAEVLAAANAR(6),KNIEFFEAR(1)-RAELEAKLAEVLAAANAR(7)	276	2.24028e-05	√
413	MENB(54)-MENB(98)	PLTVKEMIQALADAR(5)-GDYGGYKDDSGVHHLNVLDFQR(7),NAFRPLTVKEMIQALADAR(9)-GDYGGYKDDSGVHHLNVLDFQR(7)	79	0.000380463	√
414	RL9(35)-RL9(57)	NFLVPQGKAVPATK(8)-RAELEAKLAEVLAAANAR(7),NFLVPQGKAVPATK(8)-AELEAKLAEVLAAANAR(6)	113	0.000541005	√
415	TPIS(103)-TPIS(111)	TYHKESDELIAK(4)-ESDELIAKK(8),TYHKESDELIAK(4)-TYHKESDELIAKK(12)	189	3.62042e-05	√
416	IF2(157)-IF2(173)	DKVSNQQDDMTK(2)-NAQAEKAR(6),EAAEKDKVSNQQDDMTK(7)-NAQAEKAR(6)	114	7.48726e-06	√
417	IF2(186)-IF2(194)	RKAEEEAR(2)-KLEEEAR(1),KAEEEARR(1)-KLEEEAR(1),KAEEEAR(1)-KLEEEAR(1),KAEEEAR(1)-RKLEEEAR(2)	155	1.34664e-06	√
418	SYL(675)-SYL(738)	VWKLVYEHTAK(3)-LAKAPTDGEQDR(3),RVWKLVYEHTAK(4)-LAKAPTDGEQDR(3)	360	0.000238034	√
419	EFG(507)-EFG(602)	HAKQSGGR(3)-LAASIAFKEGFKK(8),HAKQSGGR(3)-LAASIAFKEGFK(8)	218	3.71132e-05	√
420	RS16(46)-RS16(76)	VGFFNPIASEKEEGTR(11)-VAALIKEVNK(6),VGFFNPIASEKEEGTRLDLDR(11)-VAALIKEVNK(6)	384	0.00029136	√
421	RS1(363)-RS1(450)	ANPWQQFAETHNKGDR(13)-KGAIVTGK(1),ANPWQQFAETHNKGDRVEGK(13)-KGAIVTGK(1)	320	2.53223e-05	√
422	RL1(197)-RL1(200)	LKENLEALLVALKK(13)-AKPTQAK(2),ENLEALLVALKK(11)-AKPTQAK(2)	76	0.00128837	√
423	TKT1(340)-TKT1(347)	MKGEMPSDFDAKAK(12)-EFIAKLQANPAK(5),GEMPSDFDAKAK(10)-EFIAKLQANPAK(5)	117	0.00148492	√
424	6PGD(38)-6PGD(75)	EKTEEVIAENPGK(2)-ILLMVKAGAGTDAAIDSLKPYLDK(6),SREKTEEVIAENPGKK(4)-ILLMVKAGAGTDAAIDSLKPYLDK(6),SREKTEEVIAENPGK(4)-ILLMVKAGAGTDAAIDSLKPYLDK(6),EKTEEVIAENPGKK(2)-ILLMVKAGAGTDAAIDSLKPYLDK(6),EKTEEVIAENPGK(2)-ILLMVKAGAGTDAAIDSLKPYLDKGDIIIDGGNTFFQDTIR(6)	260	0.000231979	√
425	IF2(141)-IF2(184)	EAAEQAKR(7)-EQEAAELKR(8),EAAEQAKR(7)-REQEAAELKR(9)	61	0.000422377	√
426	FABI(201)-FABI(205)	TLAASGIKDFR(8)-KMLAHCEAVTPIR(1),TLAASGIKDFR(8)-KMLAHCEAVTPIRR(1)	559	2.40464e-05	√
427	PDXB(179)-PDXB(48)	SVTKVNESLLAGKPIK(4)-ADILTFHTPLFKDGPYK(12),SVTKVNESLLAGK(4)-ADILTFHTPLFKDGPYK(12)	114	0.000710678	√
428	IF2(173)-IF2(184)	NAQAEKAR(6)-REQEAAELKR(9),NAQAEKAR(6)-EQEAAELKR(8)	102	4.74597e-07	√
429	GRPE(82)-GRPE(90)	RTELDIEKAHK(8)-FALEKFINELLPVIDSLDR(5),TELDIEKAHK(7)-FALEKFINELLPVIDSLDR(5)	52	0.00223926	√
430	RS1(536)-RS1(555)	AKDEADEKDAIATVNKQEDANFSNNAMAEAFK(16)-AAKGE(3),DAIATVNKQEDANFSNNAMAEAFK(8)-AAKGE(3)	35	0.00255504
431	ADHE(143)-ADHE(882)	AKDATNK(2)-EAAPAKAEK(6),AKDATNK(2)-KEAAPAKAEK(7)	21	0.00255881	√
432	GLNB(40)-GLNB(9)	KIDAIIKPFK(7)-QKGHTELYR(2),IDAIIKPFK(6)-QKGHTELYR(2)	83	0.00292293	√
433	FKBA(110)-FKBA(257)	VKSSAQAK(2)-ADAKPEADAK(4),VKSSAQAK(2)-ADAKPEADAKAADSAK(4)	13	0.00312204	√
434	CH60(242)-CH60(272)	EMLPVLEAVAKAGKPLLIIAEDVEGEALATLVVNTMR(11)-GIVKVAAVK(4),EMLPVLEAVAKAGK(11)-GIVKVAAVK(4)	19	0.00356308	√
435	OPGG(142)-OPGG(75)	AYWNNLKTPFK(7)-VLYPINSKDKNDEIVSMLGASYFR(8),AYWNNLKTPFK(7)-VLYPINSKDK(8)	49	0.00490404	√
436	CH60(207)-CH60(272)	GYLSPYFINKPETGAVELESPFILLADK(10)-GIVKVAAVK(4),GYLSPYFINKPETGAVELESPFILLADKK(10)-GIVKVAAVK(4)	170	0.00119671	√
437	RS1(450)-RS1(536)	KGAIVTGK(1)-AKDEADEKDAIATVNKQEDANFSNNAMAEAFK(16),KGAIVTGK(1)-DAIATVNKQEDANFSNNAMAEAFK(8)	105	0.00417607	√
438	RL5(69)-RL5(72)	PLITKAR(5)-KSVAGFK(1),LLDNAAADLAAISGQKPLITKAR(21)-KSVAGFK(1)	92	0.00352069	√
439	6PGD(38)-6PGD(50)	EKTEEVIAENPGK(2)-KLVPYYTVK(1),SREKTEEVIAENPGK(4)-KLVPYYTVK(1)	16	0.00211925	√
440	HTPG(238)-HTPG(362)	NKSEITDEEYK(2)-VLQMLEKLAK(7),NKSEITDEEYKEFYK(2)-VLQMLEKLAK(7)	139	0.00106586	√
441	DAPD(259)-DAPD(263)	KVDAKTR(5)-GKVGINELLR(2),VDAKTR(4)-GKVGINELLR(2)	116	0.00344854	√
442	NUOJ(172)-NUOJ(179)	KDDSAK(1)-KTEEHA(1),KDDSAKR(1)-KTEEHA(1)	17	0.00891964	√
443	PTNAB(127)-PTNAB(132)	EGVKALK(4)-AKPVEK(2),EGVKALK(4)-AKPVEKAAPAPAAAAPK(2)	13	0.00908801
444	PTNAB(132)-PTNAB(234)	AKPVEK(2)-VYNNPKYAGER(6),AKPVEKAAPAPAAAAPK(2)-VYNNPKYAGER(6)	17	0.0117518	√
445	IF2(141)-IF2(155)	REAAEQAKR(8)-EAAEKDK(5),EAAEQAKR(7)-REAAEKDKVSNQQDDMTK(6),EAAEQAKR(7)-REAAEKDK(6),EAAEQAKR(7)-EAAEKDK(5)	13	0.0125581	√
446	ODP2(456)-ODP2(531)	KLDVKITPVVFIMK(5)-ELMTISKK(7),LDVKITPVVFIMK(4)-ELMTISKK(7)	153	6.67627e-05	√
447	IF2(155)-IF2(173)	EAAEKDKVSNQQDDMTK(5)-NAQAEKAR(6),EAAEKDK(5)-NAQAEKAR(6)	34	0.0136951	√
448	DNAK(268)-DNAK(491)	DKNSGK(2)-EAAEKAK(5),LKEAAEKAK(7)-DKNSGK(2)	8	0.0274734
449	AHPC(153)-AHPC(171)	KIKAAQYVASHPGEVCPAK(3)-WKEGEATLAPSLDLVGK(2),IKAAQYVASHPGEVCPAK(2)-WKEGEATLAPSLDLVGK(2)	272	1.41795e-05	√
450	GREA(22)-GREA(63)	LREELDFLKSVR(9)-IKDIEAK(2),EELDFLKSVR(7)-IKDIEAK(2)	170	0.00503142	√
451	RS1(279)-RS1(347)	RYPEGTKLTGR(7)-ISLGLKQCK(6),YPEGTKLTGR(6)-ISLGLKQCK(6)	66	0.00622158	√
452	PTGA(2)-PTGA(8)	GLFDK(1)-LKSLVSDDKK(2),GLFDK(1)-LKSLVSDDK(2)	137	0.000976587	√
453	PTNAB(132)-PTNAB(184)	AKPVEKAAPAPAAAAPK(2)-WTKETNVSR(3),AKPVEK(2)-WTKETNVSR(3)	11	0.0340451	√
454	HLDE(384)-HLDE(431)	LKGDSR(2)-LIAGILPDLLVKGGDYKPEEIAGSK(12),LKGDSRPVNPLEQR(2)-LIAGILPDLLVKGGDYKPEEIAGSK(12)	231	0.00608721	√
455	RPOB(1032)-RPOB(1035)	LEAKR(4)-KITQGDDLAPGVLK(1),KLEAKR(5)-KITQGDDLAPGVLK(1)	24	0.0167936	√
456	NUOJ(177)-NUOJ(179)	KDDSAKR(6)-KTEEHA(1),DDSAKR(5)-KTEEHA(1)	8	0.0480669
457	PYRI(2)-PYRI(94)	THDNK(1)-IDNYEVVGKSRPSLPER(9),THDNK(1)-IDNYEVVGKSR(9)	36	4.82769e-05	√
458	ODP1(865)-ODP1(881)	RGEIDKK(6)-FNIDADKVNPR(7),GEIDKK(5)-FNIDADKVNPR(7)	94	0.00618767	√
459	SYS(115)-SYS(24)	GFKLDVDK(3)-DIALTIPNLPADEVPVGKDENDNVEVSR(18),RGFKLDVDK(4)-DIALTIPNLPADEVPVGKDENDNVEVSR(18)	80	0.00762764	√
460	PNP(571)-PNP(628)	IKDVIGKGGSVIR(7)-VYTGKVTR(5),DVIGKGGSVIR(5)-VYTGKVTR(5)	99	0.00411932	√
461	TPIS(103)-TPIS(103)	TYHKESDELIAK(4)-TYHKESDELIAK(4),TYHKESDELIAKK(4)-TYHKESDELIAK(4)	14	0.21577	√
462	OPDA(311)-OPDA(679)	ARPQGEKELAQLR(7)-GREPQLDAMLEHYGIKG(16),ARPQGEKELAQLR(7)-EPQLDAMLEHYGIKG(14)	43	0.0211363	√
463	HEM2(213)-HEM2(292)	EAAGSALKGDR(8)-FAALAGAIDEEKVVLESLGSIK(12),EAAGSALKGDRK(8)-FAALAGAIDEEKVVLESLGSIK(12)	48	0.00143038	√
464	POTD(268)-POTD(98)	KEGMIQKIDK(7)-NKEGALK(2),EGMIQKIDK(6)-NKEGALK(2)	4	0.0798843
465	CARB(899)-CARB(993)	EVVLPFNKFPGVDPLLGPEMR(8)-LVNKVHEGR(4),EVVLPFNKFPGVDPLLGPEMR(8)-LVNKVHEGRPHIQDR(4)	38	0.0113534	√
466	RHO(181)-RHO(352)	IAEKR(4)-GLIVAPPKAGK(8),GLIVAPPKAGK(8)-KIAEKR(5)	36	0.0257601	√
467	ODP2(346)-ODP2(410)	LAKVK(3)-IQKISGANLSR(3),EFGVNLAKVK(8)-IQKISGANLSR(3)	69	0.00365834	√
468	GLN1B(353)-GLN1B(48)	EQHVTIPAHQVNAEFFEEGKMFDGSSIGGWK(20)-IPVVSSPKAR(8),GKEQHVTIPAHQVNAEFFEEGKMFDGSSIGGWK(22)-IPVVSSPKAR(8)	154	0.00186254
469	GREA(116)-GREA(13)	GAEKLREELDFLK(4)-IVGDDEADFKQNLISVNSPIAR(10),GAEKLR(4)-IVGDDEADFKQNLISVNSPIAR(10)	87	0.000905452	√
470	SODM(205)-SODM(87)	NNAGGHANHSLFWKGLKK(14)-FAAKK(4),NNAGGHANHSLFWKGLK(14)-FAAKK(4)	68	0.0389091	√
471	IF2(131)-IF2(184)	EAQQKAER(5)-EQEAAELKR(8),EAQQKAER(5)-REQEAAELKR(9)	4	0.153928
472	RL4(57)-RL4(63)	AEVTGSGKK(8)-QKGTGR(2),AEVTGSGKKPWR(8)-QKGTGR(2)	17	0.0256567	√
473	OPGG(142)-OPGG(201)	VLYPINSKDK(8)-PKPTDKR(6),VLYPINSKDKNDEIVSMLGASYFR(8)-PKPTDKR(6)	14	0.0273002	√
474	SYL(738)-SYL(813)	LAKAPTDGEQDR(3)-AKITVPVDATEEQVR(2)	223	5.64038e-10	√
475	SYV(909)-SYV(930)	IENKLANEGFVAR(4)-EREKLEGYAEAK(4),IENKLANEGFVAR(4)-EKLEGYAEAK(2)	271	2.54411e-08	√
476	RPOB(844)-RPOB(914)	DTKLGPEEITADIPNVGEAALSK(3)-ASDVKDSSLR(5)	589	3.45382e-08	√
477	EFTU1(314)-EFTU1(57),EFTU2(314)-EFTU2(57)	AFDQIDNAPEEKAR(12)-FESEVYILSKDEGGR(10)	348	3.99475e-08	√
478	EFTU2(264)-EFTU2(57),EFTU1(264)-EFTU1(57)	KLLDEGR(1)-AFDQIDNAPEEKAR(12)	348	4.10038e-08	√
479	RPOD(121)-RPOD(371)	EGEIDIAKR(8)-MSIGEAKAR(7)	27	5.03886e-08	√
480	GPMA(248)-GPMA(39)	GVSEAKAAGK(6)-AAAVANQGKAK(9)	159	5.35955e-08	√
481	SYV(926)-SYV(930)	APEAVIAKER(8)-EKLEGYAEAK(2)	148	1.11004e-07	√
482	GLYA(250)-GLYA(62)	YAEGYPGKR(8)-GGSEELYKK(8)	234	1.41708e-07	√
483	FABI(201)-FABI(43)	EGAELAFTYQNDKLK(13)-TLAASGIKDFR(8),EGAELAFTYQNDKLK(13)-TLAASGIKDFRK(8)	210	1.79642e-07	√
484	RNR(13)-RNR(2)	SQDPFQER(1)-EAEKYANPIPSR(4)	72	2.27572e-07	√
485	TIG(361)-TIG(83)	EKINPAGAPTYVPGEYK(2)-TNELKADEER(5)	131	2.76487e-07	√
486	RNR(105)-RNR(544)	KDDLYLSSEQMK(1)-SMKQAIYDPENR(3)	59	3.3085e-07	√
487	SYY(250)-SYY(90)	KLNTEETVQEWVDK(1)-KTSPYK(1)	79	3.69653e-07	√
488	RS9(13)-RS9(2)	AENQYYGTGR(1)-KSSAAR(1)	245	3.90241e-07	√
489	SYK2(114)-SYK2(2)	SEQETR(1)-DSLPEGVYNDQFKK(13)	99	3.92943e-07	√
490	RS9(100)-RS9(13)	KSSAAR(1)-KAGFVTR(1)	67	4.58778e-07	√
491	MDH(134)-MDH(312)	KAGVYDK(1)-DIALGEEFVNK(11)	89	4.65618e-07	√
492	GLYA(331)-GLYA(62)	YAEGYPGKR(8)-VVSGGTDNHLFLVDLVDKNLTGKEADAALGR(23),YAEGYPGKR(8)-NLTGKEADAALGR(5)	416	5.59456e-07	√
493	RPOC(953)-RPOC(992)	AAAESSIQVKNK(10)-TKESYK(2)	90	9.46589e-07	√
494	FKBA(110)-FKBA(270)	VKSSAQAK(2)-AADSAKK(7)	57	1.19496e-06	√
495	RL6(44)-RL6(6)	VAKAPVVVPAGVDVK(3)-TLNDAVEVKHADNTLTFGPR(9)	218	1.455e-06	√
496	FKBA(127)-FKBA(179)	DAADNEAKGK(8)-GTLIDGKEFDNSYTR(7)	47	1.49348e-06	√
497	EFG(497)-EFG(507)	QKVTDVEGK(2)-HAKQSGGR(3)	51	1.58345e-06	√
498	RS8(2)-RS8(56)	SMQDPIADMLTR(1)-VAIANVLKEEGFIEDFKVEGDTKPELELTLK(23),SMQDPIADMLTR(1)-VEGDTKPELELTLK(6),SMQDPIADMLTR(1)-EEGFIEDFKVEGDTKPELELTLK(15)	96	3.12867e-06	√
499	RS21(25)-RS21(40)	SCEKAGVLAEVR(4)-EFYEKPTTER(5)	47	4.1326e-06	√
500	RPOB(1)-RPOB(1158)	MVYSYTEK(1)-QKVDLSTFSDEEVMR(2)	104	5.20128e-06	√
501	EX7S(4)-EX7S(52)	KNEAPASFEK(1)-QGQAKLQQAEQR(5)	9	5.9204e-06	√
502	ACP(1)-ACP(10)	MSTIEER(1)-KIIGEQLGVK(1)	118	5.9817e-06	√
503	RPOC(1132)-RPOC(781)	KGLADTALK(1)-IPQESGGTKDITGGLPR(9)	207	6.15648e-06	√
504	6PGD(260)-6PGD(454)	DEDGNYLVDVILDEAANKGTGK(18)-DYFGAHTYKR(9),KDEDGNYLVDVILDEAANKGTGK(19)-DYFGAHTYKR(9)	255	4.09434e-06	√
505	RL28(10)-RL28(26)	VCQVTGKR(7)-SHALNATKR(8),VCQVTGKRPVTGNNR(7)-SHALNATKR(8)	152	6.81962e-06	√
506	TIG(361)-TIG(392)	TNELKADEER(5)-NKELMDNMR(2)	183	1.06929e-07	√
507	PFLB(17)-PFLB(2)	SELNEK(1)-LATAWEGFTKGDWQNEVNVR(10)	776	7.60802e-06	√
508	SYL(707)-SYL(813)	DVHKTIAK(4)-AKITVPVDATEEQVR(2)	92	7.99169e-06	√
509	SYQ(2)-SYQ(318)	SEAEAR(1)-IGVTKQDNTIEMASLESCIR(5)	38	9.21011e-06	√
510	DBHA(22)-DBHA(3)	MNKTQLIDVIAEK(3)-TQAKAALESTLAAITESLK(4)	280	2.20915e-06	√
511	EFTS(125)-EFTS(95)	DAGFQAFADKVLDAAVAGK(10)-VALVAKIGENINIR(6)	261	1.14467e-05	√
512	ACP(10)-ACP(2)	STIEER(1)-KIIGEQLGVK(1)	735	1.29306e-05	√
513	RS20(16)-RS20(19)	AIQSEKAR(6)-KHNASR(1)	199	1.38862e-05	√
514	SYV(909)-SYV(926)	IENKLANEGFVAR(4)-APEAVIAKER(8)	571	1.47478e-05	√
515	EFTU1(177)-EFTU1(264),EFTU2(177)-EFTU2(264)	KLLDEGR(1)-GSALKALEGDAEWEAK(5)	106	1.77164e-05	√
516	RS3(108)-RS3(89)	KVVADIAGVPAQINIAEVR(1)-KPELDAK(1)	43	1.77359e-05	√
517	CH60(277)-CH60(390)	VAAVKAPGFGDR(5)-VGAATEVEMKEK(10)	182	1.94684e-05	√
518	RPOB(191)-RPOB(203)	GSWLDFEFDPKDNLFVR(11)-KLPATIILR(1)	151	2.16995e-05	√
519	CH60(390)-CH60(42)	NVVLDKSFGAPTITK(6)-VGAATEVEMKEK(10)	141	2.21356e-05	√
520	PNP(661)-PNP(690)	VEKVTDYLQMGQEVPVK(3)-LSIKEATEQSQPAAAPEAPAAEQGE(4)	74	2.2844e-05	√
521	EFTU1(300)-EFTU1(314),EFTU2(300)-EFTU2(314)	PGTIKPHTK(5)-FESEVYILSKDEGGR(10)	95	2.33264e-05	√
522	KPYK1(13)-KPYK1(317)	IVCTIGPKTESEEMLAK(8)-AEAGDVANAILDGTDAVMLSGESAKGK(25)	346	2.48606e-05	√
523	PNP(675)-PNP(690)	VTDYLQMGQEVPVKVLEVDR(14)-LSIKEATEQSQPAAAPEAPAAEQGE(4)	93	2.54009e-05	√
524	TYPA(337)-TYPA(50)	VMDSNDLEKER(9)-LNKELVHNVALR(3)	222	3.12456e-05	√
525	RRF(15)-RRF(7)	KDAEVR(1)-MDKCVEAFK(3)	111	3.37229e-05	√
526	SYN(286)-SYN(294)	ADDMKFFAER(5)-VDKDAVSR(3)	77	3.46596e-05	√
527	RHO(181)-RHO(367)	GLIVAPPKAGK(8)-KEELLTTQEELQK(1)	75	3.56046e-05	√
528	PFLB(162)-PFLB(616)	KSGVLTGLPDAYGR(1)-KTGNTPDGR(1)	257	3.63347e-05	√
529	EFTU2(264)-EFTU2(5),EFTU1(264)-EFTU1(5)	EKFER(2)-KLLDEGR(1),KLLDEGR(1)-SKEKFER(4)	892	3.72843e-05	√
530	IMDH(396)-IMDH(428)	GMGSLGAMSKGSSDR(10)-LKEIIHQQMGGLR(2)	175	3.82511e-05	√
531	CH60(277)-CH60(327)	VAAVKAPGFGDR(5)-VVINKDTTTIIDGVGEEAAIQGR(5)	140	4.21388e-05	√
532	RL6(138)-RL6(85)	ALLNSMVIGVTEGFTKK(16)-GADKQVIGQVAADLR(4)	384	4.66002e-05	√
533	DXR(217)-DXR(37)	VVALVAGKNVTR(8)-KISVDSATMMNK(1)	108	4.70868e-05	√
534	YEJL(2)-YEJL(73)	PQISR(1)-ALQSSINEDKAH(10)	387	4.18119e-07	√
535	PHOL(331)-PHOL(339)	KAALAAER(1)-KREEQEQK(1)	15	5.09987e-05	√
536	GLMM(147)-GLMM(44)	KIIIGK(1)-LPDAVEEAIEAEMEKEISCVDSAELGKASR(27),KIIIGKDTR(1)-EISCVDSAELGKASR(12),KIIIGK(1)-EISCVDSAELGKASR(12)	171	5.11693e-05	√
537	EFG(389)-EFG(440)	AGDIAAAIGLKDVTTGDTLCDPDAPIILER(11)-LAKEDPSFR(3)	654	5.77049e-05	√
538	RS8(2)-RS8(89)	SMQDPIADMLTR(1)-KDELPK(1)	6	5.88482e-05	√
539	HNS(57)-HNS(83)	KLQQYR(1)-EMLIADGIDPNELLNSLAAVKSGTK(21)	1148	3.45322e-06	√
540	TOP1(443)-TOP1(484)	KGDEDR(1)-FSEASLVKELEK(8)	164	6.41315e-05	√
541	AHPC(169)-AHPC(186)	AAQYVASHPGEVCPAKWK(16)-EGEATLAPSLDLVGKI(15)	250	6.49882e-05	√
542	PANC(1)-PANC(86)	MLIIETLPLLR(1)-KVDLVFAPSVK(1)	8	6.71087e-05	√
543	SYY(144)-SYY(90)	KLNTEETVQEWVDK(1)-DIGKHFSVNQMINK(4)	48	6.78217e-05	√
544	RL7(121)-RL7(85)	EAKDLVESAPAALK(3)-ALEEAGAEVEVK(12)	21	6.92603e-05	√
545	PYRG(432)-PYRG(479)	SEKSDLGGTMR(3)-YEVNNMLLKQIEDAGLR(9)	125	7.03688e-05	√
546	RS1(450)-RS1(522)	KGAIVTGK(1)-AKDEADEK(2),KGAIVTGK(1)-AKDEADEKDAIATVNK(2)	22	7.05576e-05	√
547	ODO2(2)-ODO2(85)	SSVDILVPDLPESVADATVATWHK(1)-EGNSAGKETSAK(7)	198	7.4814e-05	√
548	FKBA(110)-FKBA(119)	VKSSAQAK(2)-MEKDAADNEAK(3)	51	7.54624e-05	√
549	EFTU1(253)-EFTU1(264),EFTU2(253)-EFTU2(264)	KLLDEGR(1)-ETQKSTCTGVEMFR(4)	179	7.67654e-05	√
550	EFTU2(249)-EFTU2(264),EFTU1(249)-EFTU1(264)	KLLDEGR(1)-VGEEVEIVGIKETQK(11)	88	3.31015e-05	√
551	EFTU1(264)-EFTU1(314),EFTU2(264)-EFTU2(314)	KLLDEGR(1)-FESEVYILSKDEGGR(10)	256	1.74318e-05	√
552	KAD(40)-KAD(50),Q1PI83(23)-Q1PI83(33)	AAVKSGSELGK(4)-QAKDIMDAGK(3)	542	8.16906e-05	√
553	TYPH(165)-TYPH(190)	DVGVAIIGQTSSLAPADKR(18)-DITATVDSIPLITASILAKK(19),DVGVAIIGQTSSLAPADKR(18)-ILAKK(4)	252	8.20369e-05	√
554	PNP(657)-PNP(690)	EGLVHISQIADKR(12)-LSIKEATEQSQPAAAPEAPAAEQGE(4)	94	8.45147e-05	√
555	GLYA(293)-GLYA(375)	TYQQQVAKNAK(8)-GFKEAEAK(3)	62	8.49936e-05	√
556	TYPA(324)-TYPA(50)	VMDSNDLEKER(9)-EGKFVTSR(3)	94	8.92429e-05	√
557	EFTS(2)-EFTS(24)	AEITASLVK(1)-TGAGMMDCKK(9)	101	9.32186e-05	√
558	CLPB(199)-CLPB(335)	TKNNPVLIGEPGVGK(2)-RFQKVFVAEPSVEDTIAILR(4),TKNNPVLIGEPGVGK(2)-FQKVFVAEPSVEDTIAILR(3),RTKNNPVLIGEPGVGK(3)-FQKVFVAEPSVEDTIAILR(3)	219	9.43753e-07	√
559	GLYA(331)-GLYA(346)	VVSGGTDNHLFLVDLVDKNLTGKEADAALGR(23)-ANITVNKNSVPNDPK(7),NLTGKEADAALGR(5)-ANITVNKNSVPNDPK(7)	380	9.46131e-05	√
560	GLMU(15)-GLMU(156)	MLNNAMSVVILAAGKGTR(15)-VTGIVEHKDATDEQR(8)	80	9.82556e-05	√
561	RL7(109)-RL7(71)	VAVIKAVR(5)-KALEEAGAEVEVK(1)	73	0.000104961	√
562	PGK(176)-PGK(302)	FADVACAGPLLAAELDALGKALK(20)-NAKTILWNGPVGVFEFPNFR(3)	14	0.000116083	√
563	RS15(2)-RS15(48)	SLSTEATAK(1)-KDHHSR(1)	65	0.000117581	√
564	PGM(2)-PGM(529)	AIHNR(1)-KQIEK(1)	86	0.000123515	√
565	AMPP(102)-AMPP(2)	SEISR(1)-LGQDAAPEKLGVDR(9)	53	0.000124454	√
566	BCP(40)-BCP(77)	VLVYFYPKAMTPGCTVQACGLR(8)-AGVDVLGISTDKPEKLSR(15)	113	0.000125605	√
567	RL3(160)-RL3(190)	KMAGQMGNER(1)-NLLLVKGAVPGATGSDLIVKPAVK(6)	39	0.000125695	√
568	SYD(283)-SYD(415)	YGSDKPDLR(5)-VGKDLGLTDESK(3)	63	0.000126636	√
569	HSLU(109)-HSLU(118)	DLTDAAVKMVR(8)-VQAIEKNR(6)	36	0.000126876	√
570	RS3(79)-RS3(86)	PGIVIGKK(7)-GEDVEKLR(6)	22	0.000127061	√
571	CARB(379)-CARB(899)	LTTQMKSVGEVMAIGR(6)-EVVLPFNKFPGVDPLLGPEMR(8)	121	0.000118023	√
572	RS7(11)-RS7(36)	KILPDPK(1)-KSTAESIVYSALETLAQR(1)	21	0.000144142	√
573	RS9(100)-RS9(2)	AENQYYGTGR(1)-KAGFVTR(1)	48	0.000152671	√
574	GRCA(1)-GRCA(26)	MITGIQITK(1)-AANDDLLNSFWLLDSEKGEAR(17)	113	2.168e-05	√
575	ODP2(317)-ODP2(410)	AEGKSEFAENDAYVHATPLIR(4)-IQKISGANLSR(3)	63	0.000161139	√
576	RS2(28)-RS2(45)	MKPFIFGAR(2)-VHIINLEKTVPMFNEALAELNK(8)	52	0.000163982	√
577	IF2(131)-IF2(186)	EAQQKAER(5)-KAEEEAR(1)	12	0.000165908
578	FIS(1)-FIS(25)	MFEQR(1)-VNSDVLTVSTVNSQDQVTQKPLR(20)	134	0.000168422	√
579	DBHB(18)-DBHB(3)	MNKSQLIDK(3)-IAAGADISKAAAGR(9)	118	0.000174469	√
580	RS15(2)-RS15(73)	KDVAR(1)-SLSTEATAK(1)	39	0.000174947	√
581	OPDA(303)-OPDA(582)	MAENPQQVLDFLTDLAKR(17)-KLVAVVPSPSWGR(1)	63	0.000178692	√
582	EFG(532)-EFG(562)	GQYGHVVIDMYPLEPGSNPKGYEFINDIK(20)-GIQEQLKAGPLAGYPVVDMGIR(7)	631	3.965e-06	√
583	RPOB(890)-RPOB(914)	VTPKGETQLTPEEK(4)-ASDVKDSSLR(5)	239	0.000188376	√
584	KBL(23)-KBL(258)	AEGLFKEER(6)-KEVVEWLR(1)	21	0.000189169	√
585	EFTS(25)-EFTS(43)	KALTEANGDIELAIENMR(1)-KSGAIK(1)	33	0.00018943	√
586	EFTS(281)-EFTS(43)	KSGAIK(1)-VETDFAAEVAAMSKQS(14)	46	0.000192672	√
587	NRDR(138)-NRDR(53)	VVKSNDVR(3)-SFEDIKEFGEEIAR(6)	103	0.000193067	√
588	ODP2(313)-ODP2(410)	AEAPAAAPAAKAEGK(11)-IQKISGANLSR(3)	63	0.000200337	√
589	TIG(146)-TIG(83)	EKINPAGAPTYVPGEYK(2)-KQQATWK(1)	100	0.000200993	√
590	CARB(366)-CARB(649)	FNFEKFAGANDR(5)-GVIVQYGGQTPLKLAR(13)	124	0.000206373	√
591	BCP(40)-BCP(74)	VLVYFYPKAMTPGCTVQACGLR(8)-AGVDVLGISTDKPEKLSR(12)	3	0.000214508
592	TYPA(386)-TYPA(396)	PKVIFR(2)-KQEPYENVTLDVEEQHQGSVMQALGER(1)	306	0.000230026	√
593	DNAK(263)-DNAK(55)	TTPSIIAYTQDGETLVGQPAKR(21)-LKEAAEK(2)	691	0.000236471	√
594	ODO2(85)-ODO2(94)	EGNSAGKETSAK(7)-SEEKASTPAQR(4)	157	2.07053e-05	√
595	PFLB(162)-PFLB(441)	KSGVLTGLPDAYGR(1)-ANLAKTMLYAINGGVDEK(5)	9	0.000241954	√
596	RS4(156)-RS4(167)	VKAALELAEQR(2)-EKPTWLEVDAGK(2)	22	0.000106049	√
597	PFLB(195)-PFLB(7)	SELNEKLATAWEGFTK(6)-VALYGIDYLMKDK(11)	109	0.00026601	√
598	PFLB(117)-PFLB(162)	ALIPFGGIKMIEGSCK(9)-KSGVLTGLPDAYGR(1)	709	6.84814e-05	√
599	MDAB(102)-MDAB(173)	KDPSKK(1)-ANQFLGMEPLPTFIANDVIKMPDVPR(20),KDPSK(1)-ANQFLGMEPLPTFIANDVIKMPDVPR(20)	25	0.000284157	√
600	GPMA(106)-GPMA(248)	AETAEKYGDEQVK(6)-AAAVANQGKAK(9)	63	0.000285781	√
601	KPYK2(102)-KPYK2(75)	HVAILGDLQGPKIR(12)-FLLDANLGKGEGDK(9),HVAILGDLQGPKIR(12)-FLLDANLGKGEGDKEK(9)	231	8.28878e-06	√
602	IMDH(110)-IMDH(411)	EVKELTER(3)-YFQSDNAADKLVPEGIEGR(10)	113	0.000292305	√
603	RS6(106)-RS6(93)	TKHAVTEASPMVK(2)-AKDER(2)	20	0.000294102	√
604	IHFA(57)-IHFA(66)	DKNQRPGR(2)-NPKTGEDIPITAR(3)	125	0.000298492	√
605	DEGP(327)-DEGP(362)	GAFVSQVLPNSSAAKAGIK(15)-AQVGTMPVGSKLTLGLLR(11)	21	0.000302541	√
606	TGT(248)-TGT(285)	YLMGVGKPEDLVEGVR(7)-NGHLFVTDGVVKIR(12)	250	1.53943e-05	√
607	ACNB(35)-ACNB(77)	PLDANQMAALVELLKNPPAGEEEFLLDLLTNR(15)-GEAKSPLLTPEK(4)	19	0.000319342
608	PHSM(154)-PHSM(583)	QSFVDGKQVEAPDDWHR(7)-AAPGYYLAKNIIFAINK(9)	14	0.000324416	√
609	TIG(342)-TIG(361)	ELFEEQAKR(8)-TNELKADEER(5)	17	0.000331086	√
610	SYA(232)-SYA(56)	DVFLGLDKR(8)-QADGTMEPLPKPSVDTGMGLER(11)	163	0.000342756	√
611	RNC(210)-RNC(35)	SASSKHNER(5)-KAEQAAAEQALK(1)	32	0.000350945	√
612	RL1(205)-RL1(54)	KSDQNVR(1)-PTQAKGVYIK(5),KSDQNVR(1)-AKPTQAKGVYIK(7)	106	0.000354184	√
613	CAPP(693)-CAPP(855)	SATPEQELGKLPLGSR(10)-QAEKEGQEPDPR(4)	3	0.000360975	√
614	RPOB(1262)-RPOB(914)	ASDVKDSSLR(5)-STGSYSLVTQQPLGGKAQFGGQR(16)	234	0.000362472	√
615	RL1(105)-RL1(54)	KSDQNVR(1)-AAGAELVGMEDLADQIKK(17)	43	6.74032e-05	√
616	RL1(14)-RL1(141)	EKVDATK(2)-GLMPNPKVGTVTPNVAEAVK(7)	48	0.00037857	√
617	DNAK(351)-DNAK(363)	MPMVQKK(6)-KDVNPDEAVAIGAAVQGGVLTGDVK(1)	183	0.000384251	√
618	NUOCD(161)-NUOCD(183)	IMMPQTWKGHPLR(8)-ATEFSPFELTKAK(11)	24	0.000393278	√
619	EFTU1(264)-EFTU1(38),EFTU2(264)-EFTU2(38)	KLLDEGR(1)-TTLTAAITTVLAKTYGGAAR(13)	45	3.76477e-05	√
620	PYRB(2)-PYRB(30)	ANPLYQK(1)-DDLNLVLATAAKLK(12)	261	8.15966e-06	√
621	RL5(120)-RL5(145)	GLSAKSFDGR(5)-EQIIFPEIDYDKVDR(12)	85	0.000413566	√
622	KAD(157)-KAD(40),Q1PI83(140)-Q1PI83(23)	AAVKSGSELGK(4)-KDDQEETVR(1)	45	0.000393207	√
623	CLPB(163)-CLPB(250)	KYTIDLTER(1)-VLALDMGALVAGAKYR(14)	15	0.000421483	√
624	RPOB(1065)-RPOB(1242)	IQPGDKMAGR(6)-LNHLVDDKMHAR(8)	201	0.000437516	√
625	SYS(1)-SYS(17)	MLDPNLLR(1)-NEPDAVAEKLAR(9)	33	0.000446551	√
626	RL2(183)-RL2(207)	KVEADCR(1)-VLGKAGAAR(4)	101	0.000449538	√
627	RPOC(983)-RPOC(996)	NTELKLIDEFGR(5)-ESYKVPYGAVLAK(4)	36	0.000465478	√
628	CYSG(107)-CYSG(166)	IFCNVVDAPKAASFIMPSIIDR(10)-VKQQFATMGER(2)	53	0.000488062	√
629	EFTU2(38)-EFTU2(57),EFTU1(38)-EFTU1(57)	AFDQIDNAPEEKAR(12)-TTLTAAITTVLAKTYGGAAR(13)	143	0.000490355	√
630	CSRA(1)-CSRA(38)	MLILTR(1)-IGVNAPKEVSVHREEIYQR(7),MLILTR(1)-IGVNAPKEVSVHR(7)	407	2.23491e-05	√
631	CARB(366)-CARB(379)	FNFEKFAGANDR(5)-LTTQMKSVGEVMAIGR(6)	203	0.000525119	√
632	PURA(17)-PURA(268)	GNNVVVLGTQWGDEGKGK(16)-YVDYVLGILKAYSTR(10)	17	0.000533419	√
633	RL3(1)-RL3(8)	MIGLVGK(1)-KVGMTR(1)	47	0.000539521	√
634	PTA(665)-PTA(685)	ATVFIFPDLNTGNTTYKAVQR(17)-KPVNDLSR(1)	32	0.00056031	√
635	RL1(14)-RL1(54)	EKVDATK(2)-KSDQNVR(1)	33	0.000584114	√
636	MDAB(102)-MDAB(107)	KDPSK(1)-KYGSGGLVQGK(1)	32	0.000585476	√
637	HEM2(217)-HEM2(292)	KSYQMNPMNR(1)-FAALAGAIDEEKVVLESLGSIK(12)	40	1.60081e-05	√
638	DPS(140)-DPS(27)	KATVELLNR(1)-AIGEAKDDDTADILTAASR(6)	37	0.000595056	√
639	GLYA(346)-GLYA(62)	YAEGYPGKR(8)-ANITVNKNSVPNDPK(7)	229	0.000597099	√
640	KAD(145)-KAD(157),Q1PI83(128)-Q1PI83(140)	KDDQEETVR(1)-VEGKDDVTGEELTTR(4)	133	1.1088e-08	√
641	RL7(101)-RL7(109)	EGVSKDDAEALK(5)-KALEEAGAEVEVK(1)	90	8.48756e-06	√
642	FKBA(179)-FKBA(69)	EQEKLGIK(4)-GTLIDGKEFDNSYTR(7),YMENSLKEQEKLGIK(11)-GTLIDGKEFDNSYTR(7)	382	0.000635883	√
643	IF2(173)-IF2(186)	NAQAEKAR(6)-KAEEEAR(1)	36	0.000661446	√
644	G3P1(132)-G3P1(331)	DNTPMFVKGANFDK(8)-VLDLIAHISK(10)	103	1.20635e-07	√
645	IF2(141)-IF2(186)	EAAEQAKR(7)-KAEEEAR(1)	33	0.000680556	√
646	FKBA(42)-FKBA(92)	AAFKNDDQK(4)-SKLSDQEIEQTLQAFEAR(2)	79	0.000682456	√
647	SECF(2)-SECF(313)	AQEYTVEQLNHGR(1)-VEKEGADQPSILP(3)	19	0.000713275	√
648	NRDR(53)-NRDR(65)	VVKSNDVR(3)-EPFNEEKLR(7)	98	0.000642616	√
649	ODP1(724)-ODP1(866)	LETIEGSKGK(8)-KVVADAIAK(1)	97	4.9402e-06	√
650	RL4(130)-RL4(137)	FSVEAPKTK(7)-LLAQKLK(5)	61	0.000752159	√
651	SYK1(114)-SYK1(2)	SEQHAQGADAVVDLNNELK(1)-DDLPEGVYNEQFKK(13)	76	0.000491828	√
652	RBSB(101)-RBSB(119)	ILLINPTDSDAVGNAVKMANQANIPVITLDR(17)-QATKGEVVSHIASDNVLGGK(4)	77	0.000784641	√
653	IF2(173)-IF2(194)	NAQAEKAR(6)-KLEEEAR(1)	5	0.000797094	√
654	EFTU1(253)-EFTU1(300),EFTU2(253)-EFTU2(300)	GQVLAKPGTIKPHTK(11)-ETQKSTCTGVEMFR(4),PGTIKPHTK(5)-ETQKSTCTGVEMFR(4)	235	0.000235087	√
655	HEM2(213)-HEM2(217)	EAAGSALKGDR(8)-KSYQMNPMNR(1)	31	0.000804295	√
656	PTA(419)-PTA(685)	TVKAAAICAER(3)-KPVNDLSR(1)	45	0.000813493	√
657	IF2(141)-IF2(173)	EAAEQAKR(7)-NAQAEKAR(6)	45	0.000825694	√
658	CH60(105)-CH60(441)	ANDAAGDGTTTATVLAQAIITEGLKAVAAGMNPMDLK(25)-GQNEDQNVGIKVALR(11)	8	0.000861297	√
659	RNC(152)-RNC(210)	LDEISPGDKQK(9)-KAEQAAAEQALK(1)	43	2.0393e-05	√
660	RPOC(50)-RPOC(87)	TFKPER(3)-GVICEKCGVEVTQTK(6)	343	0.000871354	√
661	GSHR(199)-GSHR(282)	KHAPLR(1)-TNEKGYIVVDK(4)	42	0.000873516	√
662	FKBA(116)-FKBA(127)	SSAQAKMEK(6)-DAADNEAKGK(8)	39	0.000876716	√
663	SYK1(132)-SYK1(82)	TKTGELSIHCTELR(2)-IMGKASFVTLQDVGGR(4)	208	0.000120121	√
664	PHOL(281)-PHOL(331)	NTKSGLR(3)-KAALAAER(1)	221	0.000891467	√
665	GATR(48)-GATR(86)	FLEQKGVVTR(5)-FQLASAPKNR(8)	22	0.000256635	√
666	SYY(144)-SYY(85)	FQQAGHKPVALVGGATGLIGDPSFKAAER(25)-DIGKHFSVNQMINK(4)	180	0.000299436	√
667	CLPB(522)-CLPB(530)	QLEAATQLEGKTMR(11)-NKVTDAEIAEVLAR(2)	55	5.52844e-06	√
668	G6PI(2)-G6PI(80)	MKNINPTQTAAWQALQK(2)-ECDLAGAIKSMFSGEK(9)	18	0.000939456	√
669	F2X7N5(119)-F2X7N5(14),NFSB(119)-NFSB(14)	AANDKGR(5)-HSTKAFDASK(4)	361	0.000941579
670	CH60(117)-CH60(51)	SFGAPTITKDGVSVAR(9)-AVAAGMNPMDLKR(12)	193	3.90004e-05	√
671	EFTU1(10)-EFTU1(264),EFTU2(10)-EFTU2(264)	KLLDEGR(1)-TKPHVNVGTIGHVDHGK(2)	79	1.73275e-05	√
672	SYP(547)-SYP(554)	NLDNDDIEYKYR(10)-NGEKQLIK(4)	55	0.000981997	√
673	MDH(134)-MDH(99)	SDLFNVNAGIVKNLVQQVAK(12)-KAGVYDK(1)	133	0.000337604	√
674	RS2(105)-RS2(143)	WLGGMLTNWKTVR(10)-ELEKLENSLGGIK(4)	60	0.00061614	√
675	RS10(11)-RS10(59)	LKAFDHR(2)-FTVLISPHVNKDAR(11)	165	0.00103161	√
676	MANA(280)-MANA(43)	TALTELYGMENPSSQPMAELWMGAHPKSSSR(27)-AGLTPKYIDIPELVANVK(6)	43	0.00104132	√
677	YBBO(207)-YBBO(48)	KPDDVER(1)-FTDNVNQTQSDKPVENPGIAAR(12)	39	0.000988928	√
678	CARB(1006)-CARB(899)	EVVLPFNKFPGVDPLLGPEMR(8)-IKNGEYTYIINTTSGR(2)	62	0.00105754	√
679	RPOB(1242)-RPOB(1262)	LNHLVDDKMHAR(8)-STGSYSLVTQQPLGGKAQFGGQR(16)	219	0.000511046	√
680	PUR8(420)-PUR8(437)	VDAEGMKQFIDGLALPEEEK(7)-LKAMTPANYIGR(2)	32	0.00107871	√
681	SYL(711)-SYL(813)	TIAKVTDDIGR(4)-AKITVPVDATEEQVR(2)	57	0.000104938	√
682	PFLB(195)-PFLB(235)	VALYGIDYLMKDK(11)-ALGQMKEMAAK(6)	277	9.77669e-06	√
683	IF2(155)-IF2(186)	EAAEKDK(5)-KAEEEAR(1)	11	0.00113295	√
684	RL1(157)-RL1(54)	KSDQNVR(1)-NAKAGQVR(3)	21	0.00113355	√
685	TYPH(291)-TYPH(299)	LAKDDAEAR(3)-AKLQAVLDNGK(2)	10	0.00114557	√
686	ACCC(116)-ACCC(159)	LMGDKVSAIAAMK(5)-IGYPVIIKASGGGGGR(8)	398	8.22627e-05	√
687	UPP(116)-UPP(70)	KITVVPILR(1)-NEETLEPVPYFQKLVSNIDER(13)	83	0.000689255	√
688	MOAB(141)-MOAB(2)	SQVSTEFIPTR(1)-TLIFAMPGSTKACR(11)	114	0.000348944	√
689	RL27(19)-RL27(24)	DSEAKR(5)-LGVKR(4)	21	0.00122739	√
690	ODP1(368)-ODP1(376)	GGHDPKK(6)-KAQETK(1)	41	0.00127058	√
691	PFLB(454)-PFLB(616)	TMLYAINGGVDEKLK(13)-KTGNTPDGR(1)	211	0.000359097	√
692	CARA(298)-CARA(330)	FGHHGGNHPVKDVEK(11)-VTHKSLFDGTLQGIHR(4)	172	0.000222202	√
693	IF2(141)-IF2(194)	EAAEQAKR(7)-KLEEEAR(1)	32	0.00133741	√
694	RS3(38)-RS3(45)	EFADNLDSDFKVR(11)-QYLTKELAK(5)	41	0.00135792	√
695	ACCA(46)-ACCA(53)	EKSVELTR(2)-KIFADLGAWQIAQLAR(1)	180	1.23938e-05	√
696	SYP(126)-SYP(513)	NELSSYKQLPLNFYQIQTK(7)-KERPGVMFADMELIGIPHTIVLGDR(1)	46	0.00137069	√
697	FUMC(426)-FUMC(430)	AAEIAKK(6)-AHKEGLTLK(3)	31	0.00139101	√
698	PEPE(1)-PEPE(111)	MELLLLSNSTLPGK(1)-GLLAPITDVVKR(11)	10	0.00141019
699	RL9(1)-RL9(22)	MQVILLDK(1)-VANLGSLGDQVNVKAGYAR(14)	223	2.45766e-06	√
700	RL7(71)-RL7(85)	VAVIKAVR(5)-EAKDLVESAPAALK(3)	700	0.00142333	√
701	UPP(14)-UPP(70)	HKLGLMR(2)-KITVVPILR(1)	156	0.000523578	√
702	TIG(390)-TIG(83)	EKINPAGAPTYVPGEYK(2)-EVIEFYSKNK(8),EKINPAGAPTYVPGEYK(2)-GLIEEMASAYEDPKEVIEFYSKNK(22)	219	5.45183e-05	√
703	GLMM(305)-GLMM(412)	AKVGDR(2)-KSGTEPLIR(1)	54	0.00148688	√
704	KBL(23)-KBL(90)	AEGLFKEER(6)-FICGTQDSHKELEQK(10)	57	0.00151482	√
705	FUR(117)-FUR(148)	EIAAKHGIR(5)-EDEHAHEGK(9)	26	0.00151764	√
706	RLMB(2)-RLMB(75)	SEMIYGIHAVQALLER(1)-VKPGR(2)	89	0.000960141	√
707	RL10(2)-RL10(37)	ALNLQDK(1)-GVTVDKMTELR(6)	20	0.00155799	√
708	ODP2(442)-ODP2(452)	KLDVK(1)-KQQNEEAAK(1)	24	0.00158265
709	DPS(10)-DPS(101)	SKATNLLYTR(2)-AVQLGGVALGTTQVINSKTPLK(18)	403	1.13518e-07	√
710	RL2(71)-RL2(97)	NKDGIPAVVER(2)-SANIALVLYKDGER(10)	25	0.00158703	√
711	YPFJ(103)-YPFJ(182)	MGKTYQQPK(3)-LLGIEPKVR(7)	127	2.6052e-06	√
712	IF2(125)-IF2(194)	EAEESAKR(7)-KLEEEAR(1)	7	0.00164519	√
713	GRPE(4)-GRPE(66)	SSKEQK(3)-VKAEMENLR(2)	54	0.00166275	√
714	ODP2(302)-ODP2(410)	QEAAAPAPAAKAEAPAAAPAAK(11)-IQKISGANLSR(3)	35	0.00168146	√
715	AAT(116)-AAT(134)	VAADFLAKNTSVK(8)-VWVSNPSWPNHKSVFNSAGLEVR(12)	186	0.0013362	√
716	IF2(131)-IF2(141)	EAQQKAER(5)-EAAEQAKR(7)	29	0.00170772	√
717	MDH(217)-MDH(82)	KPGMDR(1)-IQNAGTEVVEAKAGGGSATLSMGQAAAR(12)	104	0.00172759	√
718	ODO2(133)-ODO2(152)	LLAEHNLDASAIKGTGVGGR(13)-HLAKAPAK(4)	88	0.000112231	√
719	RL29(54)-RL29(9)	EKSVEELNTELLNLLR(2)-VKTLLNEK(2)	61	0.00187816	√
720	HNS(2)-HNS(57)	SEALK(1)-KLQQYR(1),SEALKILNNIR(1)-KLQQYR(1)	116	0.00189262	√
721	RS3(108)-RS3(147)	KPELDAK(1)-LGAKGIK(4)	56	0.00191426
722	CH60(42)-CH60(80)	NVVLDKSFGAPTITK(6)-EVASKANDAAGDGTTTATVLAQAIITEGLK(5)	366	0.000184313	√
723	G6PD(25)-G6PD(344)	KLLPSLYQLEK(1)-LPTKCSEVVVYFK(4)	87	0.000586917	√
724	DNAK(246)-DNAK(304)	KDQGIDLR(1)-AKLESLVEDLVNR(2)	281	9.93119e-08	√
725	DNAK(155)-DNAK(166)	QATKDAGR(4)-IAGLEVKR(7)	71	0.00197333	√
726	PT1(1)-PT1(404)	MISGILASPGIAFGK(1)-KEIEIYK(1)	8	0.00197549	√
727	6PGD(260)-6PGD(75)	ILLMVKAGAGTDAAIDSLKPYLDK(6)-KDEDGNYLVDVILDEAANKGTGK(19)	21	0.00199047	√
728	FKBA(110)-FKBA(69)	EQEKLGIK(4)-VKSSAQAK(2)	162	0.00201544	√
729	RRF(15)-RRF(26)	MDKCVEAFK(3)-TQISKIR(5)	84	0.00202872	√
730	GPMA(100)-GPMA(248)	HYGALQGLNKAETAEK(10)-AAAVANQGKAK(9)	321	0.000738847	√
731	PFLB(386)-PFLB(616)	KFAAK(1)-KTGNTPDGR(1)	53	0.00203993	√
732	MAO2(485)-MAO2(508)	IQKLGLQIK(3)-FKEYWTEYFQIMK(2)	25	0.00204064	√
733	TIG(361)-TIG(81)	NFIDAIIKEK(8)-TNELKADEER(5)	18	0.00206125	√
734	RL9(112)-RL9(89)	AGDEGKLFGSIGTR(6)-DIADAVTAAGVEVAKSEVR(15)	47	0.000452595	√
735	FKBA(110)-FKBA(263)	VKSSAQAK(2)-ADAKPEADAKAADSAK(10)	50	0.00133229	√
736	SYY(250)-SYY(85)	FQQAGHKPVALVGGATGLIGDPSFKAAER(25)-KTSPYK(1)	219	0.000811585	√
737	GLNB(40)-GLNB(58)	QKGHTELYR(2)-GAEYMVDFLPKVK(11)	21	0.00221296	√
738	RL1(14)-RL1(157)	EKVDATK(2)-NAKAGQVR(3)	3	0.00222467	√
739	IMDH(110)-IMDH(396)	EVKELTER(3)-GMGSLGAMSKGSSDR(10)	34	0.00225218	√
740	CARB(366)-CARB(899)	FNFEKFAGANDR(5)-EVVLPFNKFPGVDPLLGPEMR(8)	123	0.00116598	√
741	SYGB(584)-SYGB(592)	TLDAAAALAAANKR(13)-VSNILAKSDEVLSDR(7)	194	2.75384e-05	√
742	PTA(639)-PTA(665)	SKAPNSPVAGR(2)-ATVFIFPDLNTGNTTYKAVQR(17)	595	2.12103e-05	√
743	DBHB(1)-DBHB(18)	MNKSQLIDK(1)-IAAGADISKAAAGR(9)	24	0.0022869	√
744	FUMA(426)-FUMA(463)	DHPIYYAGPAKTPEGYASGSLGPTTAGR(11)-MDSYVDQLQAQGGSMIMLAKGNR(20)	104	0.00016128	√
745	K1PF(185)-K1PF(41)	TTGLHAAGKGINVAK(9)-AAPWLVKPNR(7)	83	0.00080346	√
746	PFLB(162)-PFLB(454)	KSGVLTGLPDAYGR(1)-TMLYAINGGVDEKLK(13)	70	0.000916117	√
747	TIG(272)-TIG(279)	KNMER(1)-ELKSAIR(3)	229	0.00236153	√
748	RF3(2)-RF3(47)	TLSPYLQEVAK(1)-VLLFGQAIQTAGTVKGR(15)	38	3.65388e-05	√
749	ODP2(313)-ODP2(346)	AEAPAAAPAAKAEGK(11)-EFGVNLAKVK(8)	57	0.00244096	√
750	EFG(132)-EFG(440)	QANKYK(4)-LAKEDPSFR(3)	115	0.00259029	√
751	EFG(134)-EFG(440)	YKVPR(2)-LAKEDPSFR(3)	362	0.00264248	√
752	ODO2(300)-ODO2(94)	SEEKASTPAQR(4)-IKELAVK(2)	74	0.00267406	√
753	EFG(153)-EFG(562)	MGANFLKVVNQIK(7)-GIQEQLKAGPLAGYPVVDMGIR(7)	7	0.00268871	√
754	EFG(159)-EFG(425)	VVNQIKTR(6)-TKADQEK(2)	224	0.00274641	√
755	GLMM(305)-GLMM(314)	AKVGDR(2)-YVLEKMQEK(5)	107	0.00268237	√
756	FKBA(257)-FKBA(270)	ADAKPEADAK(4)-AADSAKK(7)	64	0.00280705	√
757	YAIL(46)-YAIL(54)	AAVEENKK(7)-DKQLSEQQK(2)	15	0.00283049	√
758	EFG(159)-EFG(497)	VVNQIKTR(6)-QKVTDVEGK(2)	88	0.00285666	√
759	RL14(1)-RL14(23)	MIQEQTMLNVADNSGAR(1)-VMCIKVLGGSHR(5)	40	0.00135532	√
760	DEOB(259)-DEOB(274)	HGQVVSVGKIADIYANCGITK(9)-VKATGLDALFDATIK(2)	145	3.61594e-10	√
761	EFTU2(209)-EFTU2(264),EFTU1(209)-EFTU1(264)	KLLDEGR(1)-AIDKPFLLPIEDVFSISGR(4)	128	0.000287144	√
762	GLYA(331)-GLYA(354)	NLTGKEADAALGR(5)-NSVPNDPKSPFVTSGIR(8)	71	0.00299235	√
763	PURA(125)-PURA(367)	GAKAIGTTGR(3)-EVTTTPLAADDWKGVEPIYETMPGWSESTFGVK(13)	393	0.000817943	√
764	GLRX4(101)-GLRX4(108)	GELQQLIKETAAK(8)-YKSEEPDAE(2)	99	0.00160403	√
765	MENB(273)-MENB(89)	AFCSGGDQKVR(9)-NAFNQKR(6)	67	0.00135009	√
766	ODP2(348)-ODP2(396)	VKGTGR(2)-VDFSKFGEIEEVELGR(5)	21	0.00322668
767	IF2(131)-IF2(194)	EAQQKAER(5)-KLEEEAR(1)	24	0.00323708	√
768	YBIB(269)-YBIB(93)	KQANLTPLLAILLHK(1)-QDTAGSELLPQAKDPETTAQWIER(13)	4	0.0033273	√
769	RS2(2)-RS2(59)	ATVSMR(1)-TVPMFNEALAELNKIASR(14)	23	0.000839193	√
770	DKSA(1)-DKSA(147)	MQEGQNR(1)-EKQMAG(2)	83	0.00339247
771	PHOL(1)-PHOL(329)	MNIDTR(1)-IVNAYEAWEEAEQKR(14)	13	0.00340921
772	RPOA(1)-RPOA(95)	MQGSVTEFLKPR(1)-VQGKDEVILTLNK(4)	54	0.000145664	√
773	SSPA(146)-SSPA(2)	AVAANK(1)-EELLAIAPVFGQKPYFLSDEFSLVDCYLAPLLWR(13)	48	0.00138536	√
774	KAD(145)-KAD(40),Q1PI83(128)-Q1PI83(23)	AAVKSGSELGK(4)-VEGKDDVTGEELTTR(4)	24	0.00350484	√
775	SKP(158)-SKP(39)	IAIVNMGSLFQQVAQKTGVSNTLENEFK(16)-DITADVLKQVK(8)	141	0.00176244	√
776	PHSM(2)-PHSM(54)	SQPIFNDK(1)-AQPFAKPVANQR(6)	121	0.000222776	√
777	EFG(440)-EFG(485)	LAKEDPSFR(3)-EFNVEANVGKPQVAYR(10)	52	0.00357984	√
778	NRDD(199)-NRDD(245)	MGNAEIEPPKSISTATAVTAQIIAQVASHIYGGTTINR(10)-KTAEEWNIPDAEGYANSR(1)	5	0.00360418	√
779	SODM(119)-SODM(187)	AEFEKAAASR(5)-RPDYIKEFWNVVNWDEAAAR(6)	309	0.00119124	√
780	IMDH(396)-IMDH(411)	GMGSLGAMSKGSSDR(10)-YFQSDNAADKLVPEGIEGR(10)	286	0.00205222	√
781	RS3(108)-RS3(86)	GEDVEKLR(6)-KPELDAK(1)	8	0.00367284	√
782	RS4(167)-RS4(183)	EKPTWLEVDAGK(2)-MEGTFKR(6)	52	0.00368277
783	RS4(22)-RS4(77)	REGTDLFLKSGVR(9)-NYYKEAAR(4),EGTDLFLKSGVR(8)-NYYKEAAR(4)	59	0.00322571	√
784	TIG(146)-TIG(154)	KQQATWK(1)-EKDGAVEAEDR(2)	7	0.00377629	√
785	YIHD(61)-YIHD(77)	DSAKDAVIPGLQK(4)-DYEEDFKTALLR(7)	66	0.00378115	√
786	TIG(327)-TIG(342)	FGGNEKQALELPR(6)-ELFEEQAKR(8)	27	0.0037919	√
787	LUXS(163)-LUXS(2)	PLLDSFTVDHTR(1)-INSNEELALPKEK(11)	17	0.0038106	√
788	TIG(1)-TIG(81)	MQVSVETTQGLGR(1)-NFIDAIIKEK(8)	134	0.00054561	√
789	PANC(181)-PANC(206)	AKDGLALSSR(2)-IAPGLYKVLSSIADK(7)	89	0.00386974	√
790	EFG(323)-EFG(440)	HASDDEPFSALAFKIATDPFVGNLTFFR(14)-LAKEDPSFR(3)	88	0.000626785	√
791	NADC(154)-NADC(186)	KTLPGLR(1)-LGLSDAFLIKENHIIASGSVR(10)	51	0.00243153	√
792	EFTS(48)-EFTS(52)	KSGAIKAAK(6)-KAGNVAADGVIK(1),SGAIKAAK(5)-KAGNVAADGVIK(1)	136	0.00335046	√
793	NARH(290)-NARH(400)	AASTENEKDLYQR(8)-IPVQYLANLLTAGDTKPVLR(16)	50	0.00421224	√
794	YIIM(207)-YIIM(48)	KVHGGPDR(1)-TMQKR(4)	12	0.00427452
795	FPG(240)-FPG(255)	KGEPCR(1)-VCGTPIVATKHAQR(10)	105	0.00432276	√
796	PFLB(143)-PFLB(162)	KTHNQGVFDVYTPDILR(1)-KSGVLTGLPDAYGR(1)	45	0.000136682	√
797	HNS(32)-HNS(57)	ECTLETLEEMLEKLEVVVNER(13)-KLQQYR(1)	85	0.000533339	√
798	PFLB(107)-PFLB(117)	IVGLQTEAPLKR(11)-ALIPFGGIKMIEGSCK(9)	37	0.00445129	√
799	TREC(144)-TREC(207)	SKFGGSAWR(2)-LDVVNLISKDPR(9)	20	0.00445541	√
800	ACNB(722)-ACNB(835)	AAGKLLDAHK(4)-LPTPEEYQTYVAQVDKTAVDTYR(16)	199	0.0013721
801	ODO2(156)-ODO2(300)	APAKESAPAAAAPAAQPALAAR(4)-IKELAVK(2)	37	0.00295222	√
802	RRF(162)-RRF(170)	SQDDVQKLTDAAIK(7)-KIEAALADKEAELMQF(1),SQDDVQKLTDAAIK(7)-KIEAALADK(1)	28	2.43051e-05	√
803	EFTS(214)-EFTS(222)	EIAEKMVEGR(5)-KFTGEVSLTGQPFVMEPSK(1)	137	0.00455756	√
804	RPOB(1127)-RPOB(1200)	GIGDKINAMLK(5)-ELLKLGDLPTSGQIR(4)	93	0.000529176	√
805	F2X7N5(119)-F2X7N5(130),NFSB(119)-NFSB(130)	AANDKGR(5)-KDLHDDAEWMAK(1)	23	0.00463294
806	RL3(1)-RL3(38)	MIGLVGK(1)-VTQVKDLANDGYR(5)	74	0.00478144	√
807	ODP2(317)-ODP2(346)	AEGKSEFAENDAYVHATPLIR(4)-EFGVNLAKVK(8)	97	0.00209641	√
808	RS1(434)-RS1(450)	ISLGVKQLAEDPFNNWVALNK(6)-KGAIVTGK(1)	143	0.000120196	√
809	EFG(153)-EFG(485)	MGANFLKVVNQIK(7)-EFNVEANVGKPQVAYR(10)	23	0.00250655	√
810	TALB(294)-TALB(301)	ITESEFLWQHNQDPMAVDKLAEGIR(19)-KFAIDQEK(1)	104	0.00323412	√
811	G3P1(124)-G3P1(192)	VVMTGPSKDNTPMFVK(8)-TVDGPSHKDWR(8),KVVMTGPSKDNTPMFVK(9)-TVDGPSHKDWR(8)	1954	0.000133747	√
812	HIS8(312)-HIS8(326)	ASSAVFKSLWDQGIILR(7)-DQNKQPSLSGCLR(4)	57	0.00498076	√
813	RS1(450)-RS1(555)	KGAIVTGK(1)-AAKGE(3)	54	0.005006
814	EFTU1(10)-EFTU1(209),EFTU2(10)-EFTU2(209)	TKPHVNVGTIGHVDHGK(2)-AIDKPFLLPIEDVFSISGR(4)	78	0.00374463	√
815	YNHG(141)-YNHG(218)	VGQKIPNPTWTPTAGIR(4)-MNAPDIKALFSSVR(7)	7	0.00515993	√
816	RL17(78)-RL17(99)	DNEIVAKLFNELGPR(7)-ILKCGFR(3)	23	0.00521359	√
817	EFG(153)-EFG(675)	MGANFLKVVNQIK(7)-SLTKGR(4)	172	0.00528591
818	ERA(32)-ERA(39)	LLGQKISITSR(5)-KAQTTR(1)	66	0.0028706	√
819	ENO(120)-ENO(180)	FGANAILAVSLANAKAAAAAK(15)-TVKEAIR(3)	71	0.00331873	√
820	LUXS(2)-LUXS(23)	PLLDSFTVDHTR(1)-VAKTMNTPHGDAITVFDLR(3)	24	0.000384947	√
821	PYRI(13)-PYRI(2)	THDNK(1)-LQVEAIKR(7)	20	0.00520581	√
822	RFAF(125)-RFAF(313)	VLDKEAWPLMVER(4)-LITGYHKVR(7)	47	0.00283866	√
823	RRF(178)-RRF(26)	TQISKIR(5)-IEAALADKEAELMQF(8),TQISKIR(5)-KIEAALADKEAELMQF(9)	76	0.00540366
824	RF3(480)-RF3(488)	WVECADAKK(8)-KNESQLALDGGDNLAYIATSMVNLR(1)	38	0.00183503	√
825	RL1(141)-RL1(167)	GLMPNPKVGTVTPNVAEAVK(7)-NDKNGIIHTTIGK(3)	67	0.00122665	√
826	RS12(108)-RS12(2)	ATVNQLVR(1)-GALDCSGVKDR(9)	20	0.00289876	√
827	TRXB(185)-TRXB(321)	AEKILIK(3)-YLDGLADAK(9)	87	0.00261019	√
828	EFG(370)-EFG(39)	ILFYTGVNHKIGEVHDGAATMDWMEQEQER(10)-IVQMHANKR(8)	166	0.00110987	√
829	RPOB(1065)-RPOB(1073)	IQPGDKMAGR(6)-HGNKGVISK(4)	155	0.00566532	√
830	SYW(151)-SYW(181)	YAENINAGLFDYPVLMAADILLYQTNLVPVGEDQKQHLELSR(35)-VPEPFIPKSGAR(8)	20	0.00573743	√
831	KPYK2(115)-KPYK2(75)	HVAILGDLQGPKIR(12)-VGIDYKGLPADVVPGDILLLDDGR(6)	72	0.000647212	√
832	EFG(153)-EFG(425)	MGANFLKVVNQIK(7)-TKADQEK(2)	245	1.01736e-05	√
833	RS3(108)-RS3(80)	KGEDVEK(1)-KPELDAK(1)	3	0.00590537
834	GRCA(62)-GRCA(88)	EVPVEVKPEVR(7)-ETLEDAVKHPEK(8)	84	0.00594608	√
835	TYPA(337)-TYPA(59)	GITILAKNTAIK(7)-LNKELVHNVALR(3)	53	0.000298247	√
836	RS17(16)-RS17(43)	VVSDKMEK(5)-TTKLHVHDENNECGIGDVVEIR(3)	62	0.00604608	√
837	EFTU1(209)-EFTU1(5),EFTU2(209)-EFTU2(5)	EKFER(2)-AIDKPFLLPIEDVFSISGR(4)	119	0.00605053	√
838	RS2(11)-RS2(2)	ATVSMR(1)-DMLKAGVHFGHQTR(4)	114	0.00611297	√
839	SYY(230)-SYY(238)	LHQNQVFGLTVPLITKADGTK(16)-FGKTEGGAVWLDPK(3)	10	0.0061584	√
840	RL2(183)-RL2(71)	NKDGIPAVVER(2)-KVEADCR(1)	4	0.00618915	√
841	PGM(2)-PGM(273)	AIHNR(1)-FMHLDKDGAIR(6)	276	0.00139775	√
842	MAK(11)-MAK(206)	IGIDLGGTKTEVIALGDAGEQLYR(9)-LSGHALKGSEIIR(7)	98	0.000452563	√
843	FKBA(110)-FKBA(227)	VKSSAQAK(2)-LVIPPELAYGKAGVPGIPPNSTLVFDVELLDVKPAPK(11)	108	0.00210959	√
844	OPGG(219)-OPGG(340)	ATGAYKFVVMPGR(6)-YDLRPSAWVTPKGEWGK(12)	16	0.00647211	√
845	SYV(194)-SYV(342)	ESKGSMWHIR(3)-KAVVAAVDALGLLEEIKPHDLTVPYGDR(1)	40	0.000420032	√
846	AROA(22)-AROA(411)	VDGTINLPGSKSVSNR(11)-CTAKTFPDYFEQLAR(4)	111	0.000696629	√
847	PANC(151)-PANC(39)	VALVPTMGNLHDGHMKLVDEAK(16)-LFNLVQPDIACFGEKDFQQLALIR(15)	18	0.00668056	√
848	ODP2(366)-ODP2(410)	EDVQAYVKEAIK(8)-IQKISGANLSR(3)	12	0.00669312	√
849	ACRA(175)-ACRA(78)	IAEVRPQVSGIILKR(14)-INLAYTKVTSPISGR(7)	45	0.00672096	√
850	ODP2(442)-ODP2(456)	KQQNEEAAK(1)-KLDVKITPVVFIMK(5),KQQNEEAAK(1)-LDVKITPVVFIMK(4)	83	1.34005e-06	√
851	PFLB(107)-PFLB(162)	IVGLQTEAPLKR(11)-KSGVLTGLPDAYGR(1)	6	0.00681277	√
852	YJBD(43)-YJBD(9)	ITQKEMTER(4)-VLTNSETNSIKK(11)	15	0.0067025	√
853	RS13(103)-RS13(78)	EISMSIKR(7)-TKTNAR(2)	32	0.00688843	√
854	ADHE(143)-ADHE(2)	AVTNVAELNALVER(1)-AKDATNK(2)	3	0.00691152
855	YIHD(77)-YIHD(88)	DYEEDFKTALLR(7)-GVIKE(4)	68	0.00695745
856	RL10(105)-RL10(37)	GVTVDKMTELR(6)-ANAKFEVK(4)	43	0.00708265	√
857	NUOF(243)-NUOF(60)	DAGLKGR(5)-SKDAGTK(2)	5	0.00712136
858	YFIF(25)-YFIF(55)	SDDDSDKR(7)-DDKQSQPR(3)	69	0.00733883	√
859	G3P1(192)-G3P1(213)	TVDGPSHKDWR(8)-GASQNIIPSSTGAAKAVGK(15),TVDGPSHKDWR(8)-KAVGK(1)	818	0.00116488	√
860	RS10(1)-RS10(59)	MQNQR(1)-FTVLISPHVNKDAR(11)	64	0.00746061	√
861	SYK2(114)-SYK2(82)	IMGKASFVTLQDVGGR(4)-DSLPEGVYNDQFKK(13),IMGKASFVTLQDVGGR(4)-DSLPEGVYNDQFKKWDLGDIIGAR(13)	50	0.000122814	√
862	DNAK(452)-DNAK(514)	AADNKSLGQFNLDGINPAPR(5)-ASSGLNEDEIQKMVR(12)	25	0.00750025	√
863	RPOC(557)-RPOC(585)	ITEYEKDANGELVAK(6)-AILWMIVPKGLPYSIVNQALGK(9)	10	0.00758198	√
864	ODO2(211)-ODO2(218)	NSTAMLTTFNEVNMKPIMDLR(15)-KQYGEAFEK(1)	103	0.000504676	√
865	G3P1(116)-G3P1(331)	KVVMTGPSK(1)-VLDLIAHISK(10)	22	0.00766383	√
866	TOLA(161)-TOLA(168)	AAEEAAKK(7)-AAADAKK(6)	4	0.00780907	√
867	MUG(109)-MUG(151)	IEDYQPQALAILGKQAYEQGFSQR(14)-VSLEKLVEAYR(5)	113	0.00262837	√
868	IF2(131)-IF2(173)	EAQQKAER(5)-NAQAEKAR(6)	7	0.00789617	√
869	PHOL(281)-PHOL(329)	NTKSGLR(3)-IVNAYEAWEEAEQKR(14)	8	0.00793418	√
870	AMPA(134)-AMPA(185)	QAVETAKETLYSFDQLK(7)-AIQHGLAIAAGIKAAK(13)	20	0.00794765	√
871	AMPA(147)-AMPA(185)	TNKSEPR(3)-AIQHGLAIAAGIKAAK(13)	6	0.00810441	√
872	CH10(1)-CH10(74)	MNIRPLHDR(1)-VGDIVIFNDGYGVKSEK(14)	245	0.000922049	√
873	SODF(2)-SODF(51)	SFELPALPYAK(1)-GTAFEGKSLEEIIR(7)	27	0.00047577	√
874	PCKA(262)-PCKA(453)	TTLSTDPKR(8)-ISIKDTR(4)	28	0.00828647	√
875	DNAK(299)-DNAK(304)	HMNIKVTR(5)-AKLESLVEDLVNR(2)	120	0.000980419	√
876	RLMD(150)-RLMD(65)	AKVVR(2)-KAGSSDIVDVK(1)	54	9.95103e-05	√
877	CH10(13)-CH10(15)	VIVKR(4)-KEVETK(1)	57	0.00840798
878	HIS6(19)-HIS6(236)	DGQVVKGVQFR(6)-DADVDGALAASVFHKQIINIGELK(15)	91	0.00103023	√
879	SYL(138)-SYL(146)	WEQKFFTELYK(4)-KGLVYK(1)	120	1.71585e-05	√
880	ODP1(210)-ODP1(218)	FLKYLEHR(3)-GLKDTSK(3)	47	0.00847612	√
881	ARGD(2)-ARGD(402)	AIEQTAITR(1)-FAHAVAKVVGA(7)	42	0.00848285	√
882	FKBA(116)-FKBA(69)	EQEKLGIK(4)-SSAQAKMEK(6)	18	0.00852146	√
883	ADHE(875)-ADHE(882)	DYVEGETAAKK(10)-EAAPAKAEK(6)	31	0.000533227	√
884	NUSA(111)-NUSA(16)	EILAVVEAVSNEKALPR(13)-ITTQTAKQVIVQK(7)	255	0.000291727	√
885	GRPE(85)-GRPE(90)	AHKFALEK(3)-FALEKFINELLPVIDSLDR(5)	14	0.00500077	√
886	EFTU2(5)-EFTU2(57),EFTU1(5)-EFTU1(57)	EKFER(2)-AFDQIDNAPEEKAR(12),MSKEKFERTK(5)-AFDQIDNAPEEKAR(12)	211	0.000679706	√
887	DLDH(299)-DLDH(339)	VDKQLR(3)-KHYFDPK(1)	91	0.00874569	√
888	ODO2(297)-ODO2(300)	DVDTLGMADIEKK(12)-IKELAVK(2)	79	0.00876522	√
889	RL7(101)-RL7(121)	EGVSKDDAEALKK(5)-ALEEAGAEVEVK(12)	4	0.00887089	√
890	YQIC(65)-YQIC(84)	EKLALLEQR(2)-STEIKK(5)	37	0.00888699
891	PCNB(218)-PCNB(252)	FAAKLGMR(4)-LFEESLKLLQAGYGYETYK(7)	31	0.00889854	√
892	YAJQ(108)-YAJQ(115)	QGIESATQKK(9)-MIKDSK(3)	77	0.0089215	√
893	FIS(1)-FIS(32)	MFEQR(1)-DSVKQALK(4)	52	0.00508577	√
894	PFLB(2)-PFLB(235)	SELNEK(1)-ALGQMKEMAAK(6)	121	0.00167347	√
895	SODM(119)-SODM(68)	LDQLPADKK(8)-AEFEKAAASR(5)	118	0.00165799	√
896	RIMP(112)-RIMP(143)	KWQGVIK(1)-DEVFALSNIQKANLVPHF(11),KWQGVIK(1)-AVDGEMITVTVEGKDEVFALSNIQKANLVPHF(25),RKWQGVIK(2)-DEVFALSNIQKANLVPHF(11)	161	0.00405771	√
897	IF2(141)-IF2(167)	EAAEQAKR(7)-VSNQQDDMTKNAQAEK(10)	17	0.00976633	√
898	RPOC(955)-RPOC(992)	NKGSIK(2)-TKESYK(2)	15	0.00988062
899	RL10(2)-RL10(20)	ALNLQDK(1)-QAIVAEVSEVAKGALSAVVADSR(12)	18	0.00366805	√
900	RS1(522)-RS1(555)	AKDEADEK(2)-AAKGE(3)	12	0.00294558
901	PTA(479)-PTA(685)	NKGMTETVAR(2)-KPVNDLSR(1)	9	0.010012
902	DAPD(263)-DAPD(85)	YFDKVPMK(4)-GKVGINELLR(2)	47	0.00430047	√
903	RL2(108)-RL2(207)	YILAPKGLK(6)-VLGKAGAAR(4)	165	0.01009	√
904	RL7(71)-RL7(82)	VAVIKAVR(5)-GATGLGLKEAK(8)	63	0.00315924	√
905	ODP2(370)-ODP2(396)	EAIKR(4)-VDFSKFGEIEEVELGR(5)	24	0.0103797
906	SYK2(156)-SYK2(179)	ALRPLPDKFHGLQDQEVR(8)-YLDLIANDKSR(9)	169	0.000224121	√
907	CLPX(188)-CLPX(192)	GIVYIDEIDKISR(10)-KSDNPSITR(1)	61	0.0061652	√
908	RS4(22)-RS4(31)	EGTDLFLKSGVR(8)-AIDTKCK(5),REGTDLFLKSGVR(9)-AIDTKCK(5)	16	0.0104242
909	ACNB(356)-ACNB(373)	GLTTKAR(5)-QAKDVAESDR(3)	3	0.0104528
910	IHFB(27)-IHFB(3)	MTKSELIER(3)-TVEDAVKEMLEHMASTLAQGER(7)	30	0.000304459	√
911	YFIF(25)-YFIF(34)	SDDDSDKR(7)-TGKGGGR(3)	22	0.0106894
912	SKP(67)-SKP(70)	METDLQAKMK(8)-KLQSMK(1)	44	0.00919024	√
913	PCKA(288)-PCKA(390)	LIGDDEHGWDDDGVFNFEGGCYAKTIK(24)-LTADQTQYHFLSGFTAKLAGTER(17)	100	0.000589068	√
914	PDXB(338)-PDXB(341)	VAGIPGEFDKLR(10)-KNYLER(1)	32	0.0108471	√
915	GPMA(100)-GPMA(250)	HYGALQGLNKAETAEK(10)-AAAVANQGKAK(11)	66	0.00324099	√
916	DKSA(1)-DKSA(139)	MQEGQNR(1)-PTADLCIDCKTLAEIR(10),MQEGQNR(1)-LEARPTADLCIDCKTLAEIR(14)	252	0.00231865	√
917	TDCE(166)-TDCE(620)	KSGVLTGLPDGYGR(1)-NAVPTQSILTITSNVVYGQKTGNTPDGR(20)	44	0.0016724	√
918	MURD(421)-MURD(46)	MTPPGLDKLPEAVER(8)-VQPGDMVLLSPACASLDQFKNFEQR(20)	119	0.00159005	√
919	CARB(504)-CARB(649)	LAKLAGVR(3)-GVIVQYGGQTPLKLAR(13)	156	0.00208521	√
920	PFLB(162)-PFLB(456)	KSGVLTGLPDAYGR(1)-LKMQVGPK(2)	66	0.00508172	√
921	IF2(2)-IF2(42)	TDVTIK(1)-KSADDSVSAQEKQTLIDHLNQK(12),TDVTIK(1)-SADDSVSAQEKQTLIDHLNQK(11)	59	9.46538e-05	√
922	SYM(597)-SYM(677)	VALIENAEFVEGSDKLLR(15)-PGHQVK(6)	179	0.00432766	√
923	ATPF(66)-ATPF(69)	ASATDQLKK(8)-AKAEAQVIIEQANK(2),ASATDQLKK(8)-AKAEAQVIIEQANKR(2)	37	0.00750904	√
924	SUCC(295)-SUCC(360)	LHGGEPANFLDVGGGATKER(18)-KLADSGLNIIAAK(1)	40	0.000292876	√
925	PTNAB(132)-PTNAB(147)	AKPVEK(2)-AAPAPAAAAPKAAPTPAK(11)	10	0.011491
926	EFG(375)-EFG(425)	EEIKEVR(4)-TKADQEK(2)	8	0.0115472	√
927	HNS(57)-HNS(6)	SEALKILNNIR(5)-KLQQYR(1)	112	0.00410474	√
928	CH60(117)-CH60(34)	VTLGPKGR(6)-AVAAGMNPMDLKR(12)	140	0.0116146	√
929	YHGF(1)-YHGF(89)	MMNDSFCR(1)-LTDDLAKAINATLSK(7)	49	1.78677e-05	√
930	SYM(403)-SYM(529)	NAGFINKR(7)-VNPFKALYNR(5)	97	0.0018682	√
931	EFTS(207)-EFTS(214)	EYQVQLDIAMQSGKPK(14)-EIAEKMVEGR(5)	1178	0.000527518	√
932	IF3(125)-IF3(164)	AKITLR(2)-VKDDLQELAVVESFPTKIEGR(17),FLEEGDKAKITLR(9)-VKDDLQELAVVESFPTKIEGR(17)	84	0.0032337	√
933	GLK(273)-GLK(284)	FLEFFKASGFR(6)-AAFEDKGR(6)	15	0.0119979	√
934	PCKA(68)-PCKA(91)	SPKDK(3)-GKNDNKPLSPETWQHLK(2)	47	0.0120575
935	EFG(153)-EFG(440)	MGANFLKVVNQIK(7)-LAKEDPSFR(3)	64	0.0121888	√
936	LPOB(147)-LPOB(163)	FTLVSAQQLSMAKQQLGLSPQDSLGTR(13)-SKAIGIAR(2)	3	0.0122025	√
937	RISB(1)-RISB(132)	MNIIEANVATPDAR(1)-AGTKAGNK(4)	8	0.0122346
938	EFTU2(209)-EFTU2(57),EFTU1(209)-EFTU1(57)	AFDQIDNAPEEKAR(12)-AIDKPFLLPIEDVFSISGR(4)	62	0.00141009	√
939	TYPA(232)-TYPA(250)	VKPNQQVTIIDSEGK(2)-NAKVGK(3)	80	0.00651961
940	DAPA(242)-DAPA(287)	LMPLHNKLFVEPNPIPVK(7)-AALKHAGLL(4)	89	0.00817164	√
941	RS14(19)-RS14(47)	VALADKYFAK(6)-WNAVLKLQTLPR(6),VALADKYFAK(6)-AIISDVNASDEDRWNAVLKLQTLPR(19)	10	0.0125866	√
942	HTPG(354)-HTPG(362)	NALTKR(5)-VLQMLEKLAK(7)	55	0.0127504	√
943	RL2(207)-RL2(68)	IVDFKR(5)-VLGKAGAAR(4)	22	0.012779	√
944	RPOD(462)-RPOD(493)	IPVHMIETINKLNR(11)-MLMPEDKIR(7)	146	0.00220789	√
945	PGK(179)-PGK(193)	ALKEPAR(3)-PMVAIVGGSKVSTK(10)	6	0.0128684	√
946	RL15(129)-RL15(63)	LPKFGFTSR(3)-VTKGAR(3)	28	0.0129522
947	SYV(898)-SYV(930)	EVAKIEGEISR(4)-EKLEGYAEAK(2)	13	0.000862795	√
948	UPP(116)-UPP(26)	EQDISTKR(7)-NEETLEPVPYFQKLVSNIDER(13)	88	0.0130193	√
949	DNAK(528)-DNAK(577)	KFEELVQTR(1)-TAIESALTALETALKGEDKAAIEAK(15)	3	0.0130289
950	FKBA(119)-FKBA(69)	EQEKLGIK(4)-MEKDAADNEAK(3)	30	0.0131006	√
951	CPDB(354)-CPDB(580)	QFVSKPIGK(5)-SVLAAWIADESKR(12)	56	0.0009621	√
952	ENO(195)-ENO(62)	FLGKGVTK(4)-MGSEVFHHLAKVLK(11)	263	0.000699392	√
953	TOP1(144)-TOP1(19)	TINKYLGSDYVVK(4)-VVFNEITKNAIR(8)	9	0.00707421	√
954	YAJQ(120)-YAJQ(135)	LKVQAQIQGDEIR(2)-VTGKSR(4)	78	0.0133678
955	PTA(419)-PTA(639)	TVKAAAICAER(3)-SKAPNSPVAGR(2)	38	0.00250095	√
956	IDH(177)-IDH(186),Q1PI72(141)-Q1PI72(150)	VIKFLR(3)-EEMGVKK(6)	16	0.0135747	√
957	RL36(15)-RL36(32)	NCKIVK(3)-VICSAEPKHK(8)	28	0.00260436	√
958	IF2(125)-IF2(141)	EAEESAKR(7)-EAAEQAKR(7)	20	0.013629	√
959	CH60(226)-CH60(272)	KISNIR(1)-GIVKVAAVK(4)	112	4.1607e-05	√
960	UPP(26)-UPP(70)	EQDISTKR(7)-KITVVPILR(1)	53	0.0052666	√
961	PYRB(233)-PYRB(84)	LGASVVGFSDSANTSLGKK(18)-VQKER(3)	15	0.0138219
962	TAS(119)-TAS(172)	EALHDSLKR(8)-AGKIR(3)	15	0.0138233
963	YGGL(87)-YGGL(93)	KWLEER(1)-KLDEVR(1)	9	0.00600942	√
964	KBL(244)-KBL(258)	VDIITGTLGKALGGASGGYTAAR(10)-KEVVEWLR(1)	10	0.0140068	√
965	EFTS(10)-EFTS(125)	AEITASLVKELR(9)-VALVAKIGENINIR(6)	54	0.000706028	√
966	PYRI(1)-PYRI(94)	MTHDNK(1)-IDNYEVVGKSRPSLPER(9),MTHDNK(1)-IDNYEVVGKSR(9)	59	2.87369e-05	√
967	NFSA(141)-NFSA(234)	NNIEAVTKLLK(8)-PFILDYLHKQGWATR(9)	5	0.0146547	√
968	TREC(294)-TREC(408)	WTLAKPDFVALK(5)-DADELLAILASKSR(12)	4	0.0146595
969	RPOB(844)-RPOB(890)	DTKLGPEEITADIPNVGEAALSK(3)-VTPKGETQLTPEEK(4)	213	0.000306717	√
970	YQJC(72)-YQJC(76)	ADHQKK(5)-IAKQK(3)	5	0.0148854
971	IF2(125)-IF2(131)	EAEESAKR(7)-EAQQKAER(5)	18	0.0148876	√
972	ODO2(148)-ODO2(94)	SEEKASTPAQR(4)-EDVEKHLAK(5)	6	0.0149879
973	GLPD(354)-GLPD(360)	APLLSVFGGKLTTYR(10)-KLAEHALEK(1)	27	0.0151643	√
974	SYW(181)-SYW(198)	VPEPFIPKSGAR(8)-MSKSDDNR(3)	125	0.00210829	√
975	DNAK(155)-DNAK(268)	QATKDAGR(4)-EAAEKAK(5)	13	0.0153633	√
976	EFG(375)-EFG(507)	EEIKEVR(4)-HAKQSGGR(3)	7	0.0154702	√
977	SUCC(359)-SUCC(372)	LEGNNAELGAKK(11)-LADSGLNIIAAKGLTDAAQQVVAAVEGK(12)	80	0.0121389	√
978	BCP(114)-BCP(40)	VLVYFYPKAMTPGCTVQACGLR(8)-SFMGKTYDGIHR(5)	5	0.015722	√
979	T1RK(769)-T1RK(773)	ITGDADKDAR(7)-KVQTMITR(1)	35	0.00534486	√
980	RNR(488)-RNR(513)	IHDKPSTEAITSFR(4)-SVLAELGLELPGGNKPEPR(15)	35	0.00151616	√
981	RS9(2)-RS9(22)	AENQYYGTGR(1)-VFIKPGNGK(4)	51	0.0030351	√
982	EFTU2(238)-EFTU2(295),EFTU1(238)-EFTU1(295)	GQVLAKPGTIKPHTK(6)-GIIKVGEEVEIVGIK(4)	64	0.000243924	√
983	ARLY(101)-ARLY(2)	ALWGGR(1)-VGQLGKK(6)	70	0.0154141	√
984	FRMA(222)-FRMA(361)	IIAIDTNPKK(9)-GDIDLEPFVTHTMSLDEINDAFDLMHEGKSIR(29)	88	0.00721931	√
985	GPMI(107)-GPMI(178)	AKNAGK(2)-FAALGKGR(6)	54	0.0161148	√
986	RBSB(144)-RBSB(295)	KAGEGAK(1)-LVVKQ(4)	14	0.0161868	√
987	CARB(366)-CARB(504)	FNFEKFAGANDR(5)-LAKLAGVR(3)	260	0.00804705	√
988	RPIA(121)-RPIA(7)	MTQDELKK(7)-FICIADASKQVDILGK(9)	77	0.00378544	√
989	RSXC(451)-RSXC(457)	QEEKR(4)-AAEAKAR(5)	6	0.0164821
990	PHOL(329)-PHOL(331)	IVNAYEAWEEAEQKR(14)-KAALAAER(1)	4	0.0165352
991	KPYK2(102)-KPYK2(115)	FLLDANLGKGEGDKEK(9)-VGIDYKGLPADVVPGDILLLDDGR(6)	107	0.00110768	√
992	YICC(233)-YICC(235)	ETYNILKK(7)-KEAVGR(1)	22	0.0166094	√
993	SODF(2)-SODF(30)	SFELPALPYAK(1)-DALAPHISAETIEYHYGKHHQTYVTNLNNLIKGTAFEGK(18)	9	0.0167432
994	SYM(466)-SYM(529)	YVDEQAPWVVAKQEGR(12)-VNPFKALYNR(5)	25	0.0167677	√
995	NUOF(55)-NUOF(78)	ALTGLSPDEIVNQVKDAGLK(15)-WSLMPKDESMNIR(6)	111	0.00123755	√
996	PUR8(19)-PUR8(362)	YGDKVSALR(4)-NLGVGIGYALIAYQSTLKGVSK(18)	41	0.00143641	√
997	RF3(310)-RF3(47)	VLLFGQAIQTAGTVKGR(15)-IQANMDPKHR(8)	21	0.0170637	√
998	FRDA(121)-FRDA(281)	FGGMKIER(5)-NKYMELGPR(2)	71	0.00405953	√
999	IF2(184)-IF2(194)	EQEAAELKR(8)-KLEEEAR(1)	12	0.000903519	√
1000	EFG(430)-EFG(440)	ADQEKMGLALGR(5)-LAKEDPSFR(3)	30	0.0135798	√
1001	GLPQ(140)-GLPQ(195)	FPMGKSDFR(5)-KYGYTGK(1)	13	0.017309	√
1002	YFIF(34)-YFIF(55)	TGKGGGR(3)-DDKQSQPR(3)	9	0.0175179
1003	DNAK(183)-DNAK(502)	IINEPTAAALAYGLDKGTGNR(16)-ITIKASSGLNEDEIQK(4)	23	0.000649745	√
1004	RS15(65)-RS15(73)	KDVAR(1)-KLLDYLK(1)	41	0.00220969	√
1005	HTPG(271)-HTPG(354)	VEGKQEYTSLLYIPSQAPWDMWNR(4)-NALTKR(5)	185	0.0101872	√
1006	RL2(108)-RL2(68)	IVDFKR(5)-YILAPKGLK(6)	22	0.0180191	√
1007	EFG(143)-EFG(153)	IAFVNKMDR(6)-MGANFLKVVNQIK(7)	44	0.0011808	√
1008	YAJC(104)-YAJC(58)	LMDSIAKGDEVLTNGGLVGR(7)-DFVAAVLPKGTMK(9)	13	0.0177903	√
1009	PTA(419)-PTA(665)	TVKAAAICAER(3)-ATVFIFPDLNTGNTTYKAVQR(17)	3	0.0182044	√
1010	DNAK(155)-DNAK(502)	QATKDAGR(4)-ITIKASSGLNEDEIQK(4)	65	0.00198377	√
1011	RS9(13)-RS9(22)	KSSAAR(1)-VFIKPGNGK(4)	8	0.0186935	√
1012	RS2(143)-RS2(73)	ILFVGTKR(7)-ELEKLENSLGGIK(4)	98	0.0188795	√
1013	YRAP(168)-YRAP(191)	EAKAAADIASR(3)-VTTAFTFIK(9)	18	0.0188934	√
1014	RL21(10)-RL21(85)	MYAVFQSGGKQHR(10)-KQQGHR(1)	16	0.0189721	√
1015	SYGB(146)-SYGB(18)	TFLVEIGTEELPPKALR(14)-LPIPKLMR(5)	46	0.0189835	√
1016	GLNH(147)-GLNH(153)	SGTGSVDYAKANIK(10)-TKDLR(2)	18	0.0191477	√
1017	ODP1(329)-ODP1(558)	SKDGAYVR(2)-EQVAYYKEDEK(7)	27	0.000625715	√
1018	TYPH(1)-TYPH(165)	MFLAQEIIR(1)-DVGVAIIGQTSSLAPADKR(18)	42	0.00249741	√
1019	ACCA(18)-ACCA(46)	SLNFLDFEQPIAELEAKIDSLTAVSR(17)-EKSVELTR(2)	5	0.0194183	√
1020	F16PA(42)-F16PA(72)	DINKAGLVDILGASGAENVQGEVQQK(4)-LDLFANEKLK(8)	132	0.000722392	√
1021	PUR7(103)-PUR7(211)	AAGSLVKR(7)-MDKDR(3)	36	0.0198113	√
1022	RS16(1)-RS16(46)	MVTIR(1)-VGFFNPIASEKEEGTR(11)	49	0.019816	√
1023	HNS(57)-HNS(87)	KLQQYR(1)-SGTKAK(4)	451	0.0117239
1024	FKBA(127)-FKBA(69)	EQEKLGIK(4)-DAADNEAKGK(8)	15	0.0199732	√
1025	RL18(17)-RL18(85)	KLQELGATR(1)-ALEKGIK(4)	22	0.0200298
1026	PFLB(57)-PFLB(92)	NYTPYEGDESFLAGATEATTTLWDKVMEGVK(25)-THAPVDFDTAVASTITSHDAGYINKQLEK(25)	5	0.0200868
1027	GREA(1)-GREA(63)	MQAIPMTLR(1)-IKDIEAK(2)	38	0.0135625	√
1028	EFTU1(177)-EFTU1(57),EFTU2(177)-EFTU2(57)	AFDQIDNAPEEKAR(12)-GSALKALEGDAEWEAK(5)	12	0.00615834	√
1029	RL7(1)-RL7(71)	MSITK(1)-VAVIKAVR(5)	5	0.0203344	√
1030	RRF(1)-RRF(15)	MISDIR(1)-MDKCVEAFK(3)	21	0.0118703	√
1031	DLDH(106)-DLDH(278)	VINQLTGGLAGMAKGR(14)-VPNGKNLDAGK(5)	11	0.0206908	√
1032	PYRF(2)-PYRF(235)	TLTASSSSR(1)-PVTQSVDPAQTLKAINASLQR(13)	32	3.05291e-05	√
1033	CAN(213)-CAN(220)	HGISNLKLK(7)-HANHK(5)	176	0.000303008	√
1034	G3P1(124)-G3P1(331)	VVMTGPSKDNTPMFVK(8)-VLDLIAHISK(10)	5	0.0210572	√
1035	KBL(244)-KBL(90)	FICGTQDSHKELEQK(10)-VDIITGTLGKALGGASGGYTAAR(10)	4	0.0211659	√
1036	OPDA(2)-OPDA(28)	TNPLLTPFELPPFSK(1)-ILPEHVVPAVTKALNDCR(12)	4	0.021638	√
1037	YAJQ(135)-YAJQ(2)	PSFDIVSEVDLQEAR(1)-VTGKSR(4)	18	0.0216997
1038	DAPD(241)-DAPD(263)	VPAGSVVVSGNLPSKDGK(15)-GKVGINELLR(2)	57	0.000724264	√
1039	SSB(44)-SSB(63)	DKATGEMK(2)-VVLFGKLAEVASEYLR(6)	59	0.000196675	√
1040	RS1(247)-RS1(260)	VLKFDR(3)-VSLGLKQLGEDPWVAIAK(6)	142	0.000291809	√
1041	STPA(117)-STPA(2)	SVMLQSLNNIR(1)-TPKPIAQALAEGK(3)	59	0.000541427	√
1042	RS1(1)-RS1(158)	MTESFAQLFEESLK(1)-VIKLDQK(3)	62	0.00205175	√
1043	EFG(370)-EFG(375)	IVQMHANKR(8)-EEIKEVR(4)	16	0.022199	√
1044	PFLB(107)-PFLB(136)	IVGLQTEAPLKR(11)-KIFTEYR(1)	40	0.00477721	√
1045	DKSA(1)-DKSA(8)	MQEGQNR(1)-KTSSLSILAIAGVEPYQEKPGEEYMNEAQLAHFR(1)	91	0.0032439	√
1046	RL29(44)-RL29(9)	EKSVEELNTELLNLLR(2)-MQAASGQLQQSHLLKQVR(15)	11	0.0222781	√
1047	PYRB(233)-PYRB(85)	KGETLADTISVISTYVDAIVMR(1)-VQKER(3)	6	0.0222971
1048	RL23(19)-RL23(9)	LLKVLR(3)-APHVSEKASTAMEK(7)	58	0.0224776	√
1049	MIND(163)-MIND(94)	DKDALTR(2)-ILGILASKSR(8)	83	0.000381358	√
1050	AAT(276)-AAT(63)	KAEQYLLENETTKNYLGIDGIPEFGR(13)-AFSQMKAAIR(6),AEQYLLENETTKNYLGIDGIPEFGR(12)-AFSQMKAAIR(6)	45	0.0202413	√
1051	SYI(436)-SYI(583)	AQSLKEIK(5)-GKAPYR(2)	28	0.0227009	√
1052	HSCA(135)-HSCA(2)	ALLQISEPGLSAAPHQR(1)-VSADILKALAAR(7)	3	0.0228245
1053	RS1(363)-RS1(434)	ANPWQQFAETHNKGDR(13)-ISLGVKQLAEDPFNNWVALNK(6)	25	0.0229309	√
1054	FABA(113)-FABA(162)	ALGVGEVKFTGQVLPTAK(8)-LIYTASDLKVGLFQDTSAF(9)	84	0.000388865	√
1055	ARCA(188)-ARCA(195),A5PFJ8(21)-A5PFJ8(28)	KMTGR(1)-ELKPHDR(3)	56	0.0163645	√
1056	RBSB(275)-RBSB(281)	GVETADKVLK(7)-GEKVQAK(3)	3	0.0234023
1057	YEBC(14)-YEBC(2)	AGHSK(1)-KAAQDAK(1)	13	0.00298695
1058	HTPG(199)-HTPG(229)	SIISKYSDHIALPVEIEK(5)-INKAQALWTR(3)	103	0.0191225	√
1059	ODO2(133)-ODO2(300)	LLAEHNLDASAIKGTGVGGR(13)-IKELAVK(2)	105	0.00903709	√
1060	FOLD(56)-FOLD(9)	IIDGKTIAQQVR(5)-KACEEVGFVSR(1)	238	7.78951e-05	√
1061	EFG(153)-EFG(507)	MGANFLKVVNQIK(7)-HAKQSGGR(3)	45	0.0243705	√
1062	ARGD(156)-ARGD(2)	AIEQTAITR(1)-SLFTVSVGGQPKYSDGFGPK(12)	15	0.00651734	√
1063	ODO2(133)-ODO2(148)	LLAEHNLDASAIKGTGVGGR(13)-EDVEKHLAK(5)	96	0.0112593	√
1064	SYV(178)-SYV(194)	LVNWDPKLR(7)-ESKGSMWHIR(3)	16	0.0248123	√
1065	RS4(22)-RS4(83)	EGTDLFLKSGVR(8)-LKGNTGENLLALLEGR(2)	12	0.0248363	√
1066	YGGE(134)-YGGE(62)	DAATAKK(6)-LNSLLDGALKAGLNEIR(10)	51	0.020953	√
1067	CH60(327)-CH60(42)	NVVLDKSFGAPTITK(6)-VVINKDTTTIIDGVGEEAAIQGR(5)	146	2.42153e-05	√
1068	UPP(67)-UPP(70)	VTIEGWNGPVEIDQIKGK(16)-KITVVPILR(1)	62	0.0169934	√
1069	IMDH(383)-IMDH(428)	SYKSYR(3)-LKEIIHQQMGGLR(2)	6	0.0256177	√
1070	HNS(120)-HNS(128)	TPAVIKK(6)-AMDEQGKSLDDFLIK(7),TPAVIKK(6)-AMDEQGKSLDDFLIKQ(7)	24	0.00516943	√
1071	SYK2(179)-SYK2(189)	YLDLIANDKSR(9)-SKILAAIR(2)	9	0.026045	√
1072	EFG(143)-EFG(507)	IAFVNKMDR(6)-HAKQSGGR(3)	20	0.0214168	√
1073	PANC(181)-PANC(199)	AKDGLALSSR(2)-KIAPGLYK(1)	77	0.000571977	√
1074	CH60(327)-CH60(80)	EVASKANDAAGDGTTTATVLAQAIITEGLK(5)-VVINKDTTTIIDGVGEEAAIQGR(5)	320	2.05032e-07	√
1075	SODM(135)-SODM(205)	FGSGWAWLVLKGDK(11)-FAAKK(4)	28	0.000198409
1076	RS5(126)-RS5(167)	AVLEVAGVHNVLAKAYGSTNPINVVR(14)-SVEEILGK(8)	26	0.00279465	√
1077	SYGA(250)-SYGA(262)	ILKAAHSFNLLDAR(3)-KAISVTER(1)	42	0.00843387	√
1078	YGGN(115)-YGGN(122)	IIVQEMGESSKMR(11)-LTKLDAQLK(3)	120	0.000847722	√
1079	PGK(49)-PGK(84)	ASLPTIELALKQGAK(11)-DKLSNPVR(2)	75	0.00513453	√
1080	YIDA(177)-YIDA(193)	EKYTVLK(2)-SAPYFLEILDKR(11)	13	0.0190948	√
1081	RHO(385)-RHO(417)	KIIHPMGEIDAMEFLINK(1)-TNDDFFEMMKR(10)	67	0.000736842	√
1082	INSE3(52)-INSE3(52),INSE7(52)-INSE7(52),INSE6(52)-INSE6(52),INSE2(52)-INSE2(52),INSE5(52)-INSE5(52),INSE1(52)-INSE1(52),INSE4(52)-INSE4(52)	SKQQNQQTSSER(2)-SKQQNQQTSSER(2)	4	0.0280267	√
1083	GUAA(381)-GUAA(517)	ELFKDEVR(4)-VVYDISGKPPATIEWE(8)	62	0.0112598	√
1084	RS1(158)-RS1(247)	VIKLDQK(3)-VLKFDR(3)	42	0.00113018	√
1085	SYK2(2)-SYK2(82)	SEQETR(1)-IMGKASFVTLQDVGGR(4)	73	0.00575972	√
1086	TIG(279)-TIG(83)	EKINPAGAPTYVPGEYK(2)-ELKSAIR(3)	14	0.0288453
1087	RS4(77)-RS4(83)	NYYKEAAR(4)-LKGNTGENLLALLEGR(2)	128	0.014411	√
1088	DNAK(155)-DNAK(491)	QATKDAGR(4)-DKNSGK(2)	8	0.0291567
1089	FUMC(426)-FUMC(8)	SEKDSMGAIDVPADK(3)-AAEIAKK(6)	43	0.0182694	√
1090	KAD(13)-KAD(157)	IILLGAPGAGKGTQAQFIMEK(11)-KDDQEETVR(1)	38	0.000993135	√
1091	PCKA(390)-PCKA(91)	GKNDNKPLSPETWQHLK(2)-LTADQTQYHFLSGFTAKLAGTER(17)	47	0.00275025	√
1092	RS2(105)-RS2(112)	WLGGMLTNWKTVR(10)-QSIKR(4)	36	0.0294294
1093	ODP1(305)-ODP1(368)	KDTSGK(1)-GGHDPKK(6)	18	0.0274432
1094	SYT(286)-SYT(570)	LKEYQYQEVK(2)-VKADLR(2)	5	0.0296867
1095	TYPA(114)-TYPA(337)	FVTKK(4)-LNKELVHNVALR(3)	101	0.000404858	√
1096	T1RK(536)-T1RK(554)	GLTDKFPEDSTK(5)-IHVATVQSLVKR(11)	3	0.0312663	√
1097	KDSA(265)-KDSA(47)	ICEHYVTVTQKLGIPYVFK(11)-LEPFLKQMK(6)	14	0.031312	√
1098	RNR(148)-RNR(86)	LDLVKGTVIGHR(5)-VLVPKTSQIVGR(5)	44	0.00818462	√
1099	ALF(319)-ALF(327)	ANEAYLQGQLGNPKGEDQPNK(14)-KYYDPR(1)	115	0.0314799	√
1100	SYK2(156)-SYK2(2)	SEQETR(1)-ALRPLPDKFHGLQDQEVR(8)	207	0.00684587	√
1101	G3P1(115)-G3P1(124)	HITAGAKK(7)-VVMTGPSKDNTPMFVK(8)	32	0.00474702	√
1102	CARB(202)-CARB(993)	GLDLSPTKELLIDESLIGWK(8)-LVNKVHEGRPHIQDR(4)	17	0.0329216	√
1103	FENR(226)-FENR(233)	DTQQLLKETR(7)-QMTKHLR(4)	34	0.0329895	√
1104	RL17(56)-RL17(99)	VVEPLITLAKTDSVANR(10)-ILKCGFR(3)	38	0.0160797	√
1105	RPOA(1)-RPOA(297)	MQGSVTEFLKPR(1)-TPNLGKK(6)	68	0.000706853	√
1106	KDSA(189)-KDSA(284)	KVSGNSPVIFDVTHALQCR(1)-GFEELDTSK(9)	69	0.000187625	√
1107	SYD(586)-SYD(81)	ARDEKNINR(5)-KAENN(1)	10	0.0343244	√
1108	GALU(269)-GALU(27)	MLPATKAIPK(6)-SHDCGNKLGYMQAFVEYGIR(7)	27	0.0217409
1109	RPOC(325)-RPOC(334)	PLKSLADMIK(3)-GKQGR(2),RPLKSLADMIK(4)-GKQGR(2)	116	1.7759e-06	√
1110	ODP1(368)-ODP1(558)	GGHDPKK(6)-EQVAYYKEDEK(7)	12	0.0350669	√
1111	SYY(85)-SYY(90)	FQQAGHKPVALVGGATGLIGDPSFKAAER(25)-KLNTEETVQEWVDK(1)	224	0.000109715	√
1112	CDD(208)-CDD(265)	SHMPYSKSPSGVALECK(7)-AVLAEKADAPLIQWDATSATLK(6)	196	6.18442e-05	√
1113	SYGB(592)-SYGB(72)	EIEKR(4)-VSNILAKSDEVLSDR(7),VANLAEAQPDREIEKR(15)-VSNILAKSDEVLSDR(7)	7	0.0351533
1114	HNS(2)-HNS(6)	SEALK(1)-SEALKILNNIR(5),SEALK(1)-MSEALKILNNIR(6)	69	0.00909738	√
1115	EFG(159)-EFG(507)	VVNQIKTR(6)-HAKQSGGR(3)	8	0.0354667	√
1116	ODP1(368)-ODP1(375)	GGHDPKK(6)-IYAAFKK(6)	39	0.0356908	√
1117	CH60(207)-CH60(390)	GYLSPYFINKPETGAVELESPFILLADK(10)-VGAATEVEMKEK(10)	4	0.0359779	√
1118	RHO(283)-RHO(326)	AYNTVVPASGKVLTGGVDANALHRPK(11)-NVEEGGSLTIIATALIDTGSKMDEVIYEEFK(21)	29	5.07773e-05	√
1119	MUKB(1031)-MUKB(349)	QQEKIER(4)-SSYDTKK(6)	3	0.0361016
1120	RS5(126)-RS5(159)	AVLEVAGVHNVLAKAYGSTNPINVVR(14)-GKSVEEILGK(2)	20	0.021853	√
1121	KPYK2(160)-KPYK2(85)	EGKVFLNIGDK(3)-VFTEVTVGGPLSNNKGINK(15)	145	0.00424305	√
1122	RL14(114)-RL14(44)	ITIKEAIPR(4)-FMKIISLAPEVL(3)	4	0.0365394	√
1123	YBIT(291)-YBIT(298)	QIDKIK(4)-LEEVKASSR(5)	27	0.00313699	√
1124	YCHN(54)-YCHN(79)	GQKPGEGYNIQQMLEILTAQNVPVK(3)-LCKTCTDGR(3)	5	0.0368185	√
1125	UVRA(159)-UVRA(197)	KGEHTK(1)-KHTIEVVVDR(1)	4	0.0373305	√
1126	YAJC(47)-YAJC(51)	TKEHK(2)-KLMDSIAK(1)	26	0.0373916	√
1127	RPOC(50)-RPOC(66)	TFKPER(3)-IFGPVKDYECLCGK(6)	109	0.0229648	√
1128	RS3(16)-RS3(45)	LGIVKPWNSTWFANTK(5)-QYLTKELAK(5)	7	0.0381171
1129	SYGB(112)-SYGB(592)	LTTDKGEWLLYR(5)-VSNILAKSDEVLSDR(7)	9	0.0162244	√
1130	ENO(2)-ENO(85)	SKIVK(1)-DAKDQAGIDK(3)	80	0.0184091
1131	HTPG(506)-HTPG(516)	EAEKALTPFIDR(4)-VKALLGER(2)	35	0.00200125	√
1132	LACI(325)-LACI(327),B8LFD5(328)-B8LFD5(330)	GNQLLPVSLVKR(11)-KTTLAPNTQTASPR(1)	4	0.0384085	√
1133	RNB(107)-RNB(89)	FVGKVQGK(4)-LAIVPDHPLLKDAIPCR(11)	101	0.0389304	√
1134	XGPT(30)-XGPT(72)	LMPSEQWKGIIAVSR(8)-ELKVLK(3)	25	0.00747335
1135	RS3(16)-RS3(62)	LGIVKPWNSTWFANTK(5)-PAKSIR(3)	4	0.0390999
1136	RS4(185)-RS4(83)	LKGNTGENLLALLEGR(2)-RKPER(2)	45	0.0392196
1137	RL4(63)-RL4(74)	QKGTGR(2)-SGSIKSPIWR(5)	158	0.0268974
1138	CARB(412)-CARB(504)	GLEVGATGFDPKVSLDDPEALTK(12)-LAKLAGVR(3)	134	0.000479067	√
1139	AMPA(147)-AMPA(80)	ILLIGCGKER(8)-TNKSEPR(3)	98	0.00725171	√
1140	RS8(108)-RS8(89)	KDELPK(1)-VMAGLGIAVVSTSKGVMTDR(14)	60	0.00719234	√
1141	LIPA(44)-LIPA(56)	IKLPADSTR(2)-IQGIKAAMR(5)	41	1.74981e-05	√
1142	SYV(593)-SYV(600)	TGNMMQPQLADKIR(12)-TEKQFPNGIEPHGTDALR(3)	9	0.0243629	√
1143	KPYK1(68)-KPYK1(76)	TAAILLDTKGPEIR(9)-TMKLEGGNDVSLK(3)	28	0.00132062	√
1144	DLDH(368)-DLDH(403)	EAKEK(3)-LIFDKESHR(5)	80	0.0317106
1145	DNAK(166)-DNAK(183)	IAGLEVKR(7)-IINEPTAAALAYGLDKGTGNR(16)	10	0.0410354
1146	RS1(370)-RS1(411)	VEGKIK(4)-KGDEIAAVVLQVDAER(1)	77	0.0194271	√
1147	RS16(1)-RS16(76)	MVTIR(1)-VAALIKEVNK(6)	19	0.0412634	√
1148	RPOC(1072)-RPOC(1192)	TAGGKDLRPALK(5)-LVITPVDGSDPYEEMIPKWR(18),TAGGKDLR(5)-LVITPVDGSDPYEEMIPKWR(18)	238	9.66894e-05	√
1149	NAGB(14)-NAGB(264)	LIPLTTAEQVGKWAAR(12)-YFNELEAENIKGL(11)	35	0.000530124	√
1150	KBL(23)-KBL(362)	AEGLFKEER(6)-EGIYVTGFFYPVVPKGQAR(15)	65	0.0148308	√
1151	RLUD(206)-RLUD(37)	IKEWILDQR(2)-THMAVHPMGKPAVTHYR(10)	6	0.0434792	√
1152	SYM(529)-SYM(597)	VNPFKALYNR(5)-VALIENAEFVEGSDKLLR(15)	41	0.0116958	√
1153	YHES(562)-YHES(569)	KEIAR(1)-LEKEMEK(3)	6	0.0439113	√
1154	SYY(238)-SYY(85)	FQQAGHKPVALVGGATGLIGDPSFKAAER(25)-FGKTEGGAVWLDPK(3)	223	0.00879498	√
1155	ODO2(148)-ODO2(300)	EDVEKHLAK(5)-IKELAVK(2)	9	0.0444709	√
1156	GLNH(109)-GLNH(248)	AIDFSDGYYKSGLLVMVK(10)-WFGTEPK(7)	19	0.0239733	√
1157	RLUB(173)-RLUB(222)	TIKFSGGEGINQWYNVTLTEGR(3)-YGDIPLPKGLPR(8)	10	0.0449591	√
1158	IF2(665)-IF2(756)	EVKLAR(3)-KVIEAESLDLR(1)	40	0.00519614	√
1159	PNP(1)-PNP(263)	MLNPIVR(1)-ITDKQER(4)	137	0.0109878	√
1160	IMDH(383)-IMDH(411)	SYKSYR(3)-YFQSDNAADKLVPEGIEGR(10)	65	0.0455424	√
1161	ATPA(1)-ATPA(118)	MQLNSTEISELIK(1)-VVNTLGAPIDGKGPLDHDGFSAVEAIAPGVIER(12)	412	9.01397e-05	√
1162	PFLB(63)-PFLB(725)	VMEGVKLENR(6)-EMLLDAMENPEKYPQLTIR(12)	17	0.0156083	√
1163	RL30(56)-RL30(6)	TIKITQTR(3)-GMINAVSFMVKVEE(11)	6	0.0462774	√
1164	RS10(11)-RS10(30)	LKAFDHR(2)-LIDQATAEIVETAKR(14)	81	0.000143645	√
1165	CAPP(789)-CAPP(855)	LVDKALWPLGK(4)-QAEKEGQEPDPR(4)	4	0.0464241	√
1166	RS10(30)-RS10(82)	LIDQATAEIVETAKR(14)-LVDIVEPTEKTVDALMR(10)	31	0.00047021	√
1167	OPGD(335)-OPGD(369)	LQFNAYTDNNPKGFGLLQLDR(12)-NKWGK(2)	10	0.0466864
1168	MALQ(129)-MALQ(508)	VIVAPKR(6)-CMVIGEDLGTVPVEIVGKLR(18)	8	0.0468773	√
1169	TIG(146)-TIG(327)	KQQATWK(1)-FGGNEKQALELPR(6)	7	0.0470106
1170	RL3(55)-RL3(7)	MIGLVGKK(7)-AIQVTTGAKK(9)	24	0.000169242	√
1171	PFLB(162)-PFLB(725)	KSGVLTGLPDAYGR(1)-EMLLDAMENPEKYPQLTIR(12)	11	0.00106561	√
1172	RS7(114)-RS7(149)	GDKSMALR(3)-MAEANKAFAHYR(6)	4	0.0482108
1173	RPOC(40)-RPOC(50)	KPETINYR(1)-TFKPER(3)	7	0.0195287	√
1174	SODM(206)-SODM(87)	NNAGGHANHSLFWKGLK(14)-FAAKK(5)	65	0.00241608	√
1175	RL9(112)-RL9(35)	NFLVPQGKAVPATK(8)-DIADAVTAAGVEVAKSEVR(15)	55	3.96056e-05	√
1176	HSLU(118)-HSLU(140)	VQAIEKNR(6)-ILDVLIPPAKNNWGQTEQQQEPSAAR(10)	4	0.0486935
1177	ODP2(531)-ODP2(537)	ELMTISKK(7)-DGKLTAGEMQGGCFTISSIGGLGTTHFAPIVNAPEVAILGVSK(3)	16	0.049237	√
1178	GSH1(128)-GSH1(516)	FKTLYR(2)-QQEMEAADTEPFAVWLEKHA(18)	58	0.000374195	√
1179	RL9(35)-RL9(42)	NFLVPQGKAVPATK(8)-KNIEFFEAR(1)	30	0.0110637	√
1180	RL16(118)-RL16(127)	EAFKLAAAK(4)-LPIKTTFVTK(4)	58	0.0212756	√
1181	GLPQ(128)-GLPQ(140)	KVQTYPGR(1)-FPMGKSDFR(5)	66	0.00616612	√
1182	AAT(276)-AAT(93)	GSALINDKR(8)-AFSQMKAAIR(6)	14	0.016729	√
1183	EFG(134)-EFG(153)	YKVPR(2)-MGANFLKVVNQIK(7)	40	0.0501093
1184	PYRG(318)-PYRG(534)	HGGLKNR(5)-DGHPLFAGFVKAASEFQK(11)	17	0.0170997	√
1185	ODO2(300)-ODO2(85)	EGNSAGKETSAK(7)-IKELAVK(2)	18	0.0278526	√
1186	RL4(1)-RL4(74)	MELVLK(1)-SGSIKSPIWR(5)	3	0.0506648	√
1187	FRDA(121)-FRDA(290)	FGGMKIER(5)-DKVSQAFWHEWR(2)	3	0.0508117
1188	PYRF(119)-PYRF(2)	TLTASSSSR(1)-EALVPFGKDAPLLIAVTVLTSMEASDLVDLGMTLSPADYAER(8)	9	0.0509571	√
1189	GPMA(100)-GPMA(113)	HYGALQGLNKAETAEK(10)-YGDEQVKQWR(7)	447	0.00233501	√
1190	RL2(108)-RL2(125)	YILAPKGLK(6)-AGDQIQSGVDAAIKPGNTLPMR(14)	26	0.0138206	√
1191	RL14(23)-RL14(44)	VMCIKVLGGSHR(5)-ITIKEAIPR(4)	9	0.0525231	√
1192	NUOCD(385)-NUOCD(392)	EFLDWMPKR(8)-LASYEKAALQNTILK(6)	35	0.0163668	√
1193	RL28(54)-RL28(62)	VSAKGMR(4)-KGIDTVLAELR(1)	72	0.0107862	√
1194	UPP(116)-UPP(148)	NEETLEPVPYFQKLVSNIDER(13)-KAGCSSIK(1)	111	0.000375431	√
1195	RS3(16)-RS3(38)	LGIVKPWNSTWFANTK(5)-EFADNLDSDFKVR(11)	4	0.0536953
1196	LIPA(37)-LIPA(44)	KPEWMK(1)-IKLPADSTR(2)	86	0.0051382	√
1197	OPGG(480)-OPGG(484)	VKDAK(2)-KTTEMR(1)	4	0.0537624
1198	ENO(328)-ENO(357)	ILKEGIEK(3)-FNQIGSLTETLAAIKMAK(15)	40	0.000503009	√
1199	SYH(53)-SYH(65)	LPIVEQTPLFKR(11)-AIGEVTDVVEKEMYTFEDR(11)	119	0.000476651	√
1200	SYM(143)-SYM(175)	FVKGTCPK(3)-SPDQYGDNCEVCGATYSPTELIEPKSVVSGATPVMR(25)	180	0.00177264	√
1201	DLDH(106)-DLDH(2)	STEIK(1)-VINQLTGGLAGMAKGR(14)	6	0.0547863	√
1202	SYV(3)-SYV(644)	MEKTYNPQDIEQPLYEHWEK(3)-NFCNKLWNASR(5)	9	0.000937234	√
1203	TYPA(324)-TYPA(337)	EGKFVTSR(3)-LNKELVHNVALR(3)	9	0.0552198	√
1204	LRP(129)-LRP(162)	KLLGETLLR(1)-LVIKTR(4)	39	0.019312	√
1205	IF2(808)-IF2(849)	SPKFGAIAGCMVTEGVVK(3)-RFKDDVNEVR(3),SPKFGAIAGCMVTEGVVK(3)-FKDDVNEVR(2)	502	0.000297491	√
1206	RNE(189)-RNE(235)	LKHWEAIK(2)-QDIGEILIDNPKVLELAR(12)	9	0.03615	√
1207	RPOA(297)-RPOA(304)	TPNLGKK(6)-SLTEIKDVLASR(6)	84	0.0157393	√
1208	MURA(48)-MURA(88)	LKDVDTSMK(2)-DVNVFCAPYDLVKTMR(13)	95	0.000265309	√
1209	GARR(126)-GARR(228)	GIDMLDAPVSGGEPKAIDGTLSVMVGGDK(15)-NFKPGFR(3)	51	0.00113028	√
1210	IF2(149)-IF2(157)	EAAEQAKREAAEK(7)-DKVSNQQDDMTK(2)	36	0.0567016
1211	CARB(358)-CARB(366)	TPASFEPSIDYVVTKIPR(15)-FNFEKFAGANDR(5)	21	0.0471196	√
1212	EFG(143)-EFG(23)	NIGISAHIDAGKTTTTER(12)-IAFVNKMDR(6)	51	0.0224234	√
1213	RL17(42)-RL17(99)	AKELR(2)-ILKCGFR(3)	55	0.053611
1214	DNAK(351)-DNAK(359)	MPMVQKK(6)-VAEFFGKEPR(7)	44	0.0135814	√
1215	TOLA(218)-TOLA(225)	AATEAAEKAK(8)-AEAEKK(5)	3	0.0585621
1216	KBL(23)-KBL(244)	AEGLFKEER(6)-VDIITGTLGKALGGASGGYTAAR(10)	32	0.00413815	√
1217	CH60(226)-CH60(277)	KISNIR(1)-VAAVKAPGFGDR(5)	42	0.0295797	√
1218	CARB(366)-CARB(412)	FNFEKFAGANDR(5)-GLEVGATGFDPKVSLDDPEALTK(12)	52	0.000242383	√
1219	RHO(379)-RHO(417)	KEELLTTQEELQKMWILR(13)-TNDDFFEMMKR(10)	92	0.000797477	√
1220	SYN(361)-SYN(375)	NYPKDIK(4)-LNEDGKTVAAMDVLAPGIGEIIGGSQR(6)	54	0.0071409
1221	EFTU1(253)-EFTU1(295),EFTU2(253)-EFTU2(295)	GQVLAKPGTIKPHTK(6)-ETQKSTCTGVEMFR(4)	107	0.000474312	√
1222	DNAK(321)-DNAK(352)	SIEPLKVALQDAGLSVSDIDDVILVGGQTR(6)-KVAEFFGK(1)	19	0.0290905	√
1223	RL2(59)-RL2(71)	HIGGGHKQAYR(7)-NKDGIPAVVER(2)	33	0.0491822	√
1224	TIG(279)-TIG(287)	ELKSAIR(3)-VKSQAIEGLVK(2)	193	0.00849969	√
1225	A5PFJ8(11)-A5PFJ8(21),ARCA(178)-ARCA(188)	KMTGR(1)-AMLHFCENPGKIQSR(11)	54	0.0188534	√
1226	RL14(1)-RL14(44)	MIQEQTMLNVADNSGAR(1)-ITIKEAIPR(4)	24	0.0237836	√
1227	EFTU1(264)-EFTU1(325),EFTU2(264)-EFTU2(325)	KLLDEGR(1)-HTPFFKGYR(6),KLLDEGR(1)-HTPFFKGYRPQFYFR(6)	26	0.0224587	√
1228	RL2(207)-RL2(59)	HIGGGHKQAYR(7)-VLGKAGAAR(4)	84	0.0105394	√
1229	RL19(63)-RL19(87)	KISNGEGVER(1)-VFQTHSPVVDSISVKR(15)	71	0.0034245	√
1230	CH60(34)-CH60(51)	VTLGPKGR(6)-SFGAPTITKDGVSVAR(9)	53	0.0191514	√
1231	FKBA(127)-FKBA(134)	EKFAK(2)-DAADNEAKGK(8)	66	0.00597766	√
1232	RHO(348)-RHO(367)	KIAEK(1)-KEELLTTQEELQK(1)	3	0.061539
1233	CDD(173)-CDD(208)	DLEIKTLLMDEQDHGYALTGDALSQAAIAAANR(5)-SHMPYSKSPSGVALECK(7)	1075	0.000295792	√
1234	HTPG(45)-HTPG(99)	ELISNASDAADKLR(12)-DEVIDHLGTIAKSGTK(12)	42	0.000222253	√
1235	RS10(59)-RS10(82)	FTVLISPHVNKDAR(11)-LVDIVEPTEKTVDALMR(10)	6	0.0618771	√
1236	TYRB(21)-TYRB(277)	FKEDPR(2)-VLGQLKATVR(6)	87	0.000602025	√
1237	NFUA(100)-NFUA(97)	APNAKMR(5)-KVADDAPLMER(1)	12	0.00322661	√
1238	RL1(14)-RL1(167)	EKVDATK(2)-NDKNGIIHTTIGK(3)	3	0.062466	√
1239	CARB(495)-CARB(504)	KGFADAR(1)-LAKLAGVR(3)	20	0.0170242	√
1240	AMPA(1)-AMPA(134)	MEFSVK(1)-QAVETAKETLYSFDQLK(7)	143	0.0028491	√
1241	EFG(423)-EFG(430)	MEFPEPVISIAVEPKTK(15)-ADQEKMGLALGR(5)	36	0.000896335	√
1242	ALAC(2)-ALAC(260)	ADTRPER(1)-IGFMVGNKTLVSALAR(8)	4	0.0637168
1243	DNAK(452)-DNAK(502)	AADNKSLGQFNLDGINPAPR(5)-ITIKASSGLNEDEIQK(4)	46	0.000343246	√
1244	RL2(68)-RL2(71)	IVDFKR(5)-NKDGIPAVVER(2)	14	0.0332135	√
1245	RL2(108)-RL2(183)	YILAPKGLK(6)-KVEADCR(1)	8	0.0402505	√
1246	G3P1(132)-G3P1(321)	DNTPMFVKGANFDK(8)-LVSWYDNETGYSNKVLDLIAHISK(14)	5	0.0641663	√
1247	CARB(379)-CARB(940)	LTTQMKSVGEVMAIGR(6)-AQLGSNSTMKK(10)	4	0.0643467
1248	EFTU1(300)-EFTU1(391)	PGTIKPHTK(5)-TVGAGVVAKVLG(9)	54	0.000250844	√
1249	RL4(63)-RL4(95)	QKGTGR(2)-PQDHSQKVNK(7)	7	0.0648258
1250	HNS(120)-HNS(136)	TPAVIKK(6)-SLDDFLIKQ(8)	24	0.00223448	√
1251	GPMA(18)-GPMA(33)	HGESQWNKENR(8)-FTGWYDVDLSEKGVSEAK(12)	152	0.000236293	√
1252	GRCA(62)-GRCA(92)	EVPVEVKPEVR(7)-HPEKYPQLTIR(4)	34	0.0405996	√
1253	SYT(200)-SYT(213)	LMKTAGAYWR(3)-GDSNNKMLQR(6)	46	0.0177126	√
1254	RS10(11)-RS10(82)	LKAFDHR(2)-LVDIVEPTEKTVDALMR(10)	10	0.0686062	√
1255	RS10(1)-RS10(30)	MQNQR(1)-LIDQATAEIVETAKR(14)	39	0.00719484	√
1256	RNE(189)-RNE(196)	LKHWEAIK(2)-KAAESR(1)	116	0.000315215	√
1257	TIG(279)-TIG(361)	ELKSAIR(3)-TNELKADEER(5)	6	0.0701661
1258	UBID(171)-UBID(371)	GPHKER(4)-LAVVTIKK(7)	3	0.0702719
1259	RPOB(900)-RPOB(909)	GETQLTPEEKLLR(10)-AIFGEKASDVK(6)	37	0.0340514	√
1260	RS7(149)-RS7(76)	SELEAFEVALENVRPTVEVKSR(20)-MAEANKAFAHYR(6)	47	0.000245512	√
1261	RBSB(143)-RBSB(291)	IAGDYIAKK(8)-YPVDLKLVVK(6)	3	0.0709571	√
1262	RS8(2)-RS8(31)	SMQDPIADMLTR(1)-AAVTMPSSKLK(9)	14	0.0026466	√
1263	RL2(111)-RL2(207)	GLKAGDQIQSGVDAAIKPGNTLPMR(3)-VLGKAGAAR(4)	19	0.0213992	√
1264	RPOC(1247)-RPOC(599)	KAISK(1)-LQGVKINDK(5)	37	0.0483989	√
1265	CARB(366)-CARB(993)	FNFEKFAGANDR(5)-LVNKVHEGRPHIQDR(4)	29	0.0173695	√
1266	YJGA(40)-YJGA(87)	DAEELKR(6)-QLQLIGKMLR(7)	80	0.0372536	√
1267	PFLB(386)-PFLB(725)	KFAAK(1)-EMLLDAMENPEKYPQLTIR(12)	36	0.00326547	√
1268	SUCC(1)-SUCC(215)	MNLHEYQAK(1)-QGDLICLDGKLGADGNALFR(10)	285	0.000224776	√
1269	CAPP(1)-CAPP(94)	MNEQYSALR(1)-AFSQFLNLANTAEQYHSISPKGEAASNPEVIAR(21)	68	0.00642502	√
1270	EFG(497)-EFG(609)	QKVTDVEGK(2)-AKPVLLEPIMK(2)	141	0.000153558	√
1271	G3P1(108)-G3P1(116)	KHITAGAK(1)-KVVMTGPSK(1)	51	0.0024895	√
1272	SYD(184)-SYD(586)	VHKGK(3)-KAENN(1)	19	0.0508214
1273	GRCA(1)-GRCA(62)	MITGIQITK(1)-EVPVEVKPEVR(7)	159	0.000290877	√
1274	SYT(200)-SYT(241)	LMKTAGAYWR(3)-LEEAAKR(6)	71	0.00804194	√
1275	NDPA(171)-NDPA(50)	VYSAKNK(5)-YLTFLKGR(6)	3	0.0773385
1276	DBHA(18)-DBHA(3)	MNKTQLIDVIAEK(3)-AELSKTQAK(5)	18	0.0453922
1277	LUXS(2)-LUXS(45)	PLLDSFTVDHTR(1)-FCVPNKEVMPER(6)	3	0.0786951
1278	NUOG(276)-NUOG(642)	FGYGYVNLKDRPR(9)-FFQVYDPAYYDSKTVMLESWR(13)	8	0.0790831	√
1279	ENO(180)-ENO(6)	IVKIIGR(3)-TVKEAIR(3)	23	0.0375789	√
1280	IDH(12)-IDH(62)	VVVPAQGKK(8)-KISWMEIYTGEK(1)	40	0.0012381	√
1281	RL17(121)-RL17(78)	DNEIVAKLFNELGPR(7)-SEKAEAAAE(3)	49	0.00128613	√
1282	ODO1(576)-ODO1(589)	VAKIYGDR(3)-QAMAAGEKLFDWGGAENLAYATLVDEGIPVR(8)	67	0.0024424	√
1283	RS2(112)-RS2(115)	QSIKR(4)-LKDLETQSQDGTFDK(2)	29	0.0815965	√
1284	GCH1(129)-GCH1(95)	MKVDEMVTVR(2)-ATVAYIPKDSVIGLSK(8)	23	0.00168593	√
1285	NUOF(243)-NUOF(316)	SKDAGTK(2)-AWQPGGAGTDFLTEAHLDLPMEFESIGKAGSR(28)	107	0.000392308	√
1286	RL2(207)-RL2(97)	SANIALVLYKDGER(10)-VLGKAGAAR(4)	22	0.0171933	√
1287	RS7(11)-RS7(35)	KILPDPK(1)-FVNILMVDGKK(10)	6	0.0845324
1288	RS1(528)-RS1(555)	DEADEKDAIATVNK(6)-AAKGE(3),AKDEADEKDAIATVNK(8)-AAKGE(3)	67	0.0368643
1289	RS5(126)-RS5(52)	VGFGYGKAR(7)-AVLEVAGVHNVLAKAYGSTNPINVVR(14)	11	0.0846997
1290	PYRI(1)-PYRI(60)	MTHDNK(1)-DLIKIENTFLSEDQVDQLALYAPQATVNR(4)	54	0.000188254	√
1291	CH60(117)-CH60(122)	AVAAGMNPMDLKR(12)-GIDKAVTAAVEELK(4)	43	0.000617243	√
1292	SURA(252)-SURA(269)	KGDIVGPIR(1)-SGVGFHILKVNDLR(9)	16	0.0100809	√
1293	SLYA(73)-SLYA(95)	TLDQLEEKGLISR(8)-LTEKAEPLISEMEAVINK(4)	31	0.00375457	√
1294	ENO(325)-ENO(333)	IQLVGDDLFVTNTKILK(14)-EGIEKGIANSILIK(5)	60	0.0149132	√
1295	PFLB(136)-PFLB(162)	KIFTEYR(1)-KSGVLTGLPDAYGR(1)	34	0.0147287	√
1296	RS10(1)-RS10(11)	MQNQR(1)-LKAFDHR(2)	71	0.0197551	√
1297	PDXB(341)-PDXB(48)	SVTKVNESLLAGKPIK(4)-KNYLER(1)	14	0.00479059	√
1298	SYM(403)-SYM(466)	NAGFINKR(7)-YVDEQAPWVVAKQEGR(12)	222	0.00628834	√
1299	SYQ(408)-SYQ(419)	LVLGKEVR(5)-NAYVIKAER(6)	31	0.0125759	√
1300	CH60(122)-CH60(425)	GIDKAVTAAVEELK(4)-VASKLADLR(4)	28	0.00833799	√
1301	KAD(192)-KAD(211)	EAEAGNTKYAK(8)-ADLEKILG(5)	5	0.090624	√
1302	PHSM(188)-PHSM(362)	VTKDGR(3)-LVKGLLPR(3)	62	0.0251631	√
1303	RNR(33)-RNR(86)	EKPASR(2)-LDLVKGTVIGHR(5)	83	0.0217237	√
1304	RS1(247)-RS1(272)	VLKFDR(3)-QLGEDPWVAIAKR(12)	19	0.0270036	√
1305	RPOB(1127)-RPOB(1140)	GIGDKINAMLK(5)-QQQEVAKLR(7)	35	0.0185978	√
1306	RS1(363)-RS1(555)	ANPWQQFAETHNKGDR(13)-AAKGE(3)	15	0.0483813
1307	CH10(1)-CH10(15)	MNIRPLHDR(1)-KEVETK(1)	21	0.0155724	√
1308	PCKA(390)-PCKA(68)	SPKDK(3)-LTADQTQYHFLSGFTAKLAGTER(17)	40	0.0925844
1309	RSMB(291)-RSMB(296)	VYDNLKR(6)-LGMKATVK(4)	12	0.0471452	√
1310	RL2(59)-RL2(68)	HIGGGHKQAYR(7)-IVDFKR(5)	89	0.0569186	√
1311	AHPC(186)-AHPC(80)	LGVDVYAVSTDTHFTHKAWHSSSETIAK(17)-EGEATLAPSLDLVGKI(15)	28	0.0306465	√
1312	TATA(67)-TATA(82)	TEDAKR(5)-TIADKQADTNQEQAK(5)	22	0.0548097
1313	ENO(393)-ENO(405)	SGETEDATIADLAVGTAAGQIKTGSMSR(22)-VAKYNQLIR(3)	56	0.000366905	√
1314	PANC(181)-PANC(39)	VALVPTMGNLHDGHMKLVDEAK(16)-AKDGLALSSR(2)	109	0.00267932	√
1315	SYC(266)-SYC(73)	NITDIDDKIIKR(8)-EKMSK(2),NITDIDDKIIK(8)-EKMSK(2)	131	0.0159404	√
1316	CARB(366)-CARB(423)	FNFEKFAGANDR(5)-VSLDDPEALTKIR(11)	71	0.000310052	√
1317	SYA(637)-SYA(648)	NLPIETNIMDLEAAKAK(15)-GAMALFGEKYDER(9)	18	0.000787799	√
1318	RL1(141)-RL1(54)	KSDQNVR(1)-GLMPNPKVGTVTPNVAEAVK(7)	40	0.00256336	√
1319	GUAA(307)-GUAA(309)	FLSALAGENDPEAKR(14)-KIIGR(1)	16	0.0965282	√
1320	TYPA(423)-TYPA(605)	KGDLK(1)-APKDD(3)	3	0.0969275
1321	EFG(606)-EFG(609)	EGFKK(4)-AKPVLLEPIMK(2)	22	0.0528275
1322	PTFAH(1)-PTFAH(143)	MFQLSVQDIHPGEK(1)-ALLMGEKQSEQLK(7)	3	0.0970957
1323	AMPD(1)-AMPD(180)	MLLEQGWLVGAR(1)-VLVSKETT(5)	3	0.0972299
1324	TATA(82)-TATA(86)	TEDAKR(5)-HDKEQV(3)	17	0.0973291	√
1325	EFPL(23)-EFPL(51)	LLLVKDIDIQSPTAR(5)-TGLKVEER(4)	73	0.0132214	√
1326	G3P1(23)-G3P1(321)	AAQKR(4)-LVSWYDNETGYSNKVLDLIAHISK(14)	4	0.0987937
1327	NUSA(3)-NUSA(52)	MNKEILAVVEAVSNEK(3)-KSGDFDTFR(1)	3	0.0989675	√
1328	PFLB(117)-PFLB(135)	ALIPFGGIKMIEGSCK(9)-ELDPMIKK(7)	76	0.0148419	√
1329	EFG(134)-EFG(143)	YKVPR(2)-IAFVNKMDR(6)	3	0.0994984
1330	SYI(171)-SYI(583)	ALGKIIGNGHLHK(4)-GKAPYR(2)	24	0.0367056	√
1331	FABI(1)-FABI(2)	MGFLSGK(1)-GFLSGK(1)	19	0.00451376
1332	MDH(82)-MDH(99)	KPGMDR(1)-SDLFNVNAGIVKNLVQQVAK(12)	3	0.101268
1333	SYL(182)-SYL(289)	CDTKVER(4)-NTKVAEAEMATMEK(3)	78	0.000421243	√
1334	ATPA(388)-ATPA(501)	KLSGGIR(1)-LKGILDSFK(2)	16	0.102073	√
1335	DKSA(139)-DKSA(147)	PTADLCIDCKTLAEIR(10)-EKQMAG(2)	56	0.0133107
1336	YCAR(30)-YCAR(59)	QELICKLDNLAFPLR(6)-VLTADESKS(8)	48	0.0761918	√
1337	RLMI(13)-RLMI(9)	LVLAKGR(5)-EKSLLR(2)	63	9.09272e-05	√
1338	HTPG(516)-HTPG(524)	VKDVR(2)-VKALLGER(2)	65	0.0368952	√
1339	ACNB(722)-ACNB(759)	AAGKLLDAHK(4)-MDAAQLTEEGYYSVFGKSGAR(17)	99	0.00069585
1340	SYM(143)-SYM(597)	FVKGTCPK(3)-VALIENAEFVEGSDKLLR(15)	133	0.00272013	√
1341	FRSA(12)-FRSA(16)	TQANLSETLFKPR(11)-FKHPETSTLVR(2)	21	0.0245509	√
1342	IDH(142)-IDH(387)	GMEGAINAKTVTYDFER(9)-YYQGTPSPVKHPELTDMVIFR(10)	6	0.105862	√
1343	RS5(23)-RS5(52)	VSKTVK(3)-VGFGYGKAR(7)	54	0.0404247	√
1344	ALKH(202)-ALKH(212)	ITKLAR(3)-EAVEGAKL(7)	9	0.107197	√
1345	RS10(1)-RS10(82)	MQNQR(1)-LVDIVEPTEKTVDALMR(10)	79	0.0027066	√
1346	RL20(85)-RL20(93)	KASVEIDR(1)-KILADIAVFDK(1)	21	0.000490223	√
1347	KBL(258)-KBL(90)	FICGTQDSHKELEQK(10)-KEVVEWLR(1)	33	0.000501899	√
1348	EFTU2(314)-EFTU2(325),EFTU1(314)-EFTU1(325)	HTPFFKGYR(6)-FESEVYILSKDEGGR(10),FESEVYILSKDEGGR(10)-HTPFFKGYRPQFYFR(6)	89	0.00378929	√
1349	NRDD(320)-NRDD(323)	IAGLGKNR(6)-KTAVFPK(1)	8	0.111095	√
1350	SYM(389)-SYM(403)	VNADIVNKVVNLASR(8)-NAGFINKR(7)	3	0.111119
1351	RL21(76)-RL21(85)	IVKFR(3)-KQQGHR(1)	57	0.00378872
1352	TIG(368)-TIG(390)	VKGLIEEMASAYEDPK(2)-EVIEFYSKNK(8)	24	0.0111115	√
1353	YFIF(25)-YFIF(41)	SDDDSDKR(7)-PGKSR(3)	4	0.111594
1354	F2X7N5(119)-F2X7N5(122),NFSB(119)-NFSB(122)	AANDKGR(5)-KFFADMHR(1)	132	0.013087
1355	RS3(45)-RS3(89)	QYLTKELAK(5)-KVVADIAGVPAQINIAEVR(1)	14	0.0143928	√
1356	RL1(141)-RL1(157)	GLMPNPKVGTVTPNVAEAVK(7)-NAKAGQVR(3)	40	0.00445936	√
1357	DLDH(85)-DLDH(92)	TDIDKIR(5)-EKVINQLTGGLAGMAK(2)	89	0.0120937	√
1358	HSCB(119)-HSCB(123)	LESFIKR(6)-KMFDTR(1)	8	0.0778589	√
1359	CAPP(676)-CAPP(693)	ENKDFVPYFR(3)-SATPEQELGKLPLGSR(10)	30	0.00722555	√
1360	RL14(44)-RL14(59)	ITIKEAIPR(4)-KGDVLKAVVVR(6)	7	0.114799	√
1361	OPGG(104)-OPGG(107)	INEVTATAVKR(10)-IKYSPDYFTFGDVQHDKDTVK(2)	70	0.000376992	√
1362	GUAA(381)-GUAA(418)	MGLVEPLKELFKDEVR(12)-KEYCDLLR(1)	3	0.1167	√
1363	UPP(116)-UPP(208)	NEETLEPVPYFQKLVSNIDER(13)-IFGTK(5),NEETLEPVPYFQKLVSNIDER(13)-AHPDVELYTASIDQGLNEHGYIIPGLGDAGDKIFGTK(37)	68	0.00530873	√
1364	LRP(162)-LRP(25)	NILNELQKDGR(8)-LVIKTR(4)	35	0.119282	√
1365	ODP2(348)-ODP2(410)	VKGTGR(2)-IQKISGANLSR(3)	91	0.04425	√
1366	FTSE(124)-FTSE(155)	VSAALDKVGLLDK(7)-AVVNKPAVLLADEPTGNLDDALSEGILR(5)	21	0.000278941	√
1367	IF2(155)-IF2(167)	EAAEKDK(5)-VSNQQDDMTKNAQAEK(10)	7	0.121437
1368	ENO(56)-ENO(62)	DGDKSR(4)-FLGKGVTK(4)	193	0.0555573
1369	YFIF(34)-YFIF(41)	TGKGGGR(3)-PGKSR(3)	17	0.0442513
1370	PTNAB(184)-PTNAB(305)	WTKETNVSR(3)-KVSTDPK(1)	6	0.122777	√
1371	SYY(235)-SYY(85)	FQQAGHKPVALVGGATGLIGDPSFKAAER(25)-ADGTKFGK(5)	78	0.0375796	√
1372	HNS(120)-HNS(57)	KLQQYR(1)-TPAVIKK(6)	145	0.000741399	√
1373	RNB(107)-RNB(52)	SYFIPPPQMKK(10)-LAIVPDHPLLKDAIPCR(11)	75	0.0200815	√
1374	OMPA(213)-OMPA(338)	FGQGEAAPVVAPAPAPAPEVQTKHFTLK(23)-GIKDVVTQPQA(3)	44	0.0156102	√
1375	PPK(378)-PPK(463)	VAKDSR(3)-YAHIGTGNFNEKTAR(12)	33	0.0793494	√
1376	RLMG(143)-RLMG(2)	SHLDNGFR(1)-IIAGAKAR(6)	26	0.0155321	√
1377	PTNAB(127)-PTNAB(234)	EGVKALK(4)-VYNNPKYAGER(6)	8	0.127322
1378	METK(284)-METK(373)	YVAKNIVAAGLADR(4)-TDKAQLLR(3)	7	0.0637645	√
1379	FTSH(179)-FTSH(203)	FQKLGGK(3)-TLLAKAIAGEAK(5)	16	0.109325
1380	CARB(397)-CARB(504)	TQQESLQKALR(8)-LAKLAGVR(3)	4	0.127929	√
1381	FABI(17)-FABI(43)	ILVTGVASKLSIAYGIAQAMHR(9)-EGAELAFTYQNDKLK(13)	147	0.000435274	√
1382	TYPA(114)-TYPA(427)	FVTKK(4)-KGDLKNMNPDGK(5),FVTKK(4)-GDLKNMNPDGK(4)	87	0.0208247	√
1383	GUAA(309)-GUAA(465)	KIIGR(1)-KYDWVVSLR(1)	54	0.0300431	√
1384	RL4(47)-RL4(74)	AQKTR(3)-SGSIKSPIWR(5)	11	0.08518
1385	TRER(18)-TRER(8)	LTIKDIAR(4)-LSGVGKSTVSR(6)	39	0.000208092	√
1386	RS5(52)-RS5(62)	VGFGYGKAR(7)-EVPAAIQKAMEK(8)	16	0.0378198
1387	PGK(116)-PGK(120)	FNKGEK(3)-KDDETLSKK(1),FNKGEK(3)-KDDETLSK(1)	37	0.0123272
1388	FABI(2)-FABI(201)	GFLSGK(1)-TLAASGIKDFR(8)	13	0.00471974	√
1389	YFIA(80)-YFIA(87)	HEDMYTAINELINKLER(14)-QLNKLQHK(4)	27	0.0117488
1390	ENO(195)-ENO(56)	DGDKSR(4)-MGSEVFHHLAKVLK(11)	253	0.00121665
1391	DKSA(147)-DKSA(8)	KTSSLSILAIAGVEPYQEKPGEEYMNEAQLAHFR(1)-EKQMAG(2)	115	0.01251	√
1392	IMDH(396)-IMDH(72)	LAIALAQEGGIGFIHKNMSIER(16)-GMGSLGAMSKGSSDR(10)	65	0.00244193	√
1393	PCNB(218)-PCNB(79)	KPKDFDVTTNATPEQVR(3)-FAAKLGMR(4)	49	0.0158926	√
1394	PMBA(272)-PMBA(336)	KSTFLLDSLGK(1)-KLGLK(1)	47	0.00302848
1395	NFSA(222)-NFSA(234)	TIIKESR(4)-PFILDYLHKQGWATR(9)	4	0.134779
1396	YQIC(65)-YQIC(85)	EKLALLEQR(2)-KQPDPETLPPTL(1)	6	0.0708635
1397	ATPA(384)-ATPA(388)	VGGAAQTKIMK(8)-KLSGGIR(1)	157	0.00552743	√
1398	PFLB(135)-PFLB(143)	ELDPMIKK(7)-KTHNQGVFDVYTPDILR(1)	18	0.0126547
1399	RL3(106)-RL3(123)	KVDVTGTSK(1)-GFAGTVKR(7)	18	0.0112734	√
1400	PURA(125)-PURA(293)	GAKAIGTTGR(3)-VGAGPFPTELFDETGEFLCKQGNEFGATTGR(20)	93	0.0221742	√
1401	IMDH(110)-IMDH(87)	VKKHESGVVTDPQTVLPTTTLR(2)-EVKELTER(3)	9	0.136532	√
1402	RRF(138)-RRF(7)	KDAEVR(1)-DANDKVK(5)	4	0.136794
1403	ODP1(369)-ODP1(376)	KIYAAFK(1)-KAQETK(1)	22	0.00485833	√
1404	KPYK2(223)-KPYK2(75)	HVAILGDLQGPKIR(12)-IVAKVER(4)	16	0.11207	√
1405	TATA(77)-TATA(86)	QADTNQEQAKTEDAK(10)-RHDKEQV(4),QADTNQEQAKTEDAK(10)-HDKEQV(3)	29	0.068743	√
1406	DLDH(299)-DLDH(370)	VDKQLR(3)-EKGISYETATFPWAASGR(2)	105	0.00676483	√
1407	EFG(159)-EFG(440)	VVNQIKTR(6)-LAKEDPSFR(3)	116	0.00213426	√
1408	IHFA(20)-IHFA(24)	LGLSKR(5)-DAKELVELFFEEIRR(3)	13	0.0713901
1409	PCKA(523)-PCKA(91)	GKNDNKPLSPETWQHLK(2)-LFIDNFDKYTDTPAGAALVAAGPK(8)	51	3.12675e-05	√
1410	ETTA(18)-ETTA(434)	VVPPKR(5)-FNFKGVDQGK(4)	71	0.00031053
1411	RS1(247)-RS1(279)	VLKFDR(3)-YPEGTKLTGR(6)	27	0.0275912	√
1412	PAND(119)-PAND(9)	TMLQGKLHR(6)-TAKAIPVQVA(3)	11	0.140988
1413	ODP2(346)-ODP2(396)	EFGVNLAKVK(8)-VDFSKFGEIEEVELGR(5)	28	0.00120539	√
1414	ODO1(476)-ODO1(479)	HGHNEADEPSATQPLMYQKIK(19)-KHPTPR(1)	3	0.141687	√
1415	RL3(123)-RL3(55)	AIQVTTGAKK(9)-GFAGTVKR(7)	9	0.0452011	√
1416	EFG(159)-EFG(675)	VVNQIKTR(6)-SLTKGR(4)	56	0.0242285	√
1417	CARB(899)-CARB(954)	EVVLPFNKFPGVDPLLGPEMR(8)-EGDKER(4)	9	0.0388643
1418	GLMM(392)-GLMM(412)	YTAGSGDPLEHESVKAVTAEVEAALGNR(15)-KSGTEPLIR(1)	4	0.144866	√
1419	STPA(107)-STPA(117)	FTDVNGETKTWTGQGR(9)-TPKPIAQALAEGK(3)	41	0.00533907	√
1420	UPP(12)-UPP(26)	HPLVKHK(5)-EQDISTKR(7)	8	0.0538301	√
1421	PPSA(655)-PPSA(667)	TVDQAKAVVEELAR(6)-QGLKR(4)	7	0.147994
1422	FABI(163)-FABI(201)	AIPNYNVMGLAKASLEANVR(12)-TLAASGIKDFR(8)	7	0.149078	√
1423	AROG(41)-AROG(48)	KAIHK(1)-ILKGNDDR(3)	40	0.00301583	√
1424	NUSG(121)-NUSG(125)	LQQVGDKPR(7)-PKTLFEPGEMVR(2)	25	0.00159888	√
1425	DSBC(236)-DSBC(85)	MTSGK(5)-HIIQGPMYDVSGTAPVNVTNKMLLK(21)	53	0.0293077
1426	ACNB(539)-ACNB(835)	GKMQPGITLR(2)-LPTPEEYQTYVAQVDKTAVDTYR(16)	105	0.00201152
1427	PROQ(107)-PROQ(75)	YLYGVKPGATR(6)-KQLEEAKAR(7),YLYGVKPGATR(6)-QLEEAKAR(6)	74	0.000927759	√
1428	SYL(182)-SYL(186)	CDTKVER(4)-KEIPQWFIK(1)	4	0.157047
1429	IF1(42)-IF1(64)	KNYIR(1)-VTVELTPYDLSKGR(12)	7	0.0450189	√
1430	CARB(1073)-CARB(881)	SLAEQGVTKEVIPPYYSVK(9)-VISVQEMHAQIK(12)	26	0.00164782	√
1431	RL2(265)-RL2(39)	KSGGR(1)-TDKFIVR(3)	12	0.0753041
1432	PYRI(137)-PYRI(143)	ANDIALKCK(7)-YCEKEFSHNVVLAN(4)	28	0.0658173	√
1433	CARB(202)-CARB(954)	GLDLSPTKELLIDESLIGWK(8)-EGDKER(4)	15	0.0254121
1434	PTH(118)-PTH(143)	LGGGHGGHNGLKDIISK(12)-IGIGHPGDKNK(9)	91	0.0162639	√
1435	GLTB(1461)-GLTB(1468)	FALVKPK(5)-SSDVKALLGHR(5)	5	0.160727	√
1436	TIG(287)-TIG(327)	VKSQAIEGLVK(2)-FGGNEKQALELPR(6)	8	0.0303564	√
1437	PYRE(103)-PYRE(26)	FGEFTLKSGR(7)-EAKDHGEGGNLVGSALQGR(3)	78	0.00386631	√
1438	FIS(25)-FIS(32)	VNSDVLTVSTVNSQDQVTQKPLR(20)-DSVKQALK(4)	22	0.0797682	√
1439	SSRP(143)-SSRP(151),C3UPD1(134)-C3UPD1(142)	SDIKER(4)-EWQVDKAR(6)	3	0.167209
1440	CH10(1)-CH10(34)	MNIRPLHDR(1)-SAGGIVLTGSAAAKSTR(14)	62	0.000404425	√
1441	PNP(606)-PNP(628)	AKHAIR(2)-VYTGKVTR(5)	14	0.0169797	√
1442	FTSH(183)-FTSH(203)	LGGKIPK(4)-TLLAKAIAGEAK(5)	3	0.169336
1443	RL10(105)-RL10(97)	LFKEFAK(3)-ANAKFEVK(4)	4	0.169675	√
1444	IF1(39)-IF1(42)	KNYIR(1)-VELENGHVVTAHISGKMR(16)	39	0.104999	√
1445	IMDH(110)-IMDH(428)	EVKELTER(3)-LKEIIHQQMGGLR(2)	27	0.00699368	√
1446	IMDH(396)-IMDH(424)	GMGSLGAMSKGSSDR(10)-VAYKGR(4)	12	0.152392	√
1447	PUR1(327)-PUR1(350)	QGFVKNR(5)-KLNANR(1)	60	0.0136728	√
1448	DAPD(254)-DAPD(259)	YSLYCAVIVKK(10)-VDAKTR(4)	11	0.0850368
1449	RL2(207)-RL2(71)	NKDGIPAVVER(2)-VLGKAGAAR(4)	26	0.0162311	√
1450	TYPA(253)-TYPA(50)	VMDSNDLEKER(9)-VGKVLGHLGLER(3)	18	0.176646	√
1451	RS5(52)-RS5(66)	VGFGYGKAR(7)-AMEKAR(4)	11	0.0413363	√
1452	RL28(10)-RL28(54)	VCQVTGKRPVTGNNR(7)-VSAKGMR(4),VCQVTGKR(7)-VSAKGMR(4)	64	0.0308178	√
1453	CH60(34)-CH60(42)	VTLGPKGR(6)-NVVLDKSFGAPTITK(6)	21	0.0521659	√
1454	CH60(122)-CH60(34)	VTLGPKGR(6)-GIDKAVTAAVEELK(4)	20	0.0420599
1455	CH10(1)-CH10(13)	MNIRPLHDR(1)-VIVKR(4)	56	0.0574248	√
1456	PURA(2)-PURA(29)	GNNVVVLGTQWGDEGK(1)-AKYVVR(2)	35	0.00164679	√
1457	PTA(198)-PTA(255)	TRPDLSEIFDDSSKAK(14)-VKSVTFCAR(2)	145	0.000505069	√
1458	YDGH(145)-YDGH(95)	AAKAK(3)-ADAEKAEETSNR(5)	11	0.0450602
1459	DEOC(13)-DEOC(5)	TDLKASSLR(4)-ALKLMDLTTLNDDDTDEK(3)	12	0.0485395	√
1460	RL2(183)-RL2(68)	IVDFKR(5)-KVEADCR(1)	15	0.0174327	√
1461	FTSH(387)-FTSH(391)	VVSMVEFEKAK(9)-DKIMMGAER(2)	51	0.00127266	√
1462	RNC(1)-RNC(35)	MNPIVINR(1)-SASSKHNER(5)	56	0.00179282	√
1463	TIG(229)-TIG(327)	GKAAK(2)-FGGNEKQALELPR(6)	19	0.182415
1464	FOLX(22)-FOLX(62)	TFIGIKEEEINNR(6)-TVTKNIIQHVENNR(4)	38	0.00173069	√
1465	RS17(30)-RS17(81)	FVKHPIYGK(3)-VVEKAVL(4)	4	0.187661
1466	ODO1(552)-ODO1(559)	VEMKR(4)-LQELAKR(6)	5	0.189016	√
1467	TIG(279)-TIG(81)	NFIDAIIKEK(8)-ELKSAIR(3)	6	0.189422
1468	PTNAB(127)-PTNAB(184)	EGVKALK(4)-WTKETNVSR(3)	9	0.191292
1469	ODP1(508)-ODP1(513)	ALNVMLKNK(7)-SIKDR(3)	65	0.0381149	√
1470	TTCA(194)-TTCA(233)	EKDIQR(2)-DWDKR(4)	63	0.00777721
1471	RL21(71)-RL21(85)	GEKVK(3)-KQQGHR(1)	15	0.037913
1472	RPOC(395)-RPOC(399)	GLATTIKAAK(7)-KMVER(1)	45	0.00932849	√
1473	FKBA(69)-FKBA(76)	EQEKLGIK(4)-LDKDQLIAGVQDAFADK(3)	10	0.0754644	√
1474	RHO(181)-RHO(348)	KIAEK(1)-GLIVAPPKAGK(8)	34	0.0624262	√
1475	EFTU2(264)-EFTU2(295),EFTU1(264)-EFTU1(295)	KLLDEGR(1)-GQVLAKPGTIKPHTK(6)	6	0.00429213	√
1476	ENO(198)-ENO(62)	FLGKGVTK(4)-VLKAK(3)	73	0.00778671	√
1477	YCGM(110)-YCGM(113)	DVQGKMK(5)-KAGQPWEK(1)	4	0.19663
1478	YFGD(15)-YFGD(64)	CSKSR(3)-QKEDLYK(2)	16	0.0633052
1479	ZAPA(2)-ZAPA(42)	SAQPVDIQIFGR(1)-LQDLKER(5)	33	0.00316962	√
1480	RS3(49)-RS3(79)	ELAKASVSR(4)-PGIVIGKK(7)	12	0.0485044	√
1481	RL3(190)-RL3(208)	NLLLVKGAVPGATGSDLIVK(6)-PAVKA(4)	14	0.199017
1482	CH60(272)-CH60(425)	GIVKVAAVK(4)-VASKLADLR(4)	4	0.200047
1483	RL28(54)-RL28(61)	VSAKGMR(4)-VIDKK(4)	63	0.0222908	√
1484	RL2(108)-RL2(71)	NKDGIPAVVER(2)-YILAPKGLK(6)	3	0.201949
1485	RL4(47)-RL4(63)	AQKTR(3)-QKGTGR(2)	3	0.202391
1486	ENGB(50)-ENGB(57)	SSALNTLTNQKSLAR(11)-TSKTPGR(3),KTPGR(1)-KSLAR(1)	98	0.0378132	√
1487	GUAA(1)-GUAA(212)	MTENIHK(1)-DICQCEALWTPAKIIDDAVAR(13)	17	0.062706	√
1488	ENO(103)-ENO(62)	FLGKGVTK(4)-IMIDLDGTENKSK(11)	15	0.0379568	√
1489	IMDH(203)-IMDH(428)	DFQKAER(4)-LKEIIHQQMGGLR(2)	45	0.0236412	√
1490	RISA(173)-RISA(175)	TTLGKK(5)-KLGAR(1)	41	0.0401101
1491	NRDD(440)-NRDD(453)	KALMTR(1)-LEGVKAR(5)	20	0.0419798	√
1492	PFLB(386)-PFLB(643)	KFAAK(1)-DQKGAVASLTSVAK(3)	28	0.0311514	√
1493	ODP2(370)-ODP2(410)	EAIKR(4)-IQKISGANLSR(3)	19	0.117274
1494	PHOL(1)-PHOL(119)	MNIDTR(1)-GVIKPR(4)	12	0.0690908
1495	NRDD(320)-NRDD(359)	IAGLGKNR(6)-QLALECASKR(9)	11	0.0435529	√
1496	CAPP(1)-CAPP(43)	MNEQYSALR(1)-KLSKSSR(4),MNEQYSALR(1)-LSKSSR(3)	82	0.00898503	√
1497	RL21(71)-RL21(76)	GEKVK(3)-IVKFR(3)	16	0.0948272
1498	RL17(121)-RL17(99)	ILKCGFR(3)-SEKAEAAAE(3)	9	0.0727861	√
1499	ENO(180)-ENO(56)	DGDKSR(4)-TVKEAIR(3)	4	0.224338
1500	YIFE(15)-YIFE(49)	YFDNKHYPR(5)-HGYAFNELDLGKR(12),YFDNKHYPR(5)-HGYAFNELDLGKREPVTEEEK(12)	11	0.0144479	√
1501	ENO(105)-ENO(66)	GVTKAVAAVNGPIAQALIGK(4)-SKFGANAILAVSLANAK(2)	7	0.0676633	√
1502	RIR1(21)-RIR1(92)	INLDKIHR(5)-KKAYGQFEPPALYDHVVK(2)	4	0.226192	√
1503	FRLR(119)-FRLR(183)	VSAAPFCEKLNIPGNSEVFHLCR(9)-VVSDKK(5)	16	0.10397
1504	YIFE(15)-YIFE(2)	AESFTTTNR(1)-YFDNKHYPR(5)	35	0.00263801	√
1505	RPOB(1073)-RPOB(1242)	HGNKGVISK(4)-LNHLVDDKMHAR(8)	45	0.00121239	√
1506	RL2(207)-RL2(39)	NSKSGGR(3)-VLGKAGAAR(4),KSGGR(1)-VLGKAGAAR(4)	17	0.0296775
1507	PYRH(212)-PYRH(68)	GAGLAKAGMNR(6)-DHKLPIR(3)	36	0.0152764	√
1508	CAPP(17)-CAPP(43)	SNVSMLGKVLGETIK(8)-LSKSSR(3)	61	0.0154781
1509	RS12(43)-RS12(51)	VYTTTPKK(7)-PNSALRKVCR(7)	3	0.249465
1510	RL3(38)-RL3(8)	KVGMTR(1)-VTQVKDLANDGYR(5)	3	0.25169
1511	TYPA(386)-TYPA(605)	PKVIFR(2)-APKDD(3)	30	0.0372325
1512	RS1(150)-RS1(247)	DTLHLEGKELEFK(8)-VLKFDR(3)	14	0.0591777	√
1513	GRPE(82)-GRPE(85)	TELDIEKAHK(7)-AHKFALEK(3),RTELDIEKAHK(8)-AHKFALEK(3)	9	0.00826538	√
1514	PANC(181)-PANC(278)	AKDGLALSSR(2)-LIDNKMVELA(5)	14	0.0340379
1515	PUR8(19)-PUR8(83)	YGDKVSALR(4)-IKTIER(2)	50	0.0157893	√
1516	PHSM(339)-PHSM(796)	VLIDEHQMSWDDAWAITSKTFAYTNHTLMPEALER(19)-IWQAKR(5)	6	0.272927
1517	YEEX(33)-YEEX(40)	EIQDVEKK(7)-DNQKR(4),EIQDVEKK(7)-IRDNQKR(6)	49	0.00195379
1518	USPF(104)-USPF(96)	VHVHVEEGSPKDR(11)-ILELAKK(6)	18	0.0134746	√
1519	RS7(110)-RS7(137)	KRGDK(1)-KREDVHR(1)	8	0.276854
1520	IMDH(411)-IMDH(72)	LAIALAQEGGIGFIHKNMSIER(16)-YFQSDNAADKLVPEGIEGR(10)	24	0.00456042	√
1521	HSLV(33)-HSLV(74)	GNVKK(4)-KLEMHQGHLVKAAVELAK(11)	24	0.105431
1522	CAPP(2)-CAPP(43)	NEQYSALR(1)-LSKSSR(3)	14	0.131116
1523	ACNB(356)-ACNB(387)	GLTTKAR(5)-GFSLAQKMVGR(7)	6	0.2833
1524	YDGH(234)-YDGH(54)	FNAIGEAVKAVSR(9)-FFETQSSKGGR(8)	5	0.288468
1525	RS5(26)-RS5(52)	TVKGGR(3)-VGFGYGKAR(7)	9	0.175843
1526	PTNAB(225)-PTNAB(234)	TLLTQVAPPGVTAHVVDVAKMIR(20)-VYNNPKYAGER(6)	29	0.0759332	√
1527	SYC(175)-SYC(185)	VDVVDDKR(7)-NPMDFVLWKMSK(9)	7	0.0385002
1528	PNP(1)-PNP(228)	MLNPIVR(1)-EAGKPR(4)	4	0.332601
1529	RPOA(1)-RPOA(145)	MQGSVTEFLKPR(1)-IKVQR(2)	26	2.52338e-05	√
1530	IMDH(424)-IMDH(479)	VAYKGR(4)-ISGAGIQESHVHDVTITKESPNYR(18)	3	0.341811
1531	MENB(1)-MENB(273)	MIYPDEAMLYAPVEWHDCSEGFEDIR(1)-NAFNQKR(6)	123	0.000378903	√
1532	IMDH(411)-IMDH(479)	YFQSDNAADKLVPEGIEGR(10)-ISGAGIQESHVHDVTITKESPNYR(18)	45	0.00140195	√
1533	IF3(125)-IF3(97)	EIKFRPGTDEGDYQVK(3)-AKITLR(2),EIKFRPGTDEGDYQVK(3)-FLEEGDKAKITLR(9)	101	0.0669271	√
1534	LRP(162)-LRP(5)	VDSKK(4)-LVIKTR(4)	11	0.154159
1535	DLDH(256)-DLDH(368)	EAKEK(3)-KAPAEPQR(1)	3	0.465388
1536	PROA(146)-PROA(207)	GGKETCR(3)-GGAGLHKLCR(7)	3	0.523752
1537	IMDH(396)-IMDH(479)	GMGSLGAMSKGSSDR(10)-ISGAGIQESHVHDVTITKESPNYR(18)	14	0.0997694	√
1538	RNR(369)-RNR(476)	LTGYKFYEAVMSSHAR(5)-FVEKAK(4)	4	0.570947
1539	RHO(283)-RHO(283)	AYNTVVPASGKVLTGGVDANALHRPK(11)-AYNTVVPASGKVLTGGVDANALHRPK(11)	32	0.241818	√
1540	RL2(183)-RL2(183)	KVEADCR(1)-KVEADCR(1)	8	0.453007	√
1541	TIG(382)-TIG(83)	EKINPAGAPTYVPGEYK(2)-VKGLIEEMASAYEDPKEVIEFYSK(16),EKINPAGAPTYVPGEYK(2)-GLIEEMASAYEDPKEVIEFYSKNK(14)	34	0.00269669	√
1542	PGM(273)-PGM(516)	FMHLDKDGAIR(6)-PSGTEDAYKIYCESFLGEEHR(9),FMHLDKDGAIR(6)-PSGTEDAYKIYCESFLGEEHRK(9)	90	0.00185171	√
1543	RL22(42)-RL22(49)	KAAVLVK(1)-KVLESAIANAEHNDGADIDDLK(1),KAAVLVK(1)-KVLESAIANAEHNDGADIDDLKVTK(1)	50	0.00383551	√
1544	RL3(114)-RL3(123)	VDVTGTSKGK(8)-GFAGTVKR(7),KVDVTGTSKGK(9)-GFAGTVKR(7)	16	0.00785936	√
1545	RL5(47)-RL5(69)	ITLNMGVGEAIADKK(14)-PLITKAR(5),ITLNMGVGEAIADKK(14)-LLDNAAADLAAISGQKPLITKAR(21)	39	0.00890966	√
1546	SKP(75)-SKP(85)	LQSMKAGSDR(5)-LEKDVMAQR(3),LQSMKAGSDR(5)-TKLEKDVMAQR(5)	82	0.0101307	√
1547	DHNA(2)-DHNA(35)	TTPLK(1)-AKITLVDR(2),TTPLKK(1)-AKITLVDR(2)	18	0.0121379
1548	RL5(47)-RL5(64)	ITLNMGVGEAIADKK(14)-LLDNAAADLAAISGQKPLITKAR(16),ITLNMGVGEAIADKK(14)-LLDNAAADLAAISGQKPLITK(16)	26	0.0201398	√
1549	RS2(128)-RS2(132)	DLETQSQDGTFDKLTK(13)-KEALMR(1),LKDLETQSQDGTFDKLTK(15)-KEALMR(1)	47	0.0205703	√
1550	PYRI(1)-PYRI(6)	MTHDNK(1)-THDNKLQVEAIK(5),MTHDNK(1)-THDNKLQVEAIKR(5)	16	0.00993221	√
1551	RS3(45)-RS3(86)	QYLTKELAK(5)-GEDVEKLR(6),QYLTKELAK(5)-KGEDVEKLR(7)	5	0.0487167	√
1552	RS3(108)-RS3(62)	IVIERPAKSIR(8)-KPELDAK(1),PAKSIR(3)-KPELDAK(1)	5	0.0701087
1553	RL2(150)-RL2(68)	IVDFKR(5)-NIPVGSTVHNVEMKPGKGGQLAR(17),IVDFKR(5)-PGKGGQLAR(3)	28	0.106529	√
1554	RL33(27)-RL33(33)	TKNKR(4)-PEKLELKK(3),TKNKR(4)-PEKLELK(3)	5	0.108052
1555	RL2(147)-RL2(68)	IVDFKR(5)-NIPVGSTVHNVEMKPGK(14),IVDFKR(5)-NIPVGSTVHNVEMKPGKGGQLAR(14)	6	0.138919
1556	RL2(39)-RL2(68)	KSGGR(1)-IVDFKR(5),KSGGR(1)-FKRNK(2)	3	0.153746
1557	CARB(954)-CARB(993)	EGDKER(4)-LVNKVHEGR(4),EGDKER(4)-LVNKVHEGRPHIQDR(4)	9	0.428413
1558	CYDA(308)-CYDA(377)	SVDTPVIGLKELMVQHEER(10)-YTPNVADATEAQIQQATKDSIPR(18)	49	1.38543e-05	√
1559	ATPB(82)-ATPB(99)	DLEHPIEVPVGKATLGR(12)-IMNVLGEPVDMKGEIGEEER(12)	43	3.39089e-05	√
1560	SYN(114)-SYN(2)	SVVPVADVLQGR(1)-VEVAGWVEDPDTYPMAAKR(18)	8	3.42531e-05	√
1561	GLYA(293)-GLYA(380)	TYQQQVAKNAK(8)-EAEAKELAGWMCDVLDSINDEAVIER(5)	10	4.42638e-05	√
1562	ODP2(302)-ODP2(396)	QEAAAPAPAAKAEAPAAAPAAK(11)-VDFSKFGEIEEVELGR(5)	6	0.000113327	√
1563	AHPC(151)-AHPC(171)	KIKAAQYVASHPGEVCPAK(1)-WKEGEATLAPSLDLVGK(2)	20	0.000177424	√
1564	RL9(112)-RL9(42)	KNIEFFEAR(1)-DIADAVTAAGVEVAKSEVR(15)	35	0.00018825	√
1565	KPYK1(382)-KPYK1(389)	LDAPLIVVATQGGKSAR(14)-KYFPDATILALTTNEK(1)	27	0.000206755	√
1566	CSPC(15)-CSPC(59)	WFNESKGFGFITPADGSK(6)-TLAEGQNVEFEIQDGQKGPAAVNVTAI(17)	93	0.000327034	√
1567	SYQ(271)-SYQ(73)	FDDTNPVKEDIEYVESIK(8)-LNLEYTVMSKR(10),FDDTNPVKEDIEYVESIKNDVEWLGFHWSGNVR(8)-LNLEYTVMSKR(10)	284	5.83239e-05	√
1568	ODP2(313)-ODP2(396)	AEAPAAAPAAKAEGK(11)-VDFSKFGEIEEVELGR(5)	13	0.000442326	√
1569	PYRI(2)-PYRI(60)	THDNK(1)-DLIKIENTFLSEDQVDQLALYAPQATVNR(4)	44	0.000453301	√
1570	PYRI(1)-PYRI(13)	MTHDNK(1)-LQVEAIKR(7)	22	0.000608071	√
1571	G6PD(25)-G6PD(71)	KLLPSLYQLEK(1)-EALETFMKETIDEGLWDTLSAR(8)	32	3.11676e-05	√
1572	EFTU1(10)-EFTU1(57),EFTU2(10)-EFTU2(57)	AFDQIDNAPEEKAR(12)-TKPHVNVGTIGHVDHGK(2)	31	0.000773261	√
1573	PFLB(162)-PFLB(643)	KSGVLTGLPDAYGR(1)-DQKGAVASLTSVAK(3)	8	0.000909351	√
1574	RS11(57)-RS11(75)	KSTPFAAQVAAER(1)-CADAVKEYGIK(6)	13	0.000933104	√
1575	RL22(16)-RL22(42)	SSAQKVR(5)-KAAVLVK(1)	21	0.000950596	√
1576	RS3(80)-RS3(89)	KGEDVEK(1)-KVVADIAGVPAQINIAEVR(1)	5	0.000986264	√
1577	ODP2(313)-ODP2(366)	AEAPAAAPAAKAEGK(11)-EDVQAYVKEAIK(8)	24	0.00114691	√
1578	CLPB(325)-CLPB(335)	QYIEKDAALER(5)-FQKVFVAEPSVEDTIAILR(3)	23	0.00109637	√
1579	RS6(104)-RS6(56)	LHKAHYVLMNVEAPQEVIDELETTFR(3)-HAVTEASPMVKAK(11)	3	0.00116158	√
1580	ODO1(1)-ODO1(54)	MQNSALK(1)-STFQQLPGTGVKPDQFHSQTR(12)	60	0.00139082	√
1581	RS2(143)-RS2(81)	AASEAVKDAALSCDQFFVNHR(7)-ELEKLENSLGGIK(4)	54	0.000736239	√
1582	RS1(450)-RS1(504)	KGAIVTGK(1)-VEDATLVLSVGDEVEAKFTGVDR(17),KGAIVTGK(1)-DRVEDATLVLSVGDEVEAKFTGVDR(19)	144	0.0006832	√
1583	SURA(134)-SURA(405)	KEMIISEVR(1)-KFSEEAASWMQEQR(1)	60	0.000112972	√
1584	DLDH(80)-DLDH(92)	ALAEHGIVFGEPKTDIDK(13)-EKVINQLTGGLAGMAK(2)	16	0.00150276	√
1585	ODO2(133)-ODO2(218)	LLAEHNLDASAIKGTGVGGR(13)-KQYGEAFEK(1)	11	0.00150621	√
1586	RL6(138)-RL6(6)	VAKAPVVVPAGVDVK(3)-GADKQVIGQVAADLR(4)	16	0.00155096	√
1587	RS6(106)-RS6(56)	LHKAHYVLMNVEAPQEVIDELETTFR(3)-AKDER(2)	4	0.00160496	√
1588	SYM(133)-SYM(597)	TISQLYDPEKGMFLPDR(10)-VALIENAEFVEGSDKLLR(15)	92	0.0011652	√
1589	G6PD(147)-G6PD(25)	KLLPSLYQLEK(1)-VVMEKPLGTSLATSQEINDQVGEYFEECQVYR(5)	77	5.27567e-06	√
1590	EFG(532)-EFG(555)	GQYGHVVIDMYPLEPGSNPKGYEFINDIK(20)-GGVIPGEYIPAVDKGIQEQLK(14)	290	0.000795694	√
1591	UPP(116)-UPP(203)	NEETLEPVPYFQKLVSNIDER(13)-AHPDVELYTASIDQGLNEHGYIIPGLGDAGDKIFGTK(32)	11	0.00199943	√
1592	ISCU(103)-ISCU(2)	AYSEK(1)-NTDIAEELELPPVKIHCSILAEDAIK(14)	732	0.000274748	√
1593	CH60(390)-CH60(80)	EVASKANDAAGDGTTTATVLAQAIITEGLK(5)-VGAATEVEMKEK(10)	39	0.00142221	√
1594	ODO2(2)-ODO2(94)	SSVDILVPDLPESVADATVATWHK(1)-SEEKASTPAQR(4)	21	0.00209878	√
1595	SERC(326)-SERC(44)	GKEFIQVAEEAEKDFR(2)-LFLEESFAAGLHALKGHR(15)	7	0.00219863
1596	TIG(327)-TIG(83)	EKINPAGAPTYVPGEYK(2)-FGGNEKQALELPR(6)	22	0.00141415	√
1597	RS20(34)-RS20(49)	KVYAAIEAGDK(1)-AAAQKAFNEMQPIVDR(5)	22	0.00224505	√
1598	MENB(1)-MENB(89)	MIYPDEAMLYAPVEWHDCSEGFEDIR(1)-AFCSGGDQKVR(9)	99	0.00226924	√
1599	RL1(167)-RL1(54)	KSDQNVR(1)-NDKNGIIHTTIGK(3)	27	0.00228897	√
1600	PFLB(135)-PFLB(162)	ELDPMIKK(7)-KSGVLTGLPDAYGR(1)	10	0.00229295	√
1601	PARE(2)-PARE(334)	TQTYNADAIEVLTGLEPVR(1)-MQDPQFAGQTKER(11)	17	0.00229323	√
1602	RL1(141)-RL1(198)	GLMPNPKVGTVTPNVAEAVK(7)-KAKPTQAK(1)	30	0.00249741	√
1603	RL28(26)-RL28(44)	SHALNATKR(8)-FWVESEKR(7)	12	0.00256971	√
1604	YECJ(2)-YECJ(40)	SQPLNADQELVSDVVACQLVIK(1)-EKMSSQLK(2)	7	0.00257779	√
1605	RS3(108)-RS3(219)	KPELDAK(1)-GEILGGMAAVEQPEKPAAQPK(15)	6	0.00259092	√
1606	FRDA(281)-FRDA(290)	NKYMELGPR(2)-DKVSQAFWHEWR(2)	31	0.0007545	√
1607	SYY(238)-SYY(90)	KLNTEETVQEWVDK(1)-FGKTEGGAVWLDPK(3)	25	0.0019356	√
1608	CARB(1006)-CARB(993)	LVNKVHEGRPHIQDR(4)-IKNGEYTYIINTTSGR(2)	16	0.00329868	√
1609	RL27(44)-RL27(78)	GTKFHAGANVGCGR(3)-KFISIEAE(1)	24	0.00336445	√
1610	RL28(10)-RL28(44)	VCQVTGKR(7)-FWVESEKR(7)	5	0.00348749
1611	PYRH(198)-PYRH(68)	GAGLAKAGMNR(6)-ELKVMDLAAFTLAR(3)	19	0.00348759	√
1612	RL7(85)-RL7(96)	EAKDLVESAPAALK(3)-DLVESAPAALKEGVSK(11)	34	0.00365991	√
1613	RPOC(1340)-RPOC(1348)	VLTEAAVAGKR(10)-GLKENVIVGR(3)	50	0.000725401	√
1614	SYL(186)-SYL(289)	KEIPQWFIK(1)-NTKVAEAEMATMEK(3)	5	0.00398534	√
1615	PFLB(616)-PFLB(643)	KTGNTPDGR(1)-DQKGAVASLTSVAK(3)	33	0.0024805	√
1616	ISCS(105)-ISCS(206)	TEHKAVLDTCR(4)-VDLMSFSGHKIYGPK(10)	12	0.00422593	√
1617	PTA(479)-PTA(639)	NKGMTETVAR(2)-SKAPNSPVAGR(2)	14	0.00298788	√
1618	PTA(200)-PTA(255)	AKVNNVDPAK(2)-VKSVTFCAR(2)	73	0.000566204	√
1619	RPOB(697)-RPOB(719)	ADKPLVGTGMER(3)-AVAVDSGVTAVAKR(13)	16	0.00446069	√
1620	RS4(206)-RS4(77)	NYYKEAAR(4)-SDLSADINEHLIVELYSK(18)	180	0.00212008	√
1621	GPMA(113)-GPMA(248)	YGDEQVKQWR(7)-AAAVANQGKAK(9)	132	6.20468e-06	√
1622	EXUR(118)-EXUR(205)	QLIESNIAEFAATQVTKQDIMK(17)-KDPHAAK(1)	12	0.00480616
1623	RL28(26)-RL28(54)	SHALNATKR(8)-VSAKGMR(4)	43	0.00494294	√
1624	RNE(196)-RNE(235)	KAAESR(1)-QDIGEILIDNPKVLELAR(12)	17	0.00501402	√
1625	IF3(123)-IF3(164)	FLEEGDKAK(7)-VKDDLQELAVVESFPTKIEGR(17)	21	0.00517396	√
1626	3PASE(2)-3PASE(69)	AQEIELK(1)-YEMTMKVAGR(6)	15	0.00447172	√
1627	RL11(81)-RL11(87)	TPPAAVLLKK(9)-AAGIKSGSGKPNK(5)	33	0.000180264	√
1628	SURA(278)-SURA(388)	GESKNISVTEVHAR(4)-NVDKTDAAQK(4)	36	0.000194802	√
1629	LPP(59)-LPP(75)	SDVQAAKDDAAR(7)-LDNMATKYR(7)	8	0.00544699	√
1630	NLPD(280)-NLPD(368)	VIETFGASEGGNKGIDIAGSK(13)-GKSVNPLR(2)	16	0.00560224	√
1631	PFLB(2)-PFLB(725)	SELNEK(1)-EMLLDAMENPEKYPQLTIR(12)	6	0.0056086	√
1632	PFLB(107)-PFLB(135)	IVGLQTEAPLKR(11)-ELDPMIKK(7)	16	0.00563448
1633	SYK1(114)-SYK1(82)	IMGKASFVTLQDVGGR(4)-DDLPEGVYNEQFKK(13)	17	0.00186038	√
1634	GLPC(32)-GLPC(44)	VNPGYPGPKQAGPDGER(9)-LKDGALYDEALK(2)	12	0.0063063	√
1635	EFG(425)-EFG(440)	TKADQEK(2)-LAKEDPSFR(3)	14	0.00631226	√
1636	MAO2(1)-MAO2(52)	MDDQLK(1)-DLALAYSPGVAAPCLEIEKDPLK(19)	23	0.0063968	√
1637	PFLB(136)-PFLB(143)	KIFTEYR(1)-KTHNQGVFDVYTPDILR(1)	40	0.00665764	√
1638	RPOB(900)-RPOB(914)	GETQLTPEEKLLR(10)-ASDVKDSSLR(5)	28	0.00692045	√
1639	AHPC(153)-AHPC(186)	IKAAQYVASHPGEVCPAK(2)-EGEATLAPSLDLVGKI(15)	53	0.00121702	√
1640	ODO2(133)-ODO2(156)	LLAEHNLDASAIKGTGVGGR(13)-APAKESAPAAAAPAAQPALAAR(4)	4	0.00703408	√
1641	ACNB(728)-ACNB(759)	LLDAHKGQLPTR(6)-MDAAQLTEEGYYSVFGKSGAR(17)	90	0.000553846
1642	GLYA(326)-GLYA(346)	VVSGGTDNHLFLVDLVDKNLTGKEADAALGR(18)-ANITVNKNSVPNDPK(7)	3	0.0075324	√
1643	PFLB(107)-PFLB(57)	NYTPYEGDESFLAGATEATTTLWDKVMEGVK(25)-IVGLQTEAPLKR(11)	27	0.00759765	√
1644	RL4(139)-RL4(166)	LKDMALEDVLIITGELDENLFLAAR(2)-NLHKVDVR(4)	15	0.00802306	√
1645	TKT1(254)-TKT1(5)	KELANAIR(1)-TIIGFGSPNKAGTHDSHGAPLGDAEIALTR(10)	28	0.00843278	√
1646	RL23(19)-RL23(82)	APHVSEKASTAMEK(7)-KAYVTLK(1)	8	0.00845279	√
1647	HNS(2)-HNS(32)	SEALK(1)-ECTLETLEEMLEKLEVVVNER(13)	16	0.00175056	√
1648	PSPA(120)-PSPA(55)	KQLTR(1)-KEIGELENK(1)	14	0.00859178	√
1649	RL11(113)-RL11(97)	DKVGK(2)-AQLQEIAQTKAADMTGADIEAMTR(10)	24	0.00888356
1650	ODO2(148)-ODO2(156)	EDVEKHLAK(5)-APAKESAPAAAAPAAQPALAAR(4)	13	0.00895933	√
1651	MENC(170)-MENC(194)	AWTPLKGQQFAK(6)-IAFLEEPCKTR(9)	21	0.00927256	√
1652	RL7(66)-RL7(85)	AAGANKVAVIK(6)-EAKDLVESAPAALK(3)	109	0.00942304	√
1653	RL22(16)-RL22(6)	METIAKHR(6)-SSAQKVR(5)	3	0.00965402
1654	RL2(18)-RL2(207)	HVVKVVNPELHK(4)-VLGKAGAAR(4)	21	0.0098219	√
1655	SYK1(156)-SYK1(2)	SEQHAQGADAVVDLNNELK(1)-ALRPLPDKFHGLQDQEAR(8)	33	0.00918524	√
1656	SYN(114)-SYN(194)	VEVAGWVEDPDTYPMAAKR(18)-NDQGKVDFDK(5),VEVAGWVEDPDTYPMAAKR(18)-NDQGKVDFDKDFFGK(5)	7	0.00630994	√
1657	RS2(132)-RS2(143)	KEALMR(1)-ELEKLENSLGGIK(4)	7	0.0102428	√
1658	RL3(55)-RL3(62)	AIQVTTGAKK(9)-VTKPEAGHFAK(3)	5	0.0104405	√
1659	RL25(1)-RL25(46)	MFTINAEVR(1)-EAPLAIELDHDKVMNMQAK(12)	4	0.0105387	√
1660	RL7(101)-RL7(71)	VAVIKAVR(5)-EGVSKDDAEALKK(5)	4	0.0105774	√
1661	SYA(279)-SYA(74)	AGGKHNDLENVGYTAR(4)-VTGATDLSNKSLR(10)	49	0.00149153	√
1662	PFLB(107)-PFLB(124)	IVGLQTEAPLKR(11)-MIEGSCKAYNR(7)	7	0.010741	√
1663	RHO(181)-RHO(336)	GLIVAPPKAGK(8)-MDEVIYEEFKGTGNMELHLSR(10)	124	0.00023223	√
1664	CARB(379)-CARB(649)	LTTQMKSVGEVMAIGR(6)-GVIVQYGGQTPLKLAR(13)	17	0.0109107	√
1665	K1PF(32)-K1PF(99)	GEVNLVKTTGLHAAGK(7)-LTEKDGEVTDFNFSGFEVTPADWER(4)	96	0.000584184	√
1666	SSRP(151)-SSRP(156),C3UPD1(142)-C3UPD1(147)	IMKNAHR(3)-EWQVDKAR(6)	3	0.0112206	√
1667	FKBA(257)-FKBA(269)	ADAKPEADAK(4)-AADSAKK(6)	21	0.0117626	√
1668	UPP(208)-UPP(70)	KITVVPILR(1)-IFGTK(5)	21	0.00142301	√
1669	RL28(26)-RL28(61)	SHALNATKR(8)-VIDKK(4)	8	0.0121147	√
1670	ATPB(230)-ATPB(82)	DLEHPIEVPVGKATLGR(12)-VALTGLTMAEKFR(11)	35	0.00641354	√
1671	EFTS(222)-EFTS(24)	TGAGMMDCKK(9)-KFTGEVSLTGQPFVMEPSK(1)	57	0.012362	√
1672	LDHD(248)-LDHD(271)	GALIDSQAAIEALKNQK(14)-DLFFEDKSNDVIQDDVFR(7)	29	0.00124852	√
1673	RL2(183)-RL2(265)	KVEADCR(1)-TDKFIVR(3)	7	0.0127498	√
1674	RHO(100)-RHO(115)	TGDTISGKIRPPK(8)-YFALLKVNEVNFDKPENAR(6)	56	5.27275e-05	√
1675	PYRG(409)-PYRG(432)	HVANMENANSTEFVPDCKYPVVALITEWR(18)-SEKSDLGGTMR(3)	3	0.0130643
1676	ODO2(2)-ODO2(90)	SSVDILVPDLPESVADATVATWHK(1)-ETSAKSEEK(5)	30	0.0132072	√
1677	TIG(287)-TIG(361)	VKSQAIEGLVK(2)-TNELKADEER(5)	32	0.0138288	√
1678	CARB(397)-CARB(527)	TQQESLQKALR(8)-DQYDLHPVYKR(10)	4	0.0138782	√
1679	EFTS(10)-EFTS(24)	AEITASLVKELR(9)-TGAGMMDCKK(9)	106	0.00684805	√
1680	LPTC(177)-LPTC(187)	NAELIEKVR(7)-TSYEIQNKQTQP(8)	3	0.0144292	√
1681	RL1(200)-RL1(54)	KSDQNVR(1)-AKPTQAKGVYIK(2)	11	0.0146949	√
1682	RS5(23)-RS5(66)	VSKTVK(3)-AMEKAR(4)	5	0.0150111
1683	RS13(103)-RS13(114)	TKTNAR(2)-KPIKK(1)	5	0.0152344
1684	ATPG(31)-ATPG(34)	AMEMVAASKMR(9)-KSQDR(1)	9	0.0153937	√
1685	YCED(18)-YCED(3)	MQKVK(3)-TAQKR(4)	7	0.0155928
1686	CARB(397)-CARB(412)	TQQESLQKALR(8)-GLEVGATGFDPKVSLDDPEALTK(12)	7	0.0158693	√
1687	FKBA(110)-FKBA(127)	VKSSAQAK(2)-DAADNEAKGK(8)	6	0.0159272
1688	RS14(76)-RS14(97)	KFGLSR(1)-GEIPGLKK(7)	9	0.0168098	√
1689	PYRI(1)-PYRI(56)	KDLIK(1)-MTHDNK(1)	3	0.0173379
1690	DAPD(254)-DAPD(263)	YSLYCAVIVKK(10)-GKVGINELLR(2)	37	8.87649e-05	√
1691	RL4(166)-RL4(74)	SGSIKSPIWR(5)-NLHKVDVR(4)	15	0.0190718	√
1692	RL15(29)-RL15(63)	GIGSGLGKTGGR(8)-LPKFGFTSR(3)	14	0.0197077	√
1693	NRDD(242)-NRDD(245)	IDEVLAPFVTASYNKHR(15)-KTAEEWNIPDAEGYANSR(1)	12	0.0044082	√
1694	SUCC(135)-SUCC(56)	GKAGGVK(2)-VVFMASTEGGVEIEKVAEETPHLIHK(15)	70	0.0136198	√
1695	RL4(166)-RL4(47)	AQKTR(3)-NLHKVDVR(4)	5	0.0202015
1696	CMOM(218)-CMOM(22)	EKHQQR(2)-NIYGTTKGQLR(7)	44	0.0203467
1697	PFLB(107)-PFLB(143)	IVGLQTEAPLKR(11)-KTHNQGVFDVYTPDILR(1)	3	0.0205078
1698	RS3(108)-RS3(49)	ELAKASVSR(4)-KPELDAK(1)	9	0.0205724	√
1699	PYRH(10)-PYRH(2)	ATNAK(1)-PVYKR(4)	27	0.0207787	√
1700	TIG(287)-TIG(342)	VKSQAIEGLVK(2)-ELFEEQAKR(8)	8	0.0180295	√
1701	DNAK(155)-DNAK(55)	TTPSIIAYTQDGETLVGQPAKR(21)-QATKDAGR(4)	4	0.0218266
1702	DEOC(254)-DEOC(5)	TDLKASSLR(4)-ALGHGDGKSASSY(8)	4	0.021958	√
1703	PHSM(540)-PHSM(637)	LHEYKR(5)-LIPAADISEQISTAGKEASGTGNMK(16)	7	0.0220816
1704	MNMA(191)-MNMA(193)	IAEDLGLVTAKK(11)-KDSTGICFIGER(1)	3	0.022323	√
1705	RL7(71)-RL7(96)	VAVIKAVR(5)-DLVESAPAALKEGVSK(11)	19	0.022641
1706	SECY(250)-SECY(347)	IVVNYAKR(7)-ETADNLKK(7)	6	0.0233211	√
1707	RS7(136)-RS7(149)	GTAVKK(5)-MAEANKAFAHYR(6)	12	0.023371	√
1708	FKBA(179)-FKBA(65)	YMENSLKEQEK(7)-GTLIDGKEFDNSYTR(7)	47	0.00397848	√
1709	ODO2(152)-ODO2(300)	HLAKAPAK(4)-IKELAVK(2)	22	0.00531449	√
1710	ARCA(187)-ARCA(195),A5PFJ8(20)-A5PFJ8(28)	AELLKK(5)-ELKPHDR(3)	29	0.0132967	√
1711	RS9(100)-RS9(115)	KAGFVTR(1)-KVGLR(1)	20	0.0243261	√
1712	MLTA(213)-MLTA(223)	SIGKVLIDR(4)-KEDMSMQAIR(1)	10	0.0246161	√
1713	MENB(273)-MENB(98)	GDYGGYKDDSGVHHLNVLDFQR(7)-NAFNQKR(6)	28	0.0246517	√
1714	TIG(368)-TIG(392)	VKGLIEEMASAYEDPK(2)-NKELMDNMR(2),VKGLIEEMASAYEDPKEVIEFYSK(2)-NKELMDNMR(2)	13	0.00181734	√
1715	F16PA(201)-F16PA(253)	GKTYSINEGNYIK(2)-NLLKGGIYLYPSTASHPDGK(4)	69	0.00291325	√
1716	CARB(863)-CARB(872)	ATGVPLAKVAAR(8)-VMAGKSLAEQGVTK(5)	10	0.025702	√
1717	PHOL(1)-PHOL(90)	MNIDTR(1)-GQIQDIEPEQIHLAIKEAR(16)	4	0.025738	√
1718	ODO1(54)-ODO1(71)	STFQQLPGTGVKPDQFHSQTR(12)-LAKDASR(3)	60	0.0258531	√
1719	RS20(33)-RS20(71)	NKAAR(2)-TFIKK(4)	6	0.0259692
1720	LPXD(315)-LPXD(331)	KTAALVMNIDDMSK(1)-LKSLER(2)	45	0.00398062	√
1721	RL21(73)-RL21(85)	VKIVK(2)-KQQGHR(1)	17	0.0275333
1722	RL2(183)-RL2(39)	KSGGR(1)-KVEADCR(1)	3	0.0282493
1723	RS9(129)-RS9(2)	AENQYYGTGR(1)-RPQFSKR(6)	6	0.0284399
1724	ODP2(450)-ODP2(452)	KLDVK(1)-QQNEEAAKR(8),KLDVK(1)-KQQNEEAAKR(9)	32	0.0128305
1725	EFTS(207)-EFTS(24)	TGAGMMDCKK(9)-EYQVQLDIAMQSGKPK(14)	118	0.00303668	√
1726	RL2(207)-RL2(265)	VLGKAGAAR(4)-TDKFIVR(3)	20	0.029221	√
1727	PTA(38)-PTA(71)	LSVFKPIAQPR(5)-ANSSTTTAAEPLKMSYVEGLLSSNQK(13)	52	0.0294225	√
1728	ODP2(317)-ODP2(348)	AEGKSEFAENDAYVHATPLIR(4)-VKGTGR(2)	13	0.0296182
1729	RL4(166)-RL4(63)	QKGTGR(2)-NLHKVDVR(4)	13	0.0297683
1730	SYT(122)-SYT(577)	TLTQEDVEALEKR(12)-NEKIGFK(3)	66	0.0102651	√
1731	RS3(49)-RS3(80)	ELAKASVSR(4)-KGEDVEK(1)	8	0.0302207	√
1732	PUR8(155)-PUR8(182)	QLIDGIKDLAVQYR(7)-THGQPATPSTIGKEMANVAYR(13)	8	0.0305718	√
1733	ODP1(404)-ODP1(412)	GYGMGDAAEGKNIAHQVK(11)-KMNMDGVR(1)	50	0.0043598	√
1734	DNAK(55)-DNAK(70)	TTPSIIAYTQDGETLVGQPAKR(21)-QAVTNPQNTLFAIKR(14)	9	0.0311638	√
1735	GNSA(53)-GNSA(7)	MNIEELKK(7)-MTGLESYDVKIK(10)	10	0.032143	√
1736	RS2(143)-RS2(2)	ATVSMR(1)-ELEKLENSLGGIK(4)	10	0.0325931	√
1737	PUR8(19)-PUR8(366)	YGDKVSALR(4)-GVSKLEVNR(4)	3	0.0326218	√
1738	RL2(265)-RL2(59)	HIGGGHKQAYR(7)-TDKFIVR(3)	6	0.0326666	√
1739	UDP(2)-UDP(235)	SKSDVFHLGLTK(1)-TQQEIPNAETMKQTESHAVK(12)	6	0.0201316	√
1740	HLDE(365)-HLDE(470)	KLGDR(1)-KIQQDK(1)	14	0.00837462	√
1741	RNR(2)-RNR(30)	SQDPFQER(1)-EFILEHLTKR(9)	7	0.0341202	√
1742	ETTA(13)-ETTA(2)	AQFVYTMHR(1)-VGKVVPPK(3)	17	0.00618748
1743	RS19(21)-RS19(28)	VEKAVESGDK(3)-KKPLR(1)	12	0.0347915	√
1744	RS3(45)-RS3(80)	QYLTKELAK(5)-KGEDVEK(1)	7	0.0348978	√
1745	RL5(69)-RL5(78)	PLITKAR(5)-SVAGFKIR(6)	5	0.035192	√
1746	RL3(38)-RL3(70)	VTQVKDLANDGYR(5)-VTKPEAGHFAKAGVEAGR(11)	3	0.0352658	√
1747	PYRH(222)-PYRH(234)	VFNMNKPGALR(6)-VVMGEKEGTLITE(6)	11	0.0361284	√
1748	GCST(280)-GCST(353)	EHGTEKLVGLVMTEK(6)-VTKPVFVR(3)	74	0.0343842	√
1749	RNB(1)-RNB(68)	MFQDNPLLAQLK(1)-IIAVIHSEKER(9)	27	8.51731e-05	√
1750	IMDH(110)-IMDH(88)	KHESGVVTDPQTVLPTTTLR(1)-EVKELTER(3)	13	0.00591665	√
1751	YFIF(55)-YFIF(63)	DDKQSQPR(3)-KWEDSPWR(1),DDKQSQPR(3)-DRKWEDSPWR(3)	48	0.000907789	√
1752	PEPD(315)-PEPD(389)	AALIAKSR(6)-LAGAKTEAK(5)	14	0.0163603	√
1753	FUR(14)-FUR(9)	TDNNTALKK(8)-AGLKVTLPR(4)	17	0.0130652	√
1754	FABB(127)-FABB(308)	GLKAVGPYVVTK(3)-MAMHGVDTPIDYLNSHGTSTPVGDVKELAAIR(26)	39	0.00497957	√
1755	RL33(33)-RL33(50)	TKPEKLELK(5)-QHVIYKEAK(6)	9	0.0417268	√
1756	NUOG(398)-NUOG(426)	QAVKGK(4)-AKHPLFVTNVDDTR(2)	20	0.0333161
1757	RL7(121)-RL7(71)	VAVIKAVR(5)-ALEEAGAEVEVK(12)	26	0.0430137	√
1758	MALQ(176)-MALQ(681)	AMLVDVAKR(8)-LLKDLDR(3)	13	0.0443144	√
1759	RS20(19)-RS20(33)	KHNASR(1)-TFIKK(4)	8	0.0443576
1760	RF2(204)-RF2(334)	KSPFDSGGR(1)-IKDLR(2)	9	0.0444148
1761	SYGB(214)-SYGB(225)	GKVIADYEER(2)-KAKIK(3)	9	0.0449385
1762	DLDH(299)-DLDH(338)	VDKQLR(3)-GVHEGHVAAEVIAGKK(15)	3	0.0450937
1763	PUR7(211)-PUR7(46)	KGMVNNK(1)-MDKDR(3)	4	0.0453762
1764	ALF(326)-ALF(72)	APVIVQFSNGGASFIAGKGVK(18)-GEDQPNKK(7)	58	0.0191409
1765	RL27(19)-RL27(78)	DSEAKR(5)-KFISIEAE(1)	14	0.028772
1766	RNB(501)-RNB(512)	KYGDMINHR(1)-LLKAVIK(3)	18	0.0112515	√
1767	RS4(156)-RS4(183)	VKAALELAEQR(2)-MEGTFKR(6)	8	0.0469202
1768	PTGA(15)-PTGA(2)	GLFDK(1)-SLVSDDKK(7)	23	0.014138	√
1769	RS3(108)-RS3(16)	LGIVKPWNSTWFANTK(5)-KPELDAK(1)	5	0.0476709	√
1770	GRCA(26)-GRCA(62)	AANDDLLNSFWLLDSEKGEAR(17)-EVPVEVKPEVR(7)	6	0.049156	√
1771	RHO(1)-RHO(100)	MNLTELK(1)-TGDTISGKIRPPK(8)	63	0.0063601	√
1772	SYC(269)-SYC(73)	NITDIDDKIIK(8)-MSKSLGNFFTVR(3)	37	0.0045311	√
1773	RS2(115)-RS2(132)	LKDLETQSQDGTFDK(2)-KEALMR(1)	6	0.0518297	√
1774	APT(23)-APT(90)	SIQDYPKPGILFR(7)-KPGKLPR(4)	156	0.00209353	√
1775	PFLB(385)-PFLB(616)	LPLNFKK(6)-KTGNTPDGR(1)	19	0.00951609	√
1776	ACCD(240)-ACCD(254)	EKLPPGFQR(2)-SEFLIEKGAIDMIVR(7)	4	0.0535273
1777	CH60(28)-CH60(42)	GVNVLADAVKVTLGPK(10)-NVVLDKSFGAPTITK(6)	9	0.0397284	√
1778	PNTA(162)-PNTA(21)	VAATPKTVEQLLK(6)-FFTGQITAAGKVPPAK(11)	6	0.054315	√
1779	GCH1L(153)-GCH1L(153)	KPLWCGDTGPEVVQR(1)-KPLWCGDTGPEVVQR(1)	63	0.015696
1780	GLNH(127)-GLNH(151)	SVKDLDGK(3)-ANIKTK(4)	3	0.0568575
1781	RL6(138)-RL6(172)	GADKQVIGQVAADLR(4)-TKEAK(2)	6	0.0572545
1782	ODP1(327)-ODP1(369)	LIQLMNETVDGDYQTFKSK(17)-KIYAAFK(1)	9	0.0573777	√
1783	FKBA(110)-FKBA(139)	EKGVK(2)-VKSSAQAK(2)	10	0.0205317
1784	RL5(48)-RL5(69)	KLLDNAAADLAAISGQK(1)-PLITKAR(5)	6	0.0585428
1785	YCIO(115)-YCIO(117)	LLQEKR(5)-KTIGMR(1)	16	0.0243707	√
1786	RRF(1)-RRF(138)	MISDIR(1)-DANDKVK(5),MISDIR(1)-RDANDKVK(6)	82	0.0014874	√
1787	YJGA(103)-YJGA(56)	NALDKIPLDADLR(5)-QALDKLK(5)	25	0.0606044
1788	RL24(43)-RL24(47)	VIVEGINLVKK(10)-HQKPVPALNQPGGIVEK(3)	6	0.0630082	√
1789	RS1(272)-RS1(279)	QLGEDPWVAIAKR(12)-YPEGTKLTGR(6)	6	0.0296801	√
1790	PROQ(164)-PROQ(170)	AQKPVEKAPK(7)-TVKAPR(3)	6	0.0653698
1791	RL2(108)-RL2(18)	HVVKVVNPELHK(4)-YILAPKGLK(6)	17	0.0657908	√
1792	CLPB(451)-CLPB(530)	LDMLNEELSDKER(11)-NKVTDAEIAEVLAR(2)	39	0.000503864	√
1793	YFEX(222)-YFEX(229)	VDLKEDGK(4)-GLKIVR(3)	15	0.0661303
1794	ALF(327)-ALF(72)	APVIVQFSNGGASFIAGKGVK(18)-KYYDPR(1)	104	0.00259229	√
1795	RS3(45)-RS3(79)	QYLTKELAK(5)-PGIVIGKK(7)	3	0.0700905	√
1796	FKBA(116)-FKBA(179)	SSAQAKMEK(6)-GTLIDGKEFDNSYTR(7)	18	0.0704099	√
1797	YDCH(1)-YDCH(13)	MFPEYR(1)-LKNENPR(2)	27	0.00151108	√
1798	FUMA(185)-FUMA(246)	FLCIAKGGGSANK(6)-TVKLASAK(3)	28	0.00255427	√
1799	G3P1(213)-G3P1(225)	GASQNIIPSSTGAAKAVGK(15)-VLPELNGKLTGMAFR(8)	14	0.0732171	√
1800	YEEX(40)-YEEX(88)	DNQKR(4)-NAELSKER(6)	4	0.0741714
1801	RS9(115)-RS9(2)	AENQYYGTGR(1)-KVGLR(1)	6	0.0753626	√
1802	FABI(205)-FABI(205)	KMLAHCEAVTPIR(1)-KMLAHCEAVTPIR(1)	18	0.207144	√
1803	LPP(75)-LPP(75)	LDNMATKYR(7)-LDNMATKYR(7)	14	0.148386	√
1804	RL25(1)-RL25(71)	MFTINAEVR(1)-EIKVK(3)	14	0.0412112
1805	PHOL(107)-PHOL(119)	VLEQSAESVPEYGKAVNIK(14)-GVIKPR(4)	5	0.0791028
1806	RS1(464)-RS1(555)	VTAVDAKGATVELADGVEGYLR(7)-AAKGE(3)	10	0.0800256
1807	IF3(77)-IF3(82)	SSKEQK(3)-FLYEKSK(5)	23	0.0517732	√
1808	SLYX(51)-SLYX(53)	LLTEKLK(5)-LKASQPSNIASQAEETPPPHY(2)	3	0.0802821
1809	ACCC(442)-ACCC(449)	IMNDENFQHGGTNIHYLEKK(19)-LGLQEK(6)	33	0.0806447	√
1810	RL2(207)-RL2(242)	VLGKAGAAR(4)-NFGKHPVTPWGVQTK(4)	11	0.081655	√
1811	GALF(180)-GALF(188)	MPGDLSEYSVIQTKEPLDR(14)-EGKVSR(3)	10	0.0819871	√
1812	ALR1(1)-ALR1(356)	MQAATVVINR(1)-VAMKYVD(4)	14	0.0137272
1813	RL23(82)-RL23(9)	LLKVLR(3)-KAYVTLK(1)	19	0.00455139	√
1814	GUAA(309)-GUAA(356)	KIIGR(1)-AHVIKSHHNVGGLPK(5)	27	0.0853103	√
1815	RS4(167)-RS4(185)	EKPTWLEVDAGK(2)-RKPER(2)	4	0.0853337
1816	RL23(36)-RL23(44)	VAKDATK(3)-AEIKAAVQK(4)	5	0.0864012
1817	SYI(5)-SYI(900)	SDYKSTLNLPETGFPMR(4)-AEGEKCPR(5)	16	0.0766648	√
1818	DHNA(202)-DHNA(35)	AKITLVDR(2)-QLHSYGYKGLTNEALNVTLVEAGER(8)	3	0.0892839
1819	RS12(108)-RS12(116)	GALDCSGVKDR(9)-SKYGVK(2)	13	0.0893221
1820	UBID(110)-UBID(252)	DLFDKLPQFK(5)-GTKTEVVK(3)	4	0.0919479
1821	RPOD(257)-RPOD(371)	LSEVFKQFR(6)-MSIGEAKAR(7)	3	0.0920916
1822	MPPA(255)-MPPA(275)	VTFLPINQESAATKR(14)-NMYQKLLK(5)	33	0.0170714	√
1823	SUCC(61)-SUCC(79)	AGGVKVVNSK(5)-AFAENWLGKR(9)	36	0.00548461	√
1824	ARLY(2)-ARLY(283)	ALWGGR(1)-VTSGSSLMPQKK(11)	12	0.0934398	√
1825	DLDH(224)-DLDH(256)	VFTKR(4)-KAPAEPQR(1)	11	0.0725307
1826	IDH(166)-IDH(177),Q1PI72(130)-Q1PI72(141)	VIKFLR(3)-ENSEDIYAGIEWKADSADAEK(13)	6	0.0946411
1827	FTSH(387)-FTSH(433)	VVSMVEFEKAK(9)-LVPEHDPVHKVTIIPR(10)	4	0.0961973
1828	NAPA(437)-NAPA(444)	LPADMVVTNEKHR(11)-DICEKK(5)	12	0.0997828	√
1829	ODP2(346)-ODP2(370)	EFGVNLAKVK(8)-EAIKR(4)	5	0.100174
1830	RS20(16)-RS20(71)	NKAAR(2)-AIQSEKAR(6)	8	0.10125	√
1831	PYRI(2)-PYRI(56)	THDNK(1)-KDLIK(1)	4	0.101612
1832	RL11(87)-RL11(97)	DKVGK(2)-AAGIKSGSGKPNK(5)	4	0.102193
1833	RLUC(170)-RLUC(214)	EKGMQK(2)-VSQEGKPSETR(6)	14	0.0167478
1834	CARB(397)-CARB(423)	TQQESLQKALR(8)-VSLDDPEALTKIR(11)	6	0.103835
1835	RL15(129)-RL15(29)	GIGSGLGKTGGR(8)-VTKGAR(3)	9	0.0495087
1836	G3P1(108)-G3P1(124)	KHITAGAK(1)-VVMTGPSKDNTPMFVK(8)	8	0.0373592	√
1837	PFLB(107)-PFLB(63)	VMEGVKLENR(6)-IVGLQTEAPLKR(11)	5	0.107366	√
1838	RS14(7)-RS14(76)	QSMKAR(4)-KFGLSR(1)	8	0.109573
1839	LON(741)-LON(761)	TVLIPFENKR(9)-DLEEIPDNVIADLDIHPVKR(19)	142	0.0302507	√
1840	RL3(1)-RL3(204)	MIGLVGK(1)-GAVPGATGSDLIVKPAVK(14)	4	0.112222
1841	PURR(312)-PURR(55)	SLKVNHTK(3)-IVNKR(4)	18	0.116283
1842	YHBY(1)-YHBY(92)	MNLSTK(1)-KISLPR(1)	4	0.117379
1843	CLPB(176)-CLPB(483)	AEQGKLDPVIGR(5)-AELEQAKIAIEQAR(7)	3	0.118019
1844	MOAC(135)-MOAC(147)	AVQKDMVIGPVR(4)-LLAKSGGK(4)	24	0.0275108	√
1845	PYRH(212)-PYRH(222)	DHKLPIR(3)-VFNMNKPGALR(6)	9	0.119111	√
1846	YIDC(382)-YIDC(389)	AQYTSMAKMR(8)-MLQPKIQAMR(5)	8	0.120335	√
1847	ADHE(582)-ADHE(589)	IYKFPK(3)-MGVKAK(4)	3	0.120339
1848	RLMG(116)-RLMG(143)	VPKTLALLEQQLR(3)-IIAGAKAR(6)	33	0.00671469	√
1849	GUAC(24)-GUAC(291)	STLKSR(4)-AAEGKTVK(5)	3	0.122201
1850	RS4(22)-RS4(8)	YLGPKLK(5)-EGTDLFLKSGVR(8)	6	0.12417
1851	LIPA(37)-LIPA(56)	KPEWMK(1)-IQGIKAAMR(5)	24	4.93225e-07	√
1852	SYFA(34)-SYFA(64)	VEYLGKK(6)-PAAGAVINEAKEQVQQALNAR(11),VEYLGKK(6)-ELPPEERPAAGAVINEAKEQVQQALNAR(18)	42	0.0791305	√
1853	SYW(55)-SYW(58)	QDAQKLR(5)-KATLDTLALYLACGIDPEK(1)	8	0.111929	√
1854	AHPC(2)-AHPC(9)	IKPFK(2)-SLINTK(1)	35	0.0274785
1855	YFIA(2)-YFIA(29)	TMNITSK(1)-LEKWQTHLINPHIILSK(3)	176	2.98055e-06
1856	RL28(44)-RL28(54)	FWVESEKR(7)-VSAKGMR(4)	14	0.0861639	√
1857	MSCS(281)-MSCS(284)	VKEDK(2)-VKEDKAA(5),EDKAA(3)-VKEDK(2)	6	0.131975
1858	SKP(115)-SKP(97)	QTFAQKAQAFEQDR(6)-GKLVTR(2)	3	0.135679
1859	DNAJ(292)-DNAJ(308)	LKVPGETQTGK(2)-GKGVK(2)	6	0.135793
1860	RECA(246)-RECA(251)	VKVVK(2)-NKIAAPFK(2)	5	0.135872
1861	DLDH(299)-DLDH(345)	VDKQLR(3)-HYFDPKVIPSIAYTEPEVAWVGLTEK(6)	18	0.129485
1862	SYT(570)-SYT(577)	VKADLR(2)-NEKIGFK(3)	7	0.136781	√
1863	YJBD(20)-YJBD(43)	ELKTLLDR(3)-VLTNSETNSIKK(11)	9	0.139651
1864	FABG(119)-FABG(127)	LSKAVMR(3)-AMMKK(4)	27	0.10591
1865	RL28(10)-RL28(61)	VCQVTGKR(7)-VIDKK(4)	4	0.145826
1866	RS20(16)-RS20(64)	AIQSEKAR(6)-QAAKGLIHK(4)	4	0.147272
1867	RL23(36)-RL23(9)	LLKVLR(3)-VAKDATK(3)	5	0.151085
1868	RF2(284)-RF2(292)	NKDQAMK(2)-QMKAK(3)	6	0.124498
1869	OPGB(136)-OPGB(478)	QITELVKSQSR(7)-TLAWKPDIIR(5)	3	0.162238
1870	RS20(64)-RS20(71)	NKAAR(2)-QAAKGLIHK(4)	15	0.164441
1871	RL23(33)-RL23(9)	LLKVLR(3)-SNTIVLKVAK(7)	4	0.167448
1872	RL3(123)-RL3(157)	GFAGTVKR(7)-VFKGK(3)	5	0.169505
1873	MPRA(39)-MPRA(46)	LCMHMQSKLLENR(8)-NKMLK(2)	3	0.170375
1874	RS5(156)-RS5(159)	ATIDGLENMNSPEMVAAKR(18)-GKSVEEILGK(2)	13	0.0390121	√
1875	CH60(364)-CH60(371)	QQIEEATSDYDREKLQER(14)-VAKLAGGVAVIK(3)	3	0.178643
1876	CH60(15)-CH60(7)	DVKFGNDAR(3)-VKMLR(2)	15	0.0779422
1877	DLDH(224)-DLDH(403)	VFTKR(4)-LIFDKESHR(5)	3	0.186885
1878	RL23(26)-RL23(9)	LLKVLR(3)-ASTAMEKSNTIVLK(7)	3	0.188065
1879	YPFJ(182)-YPFJ(285)	LLGIEPKVR(7)-GFDSGDPAQCNTFGKSI(15)	4	0.192489	√
1880	RPOC(321)-RPOC(325)	AITGSNKR(7)-PLKSLADMIK(3)	19	0.0131732	√
1881	RL33(25)-RL33(33)	TKNKR(2)-PEKLELK(3)	3	0.196373
1882	MIAB(395)-MIAB(67)	WKLLK(2)-KSIMELSGR(1)	10	0.115158
1883	PYRI(2)-PYRI(6)	THDNK(1)-THDNKLQVEAIK(5)	4	0.202127
1884	RL27(5)-RL27(78)	KAGGSTR(1)-KFISIEAE(1)	5	0.20268
1885	DINJ(40)-DINJ(45)	ITLTKVAR(5)-EKALPFDLR(2)	3	0.210162
1886	DLDH(106)-DLDH(90)	TWKEK(3)-VINQLTGGLAGMAKGR(14)	5	0.212152	√
1887	YFEX(222)-YFEX(272)	VDLKEDGK(4)-LHNIEQQLLSMFGDTDGKR(18)	3	0.213561
1888	ODO2(300)-ODO2(90)	ETSAKSEEK(5)-IKELAVK(2)	14	0.00299772	√
1889	RS14(19)-RS14(76)	VALADKYFAK(6)-KFGLSR(1)	8	0.224046
1890	RL19(106)-RL19(87)	VFQTHSPVVDSISVKR(15)-TGKAAR(3)	6	0.224739
1891	ACCA(125)-ACCA(99)	AYADDKAIVGGIAR(6)-ETKEK(3)	3	0.22772
1892	PYRG(432)-PYRG(83)	TKMSR(2)-SEKSDLGGTMR(3)	6	0.24335
1893	YIFE(15)-YIFE(86)	YFDNKHYPR(5)-IKRPK(2)	41	0.0973581
1894	PHNA(80)-PHNA(94)	VKNIR(2)-LVEGDHNIDCKIDGFGPMK(11)	9	0.23078
1895	RS17(36)-RS17(81)	HPIYGKFIK(6)-VVEKAVL(4)	7	0.284472
1896	WCAC(180)-WCAC(41)	GKGGK(2)-VAGKR(4)	3	0.346744
1897	GUAA(309)-GUAA(366)	KIIGR(1)-SHHNVGGLPKEMK(10)	9	0.177223	√
1898	RS17(16)-RS17(4)	TDKIR(3)-VVSDKMEK(5)	4	0.399757
1899	RPOD(462)-RPOD(557)	IPVHMIETINKLNR(11)-EAKVLR(3)	12	0.0210401	√
1900	RS17(16)-RS17(69)	VVSDKMEK(5)-ECRPLSKTK(7)	3	0.556137
1901	PYRH(2)-PYRH(68)	ATNAKPVYK(1)-GAGLAKAGMNR(6),ATNAK(1)-GAGLAKAGMNR(6)	56	0.000480012	√
1902	PYRI(6)-PYRI(94)	THDNKLQVEAIK(5)-IDNYEVVGKSRPSLPER(9),THDNKLQVEAIK(5)-IDNYEVVGKSR(9)	16	0.00413823	√
1903	PYRH(2)-PYRH(212)	ATNAK(1)-DHKLPIR(3),ATNAKPVYK(1)-DHKLPIR(3)	8	0.0162101	√
1904	RS8(31)-RS8(56)	AAVTMPSSKLK(9)-VAIANVLKEEGFIEDFKVEGDTKPELELTLK(23),AAVTMPSSKLK(9)-EEGFIEDFKVEGDTKPELELTLK(15)	16	0.01751	√
1905	DBHB(53)-DBHB(86)	AVKER(3)-ALKDAVN(3),EGDDVALVGFGTFAVKER(16)-ALKDAVN(3)	26	0.0466077
1906	TIG(361)-TIG(368)	TNELKADEER(5)-VKGLIEEMASAYEDPKEVIEFYSK(2),TNELKADEER(5)-VKGLIEEMASAYEDPK(2)	3	0.0612986
1907	EFTU2(314)-EFTU2(5),EFTU1(314)-EFTU1(5)	EKFER(2)-FESEVYILSKDEGGR(10),MSKEKFERTK(5)-FESEVYILSKDEGGR(10)	41	0.044425	√
1908	CARB(963)-CARB(993)	VVDLAAKLLK(7)-LVNKVHEGR(4),VVDLAAKLLK(7)-LVNKVHEGRPHIQDR(4)	8	0.18065	√
1909	TIG(361)-TIG(414)	TNELKADEER(5)-NVALEEQAVEAVLAKAK(15)	12	7.49608e-05	√
1910	TPX(2)-TPX(33)	SQTVHFQGNPVTVANSIPQAGSK(1)-AQTFTLVAKDLSDVTLGQFAGK(9)	117	1.52853e-06	√
1911	RL9(1)-RL9(112)	MQVILLDK(1)-DIADAVTAAGVEVAKSEVR(15)	3	0.00017541	√
1912	EFTU1(177)-EFTU1(209),EFTU2(177)-EFTU2(209)	GSALKALEGDAEWEAK(5)-AIDKPFLLPIEDVFSISGR(4)	25	0.000189992	√
1913	PFLB(17)-PFLB(32)	LATAWEGFTKGDWQNEVNVR(10)-DFIQKNYTPYEGDESFLAGATEATTTLWDK(5)	15	0.000300083	√
1914	TALB(187)-TALB(193)	ILDWYKANTDK(6)-KEYAPAEDPGVVSVSEIYQYYK(1)	9	0.000324205	√
1915	HEM2(217)-HEM2(247)	KSYQMNPMNR(1)-ESLLDEAQGADCLMVKPAGAYLDIVR(16)	3	0.000511322	√
1916	EFTS(159)-EFTS(247)	IGVLVAAKGADEELVK(8)-TVGQLLKEHNAEVTGFIR(7)	21	0.000589533	√
1917	RS8(2)-RS8(33)	SMQDPIADMLTR(1)-LKVAIANVLK(2)	7	0.000742949	√
1918	DNAK(268)-DNAK(55)	TTPSIIAYTQDGETLVGQPAKR(21)-EAAEKAK(5)	11	0.000746402	√
1919	DLDH(345)-DLDH(370)	HYFDPKVIPSIAYTEPEVAWVGLTEK(6)-EKGISYETATFPWAASGR(2),KHYFDPKVIPSIAYTEPEVAWVGLTEK(7)-EKGISYETATFPWAASGR(2)	87	0.000904395	√
1920	YDGH(207)-YDGH(234)	AALAAGGEAAKK(11)-FFETQSSKGGR(8)	6	0.000930247	√
1921	TYPA(50)-TYPA(59)	VMDSNDLEKER(9)-GITILAKNTAIK(7)	20	0.000964101	√
1922	RSUA(40)-RSUA(5)	LDKFIAQQLGVSR(3)-NAAFKLLPEHDVAYDGNPLAQQHGPR(5)	12	0.00123976	√
1923	APT(39)-APT(53)	DVTSLLEDPKAYALSIDLLVER(10)-YKNAGITK(2)	34	0.00125712	√
1924	CH60(242)-CH60(311)	EMLPVLEAVAKAGK(11)-AMLQDIATLTGGTVISEEIGMELEKATLEDLGQAK(25)	4	0.00133923	√
1925	RPOB(163)-RPOB(203)	GKTHSSGK(2)-KLPATIILR(1)	43	4.95752e-06	√
1926	CH10(34)-CH10(74)	SAGGIVLTGSAAAKSTR(14)-VGDIVIFNDGYGVKSEK(14)	11	0.00176807	√
1927	EFTU1(188)-EFTU1(264),EFTU2(188)-EFTU2(264)	KLLDEGR(1)-ALEGDAEWEAKILELAGFLDSYIPEPER(11)	25	0.00209905	√
1928	GLMS(231)-GLMS(453)	TGAEVKR(6)-IEQMLSQDKR(9)	15	0.00244496	√
1929	EFG(440)-EFG(507)	LAKEDPSFR(3)-HAKQSGGR(3)	12	0.00267009	√
1930	DLDH(365)-DLDH(370)	VIPSIAYTEPEVAWVGLTEKEAK(20)-EKGISYETATFPWAASGR(2)	9	0.00276788	√
1931	SYGB(592)-SYGB(89)	GPAIAQAFDAEGKPSKAAEGWAR(16)-VSNILAKSDEVLSDR(7)	9	0.00295381	√
1932	RS8(2)-RS8(50)	SMQDPIADMLTR(1)-VAIANVLKEEGFIEDFKVEGDTKPELELTLK(17)	4	0.00304459
1933	NANA(2)-NANA(71)	ATNLR(1)-EQVLEIVAEEAKGK(12)	8	0.00346076	√
1934	RPOC(959)-RPOC(983)	GSIKLSNVK(4)-NTELKLIDEFGR(5)	54	0.00361652	√
1935	IMDH(411)-IMDH(428)	YFQSDNAADKLVPEGIEGR(10)-LKEIIHQQMGGLR(2)	56	0.00385985	√
1936	ENO(405)-ENO(62)	FLGKGVTK(4)-VAKYNQLIR(3)	18	0.00583383	√
1937	ATPA(175)-ATPA(265)	QTGKTALAIDAIINQR(4)-DRGEDALIIYDDLSKQAVAYR(15)	5	0.00636409	√
1938	MDH(312)-MDH(82)	KPGMDR(1)-DIALGEEFVNK(11)	24	0.000806258	√
1939	ENO(360)-ENO(405)	MAKDAGYTAVISHR(3)-VAKYNQLIR(3)	14	0.00654108	√
1940	SURA(252)-SURA(293)	KGDIVGPIR(1)-HILLKPSPIMTDEQAR(5)	18	0.00551996	√
1941	RHO(224)-RHO(258)	LVKGEVVASTFDEPASR(3)-KDVIILLDSITR(1)	3	0.0078086
1942	EFG(643)-EFG(686)	GMLKGQESEVTGVK(4)-ASYTMEFLKYDEAPSNVAQAVIEAR(9)	44	0.00806951	√
1943	YFEX(181)-YFEX(281)	WEHNLKQLNR(6)-FTKPVTGGYYFAPSLDK(3)	8	0.00823274	√
1944	RS1(226)-RS1(229)	NLTDYGAFVDLGGVDGLLHITDMAWKR(26)-VKHPSEIVNVGDEITVK(2)	13	0.00824499	√
1945	EFTU1(10)-EFTU1(314),EFTU2(10)-EFTU2(314)	FESEVYILSKDEGGR(10)-TKPHVNVGTIGHVDHGK(2)	4	0.00834461	√
1946	RL2(183)-RL2(97)	SANIALVLYKDGER(10)-KVEADCR(1)	3	0.00882205	√
1947	RL7(60)-RL7(71)	TEFDVILKAAGANK(8)-VAVIKAVR(5)	13	0.0089353	√
1948	UPP(14)-UPP(26)	HKLGLMR(2)-EQDISTKR(7)	6	0.00918724
1949	PFLB(312)-PFLB(57)	NYTPYEGDESFLAGATEATTTLWDKVMEGVK(25)-ITEQEAQEMVDHLVMKLR(16)	7	0.00924055	√
1950	ASSY(133)-ASSY(391)	EDGVNIWGDGSTYKGNDIER(14)-LTMEKGDSVFSPDDR(5)	10	0.00998279	√
1951	ENO(405)-ENO(6)	IVKIIGR(3)-VAKYNQLIR(3)	6	0.0102471
1952	RISA(175)-RISA(77)	ITNLGDLKVGDWVNVER(8)-KLGAR(1)	3	0.0105608	√
1953	DEOD(57)-DEOD(84)	KISVMGHGMGIPSCSIYTK(1)-ELITDFGVKK(9)	16	0.0105995	√
1954	RLMG(130)-RLMG(143)	KVVTSDTR(1)-IIAGAKAR(6)	6	0.0108381	√
1955	NAGZ(159)-NAGZ(306)	FIDGMHEAGMKTTGK(11)-LYHKGSFSR(4)	3	0.0109017	√
1956	SYT(200)-SYT(577)	LMKTAGAYWR(3)-NEKIGFK(3)	4	0.0110774
1957	ATPA(419)-ATPA(432)	KQLDHGQK(1)-VTELLKQK(6)	8	0.011149	√
1958	SYI(205)-SYI(410)	SALAEAEVEYYDKTSPSIDVAFQAVDQDALK(13)-HKTPIIFR(2)	16	0.0125521	√
1959	ACCC(22)-ACCC(310)	ACKELGIK(3)-IQVEHPVTEMITGVDLIKEQLR(18)	9	0.012644
1960	ISPB(1)-ISPB(45)	MNLEK(1)-INELTAQDMAGVNAAILEQLNSDVQLINQLGYYIVSGGGKR(40)	14	0.0130692
1961	FABI(2)-FABI(205)	GFLSGK(1)-KMLAHCEAVTPIR(1)	4	0.0139482
1962	AAT(37)-AAT(63)	INLGIGVYKDETGK(9)-KAEQYLLENETTKNYLGIDGIPEFGR(13)	3	0.0149113	√
1963	EFTU1(264)-EFTU1(391)	KLLDEGR(1)-TVGAGVVAKVLG(9)	6	0.0149222	√
1964	SYV(633)-SYV(926)	DINWDMKR(7)-APEAVIAKER(8)	7	0.0153166	√
1965	KDSA(154)-KDSA(189)	KPQFVSPGQMGNIVDKFK(16)-KVSGNSPVIFDVTHALQCR(1)	7	0.0156523	√
1966	ODO2(152)-ODO2(94)	SEEKASTPAQR(4)-HLAKAPAK(4)	7	0.0158414	√
1967	PTA(479)-PTA(665)	NKGMTETVAR(2)-ATVFIFPDLNTGNTTYKAVQR(17)	13	0.0159514	√
1968	FKBA(110)-FKBA(269)	VKSSAQAK(2)-AADSAKK(6)	10	0.0035374	√
1969	6PGD(293)-6PGD(454)	YISSLKDQR(6)-DYFGAHTYKR(9)	3	0.0174204	√
1970	MDH(134)-MDH(82)	KPGMDR(1)-KAGVYDK(1)	6	0.0184643
1971	RNB(359)-RNB(501)	HNHALVFKDRPDYR(8)-KYGDMINHR(1)	27	0.0184959	√
1972	RPOC(1247)-RPOC(603)	AISKMLNTCYR(4)-LQGVKINDK(5)	3	0.0206788	√
1973	KPYK2(26)-KPYK2(60)	DNNLEKVIAAGANVVR(6)-EIAAKLGR(5)	7	0.0213645
1974	EFTU1(295)-EFTU1(314),EFTU2(295)-EFTU2(314)	GQVLAKPGTIKPHTK(6)-FESEVYILSKDEGGR(10)	3	0.0214642	√
1975	SYQ(160)-SYQ(170)	SVEENLALFEKMR(11)-AGGFEEGKACLR(8)	4	0.0218479	√
1976	PUR9(359)-PUR9(425)	ITAAKQNVR(5)-VAKFVK(3)	5	0.0238971
1977	ACNB(20)-ACNB(7)	KHVAER(1)-AAEGIAPKPLDANQMAALVELLK(8)	21	0.0156807
1978	RS2(2)-RS2(73)	ATVSMR(1)-ILFVGTKR(7)	3	0.0241089
1979	ENO(180)-ENO(62)	FLGKGVTK(4)-TVKEAIR(3)	7	0.0243123
1980	PNP(571)-PNP(571)	DVIGKGGSVIR(5)-DVIGKGGSVIR(5),IKDVIGKGGSVIR(7)-DVIGKGGSVIR(5)	17	0.0268477	√
1981	DBHA(1)-DBHA(22)	MNKTQLIDVIAEK(1)-TQAKAALESTLAAITESLK(4)	214	1.4963e-07	√
1982	ENO(180)-ENO(360)	TVKEAIR(3)-MAKDAGYTAVISHR(3)	15	0.0271144	√
1983	MURF(111)-MURF(311)	VVALTGSSGKTSVK(10)-AGLANLKAVPGR(7)	32	0.00314946	√
1984	ENO(6)-ENO(62)	IVKIIGR(3)-FLGKGVTK(4)	12	0.0273747	√
1985	G6PD(228)-G6PD(309)	WGYFDKAGQMR(6)-VPGYLEEEGANKSSNTETFVAIR(12)	7	0.0280744	√
1986	ACNB(567)-ACNB(571)	QGLLTVEKK(8)-KNIFSGR(1)	7	0.0283717
1987	PEPB(270)-PEPB(82)	APKGTR(3)-KVEVMNTDAEGR(1)	3	0.028446
1988	ENO(180)-ENO(405)	TVKEAIR(3)-VAKYNQLIR(3)	68	0.029396	√
1989	LRP(162)-LRP(36)	ISNVELSKR(8)-LVIKTR(4)	15	0.0294706	√
1990	CDD(168)-CDD(208)	DYLPDAFGPKDLEIK(10)-SHMPYSKSPSGVALECK(7)	9	0.0322121	√
1991	SUHB(251)-SUHB(266)	VVKAMLANMR(3)-DELSDALKR(8)	7	0.0325666	√
1992	RL29(44)-RL29(54)	MQAASGQLQQSHLLKQVR(15)-VKTLLNEK(2)	3	0.0328101	√
[truncated: 870 more rows]

## Sheet: Parameters 
pLink 2 parameters for the E.coli-Leiker dataset
Items	Settings
Database	4,489 proteins, downloaded from Uniprot on 2017-10-23
Enzyme	Trypsin
Max Missed Cleavage Sites	3
Crosslinker	Leiker
Peptide Mass Range	[500, 10,000] Da
Peptide Length Range	[5, 100]
Precursor Tolerance	± 10 ppm
Fragment Tolerance	± 20 ppm
Fixed Modifications	Carbamidomethylation (C)
Variable Modifications	Oxidation (M)
Max Modified Sites	3
FDR	5% at PSM level under separate FDR control
