# Supplementary material for: A high-speed search engine pLink 2 with systematic evaluation for proteome-scale identification of cross-linked peptides
Source: Nat Commun. 2019 Jul 30;10:3404. doi: 10.1038/s41467-019-11337-z (PMC6667459; doi:10.1038/s41467-019-11337-z)
Supplement: Supplementary file 6 — Supplementary Dataset 2 [file 41467_2019_11337_MOESM6_ESM.xlsx]

## Sheet: Results
Supplementary Data 2 - Reanalysis of the C.elegans-Leiker dataset
Summary
# Cross-links identified from C. elegans whole-cell lysates
Inter-protein		Intra-protein		Total
76		723		799
No.	Protein1-Protein2	Peptide1-Peptide2	#Spectra	Best Score	Identified in 2016*?
Inter-protein cross-links
1	Y106G6H.3a(2)-Y48B6A.2(28)	APAAK(1)-KLEVAQHSR(1),APAAKPQVK(1)-KLEVAQHSR(1)	76	0.000164669	√
2	B0035.10(80)-B0035.9(80),B0035.9(80)-F07B7.5(80),B0035.9(80)-F08G2.3(80),B0035.9(80)-F17E9.10(80),B0035.9(80)-F22B3.2(80),B0035.9(80)-F45E1.6(80),B0035.9(80)-F45F2.13(80),B0035.9(80)-F54E12.1(80),B0035.9(80)-F55G1.2(80),B0035.9(80)-K03A1.1(80),B0035.9(80)-K06C4.13(80),B0035.9(80)-K06C4.5(80),B0035.9(80)-T10C6.13(80),B0035.9(80)-Y49E10.6a(80),B0035.9(80)-ZK131.2(80),B0035.9(80)-ZK131.3(80),B0035.9…	EIAQDFKTDLR(7)-KTVTAMDVVYALK(1),EIAQDFKTDLR(7)-KTVTAMDVVYALKR(1)	15	0.0378533	√
3	H28O16.1d(2)-T05H4.12(48),H28O16.1a(29)-T05H4.12(48)	AGASGSEVSK(1)-NAGNLANSDPAVKK(13)	33	2.3899e-10	√
4	F35G12.10(259)-H28O16.1a(29),F35G12.10(259)-H28O16.1d(2)	ETEETKAR(6)-AGASGSEVSK(1)	3	0.000363714	√
5	F09F7.2a(77)-F11C3.3(735),F09F7.2a(77)-R06C7.10(733)	EKEQGTYADFYEGLK(2)-YAILAAKEAK(7)	25	0.00100979	√
6	C06H2.1(61)-H28O16.1d(2),C06H2.1(61)-H28O16.1a(29)	KALPAHSAVLDSLQK(1)-AGASGSEVSK(1)	45	0.00464656	√
7	F27C1.7a(67)-H28O16.1a(29),F27C1.7a(67)-H28O16.1d(2),F27C1.7b(88)-H28O16.1a(29),F27C1.7b(88)-H28O16.1d(2)	KFQEFVLDPTLK(1)-AGASGSEVSK(1)	25	0.00572233	√
8	D1007.6(125)-K04D7.1(145)	TEKVTEAGPGGAPVYR(3)-LWNTLAQCKYTITDDCHTDWVSTVR(9)	8	0.0102382	√
9	F32D1.2(37)-Y69A2AR.18a(58)	KPEATLK(1)-YAKAER(3)	3	0.0175718	√
10	F09F7.2a(94)-F11C3.3(79)	VFDKEETGK(4)-ELVQEMNPPKFEK(10)	28	0.0202187	√
11	B0035.7(38)-B0035.8(32),B0035.8(32)-C50F4.13(38),B0035.8(32)-F07B7.10(38),B0035.8(32)-F07B7.3(38),B0035.8(32)-F08G2.2(38),B0035.8(32)-F17E9.13(38),B0035.8(32)-F35H10.1(38),B0035.8(32)-F45F2.4(38),B0035.8(32)-F54E12.5a(38),B0035.8(32)-F54E12.5b(38),B0035.8(32)-F54E12.5c(38),B0035.8(32)-F55G1.10(38),B0035.8(32)-H02I12.7(38),B0035.8(32)-K06C4.11(38),B0035.8(32)-K06C4.3(38),B0035.8(32)-T10C6.12(38),B…	KGNYAQR(1)-KESYSVYIYR(1)	13	0.0214162	√
12	F09F7.2a(142)-F11C3.3(735),F09F7.2a(142)-R06C7.10(733)	YEDFIKK(6)-YAILAAKEAK(7)	4	0.0235483	√
13	C23G10.3(110)-D1007.6(125)	YKLVGGLAVR(2)-TEKVTEAGPGGAPVYR(3)	13	0.0239013	√
14	W01D2.1(85)-ZK652.4(71)	EGTTPKPR(6)-KFYADHK(1)	5	0.0271063	√
15	H28O16.1a(29)-T05H4.12(35),H28O16.1d(2)-T05H4.12(35)	AGASGSEVSK(1)-EIAKNAGNLANSDPAVK(4)	5	0.0314077	√
16	B0041.4(307)-F53G12.10(27)	KNPVLPK(1)-TKAAQHK(2)	16	0.0358346	√
17	C04F12.4(103)-R151.3(214)	AKLTDFER(2)-NQYPHKMQF(6)	6	0.0551156	√
18	D1007.12(96)-Y71A12B.1a(155)	AVAGLSLDAILAKR(13)-HDDVTKYVITHDK(6)	6	0.0635369	√
19	C09D4.5(187)-Y48B6A.2(28)	KISQSEK(1)-KLEVAQHSR(1)	12	0.0662644	√
20	C23G10.3(92)-D1007.6(115)	FGFEEGSVELYAEKVSNR(14)-AAQGEKGDR(6)	3	0.0826215	√
21	F09F7.2a(2)-K12F2.1(811)	APPSQDVLK(1)-SYLAKAEVR(5)	22	0.0829366	√
22	C36B1.4(49)-Y110A7A.14(176)	KSIPALQDDR(1)-ATCIGSNHQAAVTLLKQEYK(16)	20	0.08595	√
23	C15B12.7a(498)-C42D8.2a(1388),C15B12.7b(540)-C42D8.2a(1388)	KVVDGK(1)-KIQSEDYSAYQIER(1)	14	0.0965491	√
24	C50F4.13(38)-F07B7.11(101),B0035.8(83)-F17E9.13(38),C50F4.5(83)-K06C4.3(38),F07B7.11(101)-T23D8.6(38),F07B7.3(38)-F07B7.4(83),B0035.8(83)-F54E12.5b(38),F07B7.11(101)-ZK131.6(38),B0035.8(83)-F07B7.3(38),F07B7.11(101)-F54E12.5a(38),B0035.7(38)-F07B7.4(83),C50F4.5(83)-F07B7.3(38),C50F4.5(83)-T10C6.12(38),F07B7.10(38)-F07B7.4(83),B0035.8(83)-T23D8.6(38),B0035.8(83)-K06C4.3(38),F07B7.11(101)-F07B7.3(3…	KGNYAQR(1)-LAHYNKR(6)	30	0.111735	√
25	F27C1.7a(92)-H28O16.1a(29),F27C1.7a(92)-H28O16.1d(2),F27C1.7b(113)-H28O16.1a(29),F27C1.7b(113)-H28O16.1d(2)	TAIEAISTKLGLTK(9)-AGASGSEVSK(1)	15	0.117206	√
26	F10C1.2b(130)-K05B2.3(128)	IKYSESLSTAR(2)-SAKDLIADSDKER(3)	3	0.125524	√
27	C36E6.3(120)-F11C3.3(735),C36E6.3(120)-R06C7.10(733),C36E6.5(120)-F11C3.3(735),C36E6.5(120)-R06C7.10(733)	IKEDDLIKILQNK(8)-YAILAAKEAK(7)	4	0.128141	√
28	C32E8.2a(207)-Y71F9AL.13a(55)	EAAEENK(7)-LKHIPRPNMK(2)	10	0.134275	√
29	C06H2.1(122)-T05H4.12(117),C09D1.1b(1569)-T05H4.12(117),C10F3.6(377)-T05H4.12(117),F15D3.1a(887)-T05H4.12(117),F18C12.3(391)-T05H4.12(117),F33D4.6b(383)-T05H4.12(117),F45H11.2(29)-T05H4.12(117),K11C4.5a(379)-T05H4.12(117),K11C4.5b(379)-T05H4.12(117),R07H5.4(196)-T05H4.12(117),T05H4.12(117)-T20B12.6a(752),T05H4.12(117)-T20B12.6b(752),T05H4.12(117)-T24C2.2(151),T05H4.12(117)-W02A11.4(561),T05H4.12(…	KVEEK(1)-KAEQAAR(1)	3	0.159859	√
30	Y38F2AR.9(19)-Y57G11C.15a(107)	KGGAAAAPAR(1)-IIEVGDTPKDR(9)	4	0.200561
31	C37A2.7(61)-F25H2.10(274)	VKLSSVPSGGSAPAAAAPSGGAAPK(2)-AFIADPSKFAAAAPAAAAAPAAAAPAAK(8)	33	0.0349824	√
32	B0511.10(408)-C17G10.9a(521)	SVSIHEQVMENTKR(13)-HIQKLQEVQDVLK(4)	7	0.218198	√
33	C36E6.3(120)-F09F7.2a(142),C36E6.5(120)-F09F7.2a(142)	IKEDDLIKILQNK(8)-YEDFIKK(6)	3	0.228174
34	C16A3.9(27)-ZC434.2(73)	SVPSWQKMTAEEVQDQIVK(7)-AFHKIHPALVR(4)	9	0.228837	√
35	F09F7.2a(94)-T18D3.4(258)	VFDKEETGK(4)-IHFSKQGR(5)	3	0.233339	√
36	C45G7.5(70)-F37C12.9(107),F36A2.8(33)-F37C12.9(107),F37C12.9(107)-F39B2.6(38),F37C12.9(107)-F52E4.7(491),F37C12.9(107)-R09H10.5(1537),F37C12.9(107)-Y116A8C.16a(81),F37C12.9(107)-Y116A8C.16c(81)	KFVVR(1)-TKTPGPGAQSALR(2)	3	0.234345
37	C23G10.3(92)-D1007.6(125)	FGFEEGSVELYAEKVSNR(14)-TEKVTEAGPGGAPVYR(3)	3	0.242631	√
38	B0041.4(307)-F53G12.10(32)	KNPVLPK(1)-AAQHKVTVAAK(5)	12	0.242669	√
39	C23G10.3(110)-C26F1.4(122)	YKLVGGLAVR(2)-YVNVASGPGKK(10)	6	0.255091	√
40	C06H2.1(107)-T05H4.12(103)	IKLHEVK(2)-VDSAVQSALEGQTLASLLEGVKK(22)	31	0.212318	√
41	C17H12.14(52)-F46F11.5(37)	QKIMEFFEK(2)-QAKQEAQAEVEK(3)	5	0.28963	√
42	K02B2.5(62)-T05E11.1(188)	EVITYKLITPSVVSER(6)-TIAECLADELINAAKGSSNSYAIK(15)	22	0.23498	√
43	C14B9.2(336)-D1007.12(149),D1007.12(149)-F53H1.4a(415),D1007.12(149)-F53H1.4b(379),D1007.12(149)-F54H12.1a(33),D1007.12(149)-K02F3.3(86),D1007.12(149)-T07A9.11(84),D1007.12(149)-T23B5.3d(47),D1007.12(149)-Y113G7C.1(1321)	KFEPK(1)-NVKTAAPR(3)	6	0.319442
44	F11C3.3(403)-F28B3.7a(434),F28B3.7a(434)-R06C7.10(403)	AKEGDVR(2)-VKVGTEWVSK(2)	4	0.339415
45	F09F7.2a(39)-K12F2.1(811)	AAGLKPTQAMVTK(5)-SYLAKAEVR(5)	3	0.356649	√
46	B0523.5(431)-C42D8.2a(442),C42D8.2a(442)-F49C12.7b(427)	KEFIR(1)-TIQETPFPSQSIAEALIKFAESR(18)	5	0.393811
47	C09D4.5(180)-Y48B6A.2(28),C43G2.2(531)-Y48B6A.2(28),R08D7.3(353)-Y48B6A.2(28)	QVVKR(4)-KLEVAQHSR(1)	3	0.394077
48	C36E6.3(140)-F09F7.2a(2),C36E6.5(140)-F09F7.2a(2)	AMYKGKPPIEGGEVDYK(4)-APPSQDVLK(1)	3	0.406075	√
49	B0280.1a(67)-C42D8.2a(1388),B0280.1b(67)-C42D8.2a(1388),C42D8.2a(1388)-C43E11.6a(704),C42D8.2a(1388)-F10C2.6(578),C42D8.2a(1388)-F32E10.5(268),C42D8.2a(1388)-F40F8.5a(36),C42D8.2a(1388)-F40F8.5b(36),C42D8.2a(1388)-F40F8.5c(36),C42D8.2a(1388)-F40F8.5d(36),C42D8.2a(1388)-F40F8.5e(36),C42D8.2a(1388)-F40F8.5f(36),C42D8.2a(1388)-F40F8.5g(36),C42D8.2a(1388)-F40F8.5h(36),C42D8.2a(1388)-F40F8.5i(36),C42D…	KQLER(1)-KIQSEDYSAYQIER(1)	3	0.408856	√
50	B0218.2(571)-F27C1.7a(67),F27C1.7a(67)-Y50D4A.4(401),B0218.2(571)-F27C1.7b(88),F27C1.7b(88)-Y50D4A.4(401)	GVTGK(5)-KFQEFVLDPTLK(1)	3	0.418912
51	C04F12.4(111)-M01F1.2(194),C34F6.10(1228)-M01F1.2(194),M01F1.2(194)-T17A3.8(253)	YKLMK(2)-IAQYQKIIEALGYN(6)	3	0.4349
52	F15B9.3a(109)-K06H7.3(221),F15B9.3a(109)-K12D12.1(1378),F15B9.3a(109)-W06H8.8e(15373),F15B9.3a(109)-W06H8.8f(15373),F15B9.3a(109)-W06H8.8g(15373),F15B9.3a(109)-Y39B6A.35(81),F15B9.3a(109)-Y43F8C.13(68),F15B9.3a(109)-Y46E12BL.2a(13),F15B9.3a(109)-Y54E10A.15(143),F15B9.3b(2)-K06H7.3(221),F15B9.3b(2)-K12D12.1(1378),F15B9.3b(2)-W06H8.8e(15373),F15B9.3b(2)-W06H8.8f(15373),F15B9.3b(2)-W06H8.8g(15373),F…	KGAAK(1)-LGIGR(1)	3	0.131602
53	C02E11.1a(398)-F52C12.4a(440),C02E11.1b(400)-F52C12.4a(440),C13G5.2(194)-F52C12.4a(440),C25H3.7(191)-F52C12.4a(440),F12F6.7(157)-F52C12.4a(440),F26F4.5(465)-F52C12.4a(440),F52C12.4a(440)-T05C3.5(342),F52C12.4a(440)-Y37D8A.13(24),C02E11.1a(398)-F52C12.4b(442),C02E11.1b(400)-F52C12.4b(442),C13G5.2(194)-F52C12.4b(442),C25H3.7(191)-F52C12.4b(442),F12F6.7(157)-F52C12.4b(442),F26F4.5(465)-F52C12.4b(442…	GVLGK(5)-IHSLR(1)	3	0.255797
54	C32E8.2a(175)-F37C12.4(2),C36B1.1d(323)-F37C12.4(2)	KVEIFR(1)-SGPGIEGLAVGLNK(1)	3	0.469925	√
55	C48E7.2(413)-F56A8.9(92),F56A8.9(92)-ZK836.1(232)	KPVGR(1)-QNLLK(1)	3	0.307852
56	B0285.5(459)-C02F12.7(1120),C02F12.7(1120)-C36B1.8b(576),C02F12.7(1120)-C36B1.8c(532),C02F12.7(1120)-D2096.12(154),C02F12.7(1120)-F09E10.3(168),C02F12.7(1120)-T12E12.3(748),C02F12.7(1120)-Y54E5A.6(139),C02F12.7(1120)-Y55B1BR.3(419),C02F12.7(1120)-Y71F9B.10a(526),B0285.5(459)-C04D8.1a(395),C04D8.1a(395)-C36B1.8b(576),C04D8.1a(395)-C36B1.8c(532),C04D8.1a(395)-D2096.12(154),C04D8.1a(395)-F09E10.3(16…	KSAAK(1)-SSSSR(1)	3	0.326945
57	C04F6.1(281)-T27A3.1a(43),C04F6.1(281)-T27A3.1c(2),C04F6.1(281)-Y34D9A.4(416),F59D8.1(281)-T27A3.1a(43),F59D8.1(281)-T27A3.1c(2),F59D8.1(281)-Y34D9A.4(416),F59D8.2(281)-T27A3.1a(43),F59D8.2(281)-T27A3.1c(2),F59D8.2(281)-Y34D9A.4(416)	VTFVEESKINR(8)-SPTPTR(1)	4	0.475458	√
58	C34F11.9b(238)-C38D4.5(781),C34F11.9b(238)-F29B9.5(57),C34F11.9b(238)-Y37A1B.11b(50),C34F11.9b(238)-Y46G5A.18a(188),C34F11.9b(238)-Y46G5A.18b(188),C34F11.9b(238)-Y47D3A.27(210),C34F11.9b(238)-Y54F10BM.2(99),C34F11.9b(238)-ZK1151.1h(2490),C38D4.5(781)-R74.2(85),F29B9.5(57)-R74.2(85),R74.2(85)-Y37A1B.11b(50),R74.2(85)-Y46G5A.18a(188),R74.2(85)-Y46G5A.18b(188),R74.2(85)-Y47D3A.27(210),R74.2(85)-Y54F…	KKAGK(2)-TTTKR(4)	3	0.511405
59	T27D12.1a(246)-T27E9.1a(37),T27D12.1b(255)-T27E9.1a(37)	IAAVDKR(6)-VKLLLQVQDASK(2)	3	0.507043
60	C42C1.14(106)-Y106G6H.3a(2)	VIKHQKD(3)-APAAKPQVK(1)	6	0.521901	√
61	B0379.3a(556)-Y105E8B.1a(168),B0379.3b(552)-Y105E8B.1a(168),B0414.7a(707)-Y105E8B.1a(168),B0414.7b(707)-Y105E8B.1a(168),C13B4.2(353)-Y105E8B.1a(168),E04F6.10(2)-Y105E8B.1a(168),F07A5.7a(52)-Y105E8B.1a(168),F08F8.10a(345)-Y105E8B.1a(168),F08F8.10b(342)-Y105E8B.1a(168),F08F8.9a(487)-Y105E8B.1a(168),F08F8.9b(487)-Y105E8B.1a(168),F57B9.2(1101)-Y105E8B.1a(168),Y105E8B.1a(168)-Y46G5A.18a(227),Y105E8B.1…	ERELR(1)-KLAMVEADLER(1)	4	7.19512e-06
62	F25H5.4a(104)-ZK1127.6(236),F25H5.4a(104)-ZK1127.9a(727),F25H5.4a(104)-ZK1127.9b(718)	KEKYNGFLINLIDSPGHVDFSSEVTAALR(1)-NLLIDLIKSTENSWHEAR(8)	3	0.0294223
63	C05D11.2(410)-Y48G8AL.8a(88),C52A11.4a(888)-Y48G8AL.8a(88),C52A11.4c(697)-Y48G8AL.8a(88),C52A11.4d(986)-Y48G8AL.8a(88),C52A11.4e(679)-Y48G8AL.8a(88),C52A11.4f(866)-Y48G8AL.8a(88),C52A11.4g(679)-Y48G8AL.8a(88),Y48G8AL.8a(88)-Y54E5A.7a(295)	LKAAR(2)-WPVKSADFLLDLLK(4)	13	0.0705435
64	F57C7.1a(431)-Y38H6C.1a(78)	KTSLPR(1)-IYAVIIEKK(8)	3	0.130677
65	C10E2.3a(243)-C56C10.3(2),C10E2.3a(243)-F11A10.7(49),C10E2.3b(190)-C56C10.3(2),C10E2.3b(190)-F11A10.7(49),C56C10.3(2)-T05F1.4(169),F11A10.7(49)-T05F1.4(169),C56C10.3(2)-VW06B3R.1b(13),F11A10.7(49)-VW06B3R.1b(13)	SLFGK(1)-EFQLR(1)	3	0.244082
66	C15B12.7a(498)-K09F5.2(1390),C15B12.7b(540)-K09F5.2(1390)	KVVDGK(1)-KILSEDYSAHQIER(1)	5	0.25819	√
67	F52H3.7a(1151)-K07D8.1(114),F52H3.7a(1151)-K08E5.3a(2557),F52H3.7a(1151)-K08E5.3b(1973),F57B9.2(2201)-K07D8.1(114),F57B9.2(2201)-K08E5.3a(2557),F57B9.2(2201)-K08E5.3b(1973),K07D8.1(114)-Y50D4C.3(54),K08E5.3a(2557)-Y50D4C.3(54),K08E5.3b(1973)-Y50D4C.3(54),K07D8.1(114)-ZK892.1a(184),K08E5.3a(2557)-ZK892.1a(184),K08E5.3b(1973)-ZK892.1a(184),K07D8.1(114)-ZK892.1b(184),K08E5.3a(2557)-ZK892.1b(184),K08…	NKPGR(2)-INLLKK(5)	4	0.159208
68	B0546.2a(46)-C06G3.10(602),B0564.7(431)-C06G3.10(602),C05E4.9a(2)-C06G3.10(602),C06G3.10(602)-K12D12.1(1160),C06G3.10(602)-R07G3.3a(1458),C06G3.10(602)-R07G3.3b(1458),C06G3.10(602)-W05F2.4a(87),C06G3.10(602)-W05F2.4e(87),C06G3.10(602)-Y110A7A.19(285),C06G3.10(602)-Y45F10D.4(6),C06G3.10(602)-Y46H3C.4(392),B0546.2a(46)-C18B2.3(215),B0564.7(431)-C18B2.3(215),C05E4.9a(2)-C18B2.3(215),C18B2.3(215)-K12…	SSAAK(1)-SSLSR(1)	4	0.228419
69	C15H11.9(175)-C38C3.5c(2),C15H11.9(175)-H03E18.1(1022),C15H11.9(175)-JC8.8(36),C15H11.9(175)-K03H1.3(40),C15H11.9(175)-K03H1.4(40),C38C3.5c(2)-C55B7.5(336),C55B7.5(336)-H03E18.1(1022),C55B7.5(336)-JC8.8(36),C55B7.5(336)-K03H1.3(40),C55B7.5(336)-K03H1.4(40),C38C3.5c(2)-K08E3.1(39),H03E18.1(1022)-K08E3.1(39),JC8.8(36)-K08E3.1(39),K03H1.3(40)-K08E3.1(39),K03H1.4(40)-K08E3.1(39),C38C3.5c(2)-Y55F3AM.1…	ASGVK(1)-KTTVK(1)	5	0.239322
70	C17G10.8(2)-C34G6.6a(415),C17G10.8(2)-C34G6.6b(415),C17G10.8(2)-C34G6.6c(415),C17G10.8(2)-F26F4.2(112),C17G10.8(2)-F32B6.8a(46),C17G10.8(2)-F32B6.8b(66),C17G10.8(2)-F36H2.1a(60),C17G10.8(2)-F36H2.1c(60),C17G10.8(2)-F54D11.4(49),C17G10.8(2)-R02F2.4(416),C17G10.8(2)-R05D11.6(86),C17G10.8(2)-R10E4.4(542),C17G10.8(2)-Y41E3.9a(1270),C17G10.8(2)-Y41E3.9b(682),C17G10.8(2)-Y97E10AR.6(159),C17G10.8(2)-ZK9…	ASAAK(1)-FNTGK(1)	3	0.241173
71	C09F9.2(895)-C25A1.10a(828),C25A1.10a(828)-F09E10.8a(487),C25A1.10a(828)-F09E10.8b(424),C25A1.10a(828)-F22G12.5a(354),C25A1.10a(828)-F29F11.6a(317),C25A1.10a(828)-F29F11.6b(317),C25A1.10a(828)-F33E11.6b(442),C25A1.10a(828)-F36A2.8(65),C25A1.10a(828)-K10B4.3(529),C25A1.10a(828)-PAR2.4a(2),C25A1.10a(828)-R09A1.1(134),C25A1.10a(828)-ZK688.8(4),C09F9.2(895)-F43D9.1(311),F09E10.8a(487)-F43D9.1(311),F0…	VGGGR(1)-TALKK(4)	3	0.273454
72	F54A3.2(495)-Y48E1C.4a(94),F59E12.1(753)-Y48E1C.4a(94),R05D3.12a(314)-Y48E1C.4a(94)	GVAKR(4)-KLGGR(1)	3	0.284217
73	C37H5.5(4)-H03A11.2(2),H03A11.2(2)-T03F1.7(2),H03A11.2(2)-Y47H9C.4a(1036),H03A11.2(2)-ZK512.5a(902),H03A11.2(2)-ZK512.5b(894)	ASASR(1)-SHGAK(1)	3	0.295956
74	F21D5.1(226)-F23B12.6(336),F23B12.6(336)-F53A3.4a(1573),F23B12.6(336)-F53A3.4b(1573),F23B12.6(336)-ZK617.1b(2),F21D5.1(226)-K08E5.3a(1793),F53A3.4a(1573)-K08E5.3a(1793),F53A3.4b(1573)-K08E5.3a(1793),K08E5.3a(1793)-ZK617.1b(2),F21D5.1(226)-K08E5.3b(1209),F53A3.4a(1573)-K08E5.3b(1209),F53A3.4b(1573)-K08E5.3b(1209),K08E5.3b(1209)-ZK617.1b(2),F21D5.1(226)-T05B9.1(174),F53A3.4a(1573)-T05B9.1(174),F53A…	VGAPR(1)-GFKDK(3)	6	0.303031
75	C48B4.4a(1493)-H28G03.6(1656),C48B4.4b(1495)-H28G03.6(1656),C48B4.4c(1508)-H28G03.6(1656),C48B4.4d(1562)-H28G03.6(1656),H28G03.6(1656)-R07B7.3a(85),H28G03.6(1656)-Y39D8C.1(734),H28G03.6(1656)-ZK270.2a(3964),H28G03.6(1656)-ZK270.2d(3964),H28G03.6(1656)-ZK270.2e(3975)	GAKLK(3)-GGQKR(4)	4	0.323652
76	F21D5.7(71)-K02B2.5(81),B0432.6(166)-F21D5.7(71),Y50D7A.4(34)-Y71H2B.2(151),F08H9.7(130)-Y71H2B.2(151),F08H9.7(130)-F21D5.7(71),F21D5.7(71)-Y50D7A.4(34),K02B2.5(81)-Y71H2B.2(151),B0432.6(166)-Y71H2B.2(151)	KAGLK(1)-GANKR(4)	7	0.359027
Intra-protein cross-links
77	C42D8.2a(326)-C42D8.2a(953),K09F5.2(326)-K09F5.2(955)	AEFAPFEKFPLDK(8)-FPGFSKFEYIEAEER(6),FPGFSKFEYIEAEER(6)-NGDKAEFAPFEKFPLDK(12),FPGFSKFEYIEAEER(6)-NGDKAEFAPFEKFPLDKK(12),AEFAPFEKFPLDKK(8)-FPGFSKFEYIEAEER(6)	531	0.000935924	√
78	F46E10.10a(310)-F46E10.10a(318)	IVQGLSFDDFAKGK(12)-IAATTKELEEERDDALKACDDANI(6),IVQGLSFDDFAKGK(12)-IAATTKELEEER(6),IVQGLSFDDFAKGK(12)-IAATTKELEEERDDALK(6)	244	0.000432611	√
79	F59D8.1(223)-F59D8.1(472),C04F6.1(223)-C04F6.1(472),F59D8.2(223)-F59D8.2(472)	FGSECKECEK(6)-GFASKTQDLPLIR(5),GFASKTQDLPLIRPASR(5)-FGSECKECEKEGQFVQPQTVYTYTFK(6),FGSECKECEK(6)-GFASKTQDLPLIRPASR(5)	177	0.000959115	√
80	C06B8.8(55)-C06B8.8(9)	EIKDFLVK(3)-AEKLK(3),EIKDFLVK(3)-DKAEKLK(5),EIKDFLVK(3)-CASYLYTLVVADKDKAEKLK(18)	42	0.00310086
81	H06O01.1(207)-H06O01.1(277)	LHNKFDTNEFK(4)-VLKVAQNYK(3),LHNKFDTNEFKYDGNYDTDK(4)-VLKVAQNYK(3),KLHNKFDTNEFK(5)-VLKVAQNYK(3)	47	0.00314701	√
82	C42D8.2a(1043)-C42D8.2a(1068)	MVKNIQK(3)-YNKIFEKEFELEQENTESRR(3),MVKNIQK(3)-YNKIFEKEFELEQENTESR(3),MVKNIQK(3)-YNKIFEK(3)	38	0.00521883	√
83	F02A9.2a(129)-F02A9.2a(65)	GYKDFK(3)-IHAQYLAGEKPSLDTLK(10),GYKDFKSEDDFLNALK(3)-KIHAQYLAGEKPSLDTLK(11),GYKDFK(3)-KIHAQYLAGEKPSLDTLK(11)	43	0.0129777
84	D1007.6(115)-D1007.6(125)	AAQGEKGDR(6)-TEKVTEAGPGGAPVYR(3),AAQGEKGDREAYR(6)-TEKVTEAGPGGAPVYR(3)	112	2.05871e-08	√
85	F11C3.3(1003)-F11C3.3(1006)	LNKEK(3)-KHQEEINR(1),LNKEK(3)-KHQEEINRK(1)	43	1.32445e-07
86	F02E8.1(248)-F02E8.1(255)	NVQSVATELKR(10)-RIDYLKETEESK(6),NVQSVATELKR(10)-IDYLKETEESK(5)	16	6.80525e-07	√
87	C32E8.2a(121)-C32E8.2a(136)	EYKAK(3)-KGDSSAEELK(1),LKEYKAK(5)-KGDSSAEELK(1)	19	1.1693e-06	√
88	K07H8.6a(1101)-K07H8.6a(1170)	KFEWLQNEK(1)-TVEELKEQKYR(9),EQKYR(3)-KFEWLQNEK(1)	31	2.16454e-06	√
89	F31E3.5(219)-F31E3.5(439),R03G5.1a(219)-R03G5.1a(439)	KSVEK(1)-KEGNASGK(1),KEGNASGK(1)-QTVAVGVIKSVEK(9)	217	3.27628e-06	√
90	C09D4.5(146)-C09D4.5(153)	KTENK(1)-AKQLADQAQAR(2),KTENKR(1)-AKQLADQAQAR(2)	19	3.44253e-06	√
91	C47E8.5(555)-C47E8.5(601)	KVEKVGVSNR(4)-DSSTMGYMAAKK(11),VEKVGVSNR(3)-DSSTMGYMAAKK(11)	37	5.91922e-06	√
92	C04F6.1(27)-C04F6.1(281),F59D8.1(27)-F59D8.1(281),F59D8.2(27)-F59D8.2(281)	TFSPKSEYVYK(5)-SKVTFVEESKINR(10),VTFVEESKINR(8)-TFSPKSEYVYK(5)	179	7.31702e-06	√
93	VC5.3a(1372)-VC5.3a(1379)	VAQFKAQYK(5)-LKDENAEQSEIEK(2),VAQFKAQYK(5)-KLKDENAEQSEIEK(3)	25	7.93912e-06	√
94	F25H2.11(117)-F25H2.11(97)	FMKNVIDHMEK(3)-ADVDAFKK(7),FMKNVIDHMEK(3)-DKADVDAFKK(9)	89	8.17681e-06	√
95	F59D8.2(1349)-F59D8.2(1372),F59D8.1(1349)-F59D8.1(1372),C04F6.1(1349)-C04F6.1(1372)	FAVLAKK(6)-EEEIVVKK(7),FAVLAKK(6)-REEEIVVKK(8)	337	9.33809e-06	√
96	F25H5.4a(420)-F25H5.4a(439)	VATGMKAR(6)-KEDLYEKTIQR(7),VATGMKAR(6)-EDLYEKTIQR(6)	51	1.25434e-05	√
97	Y105C5B.5(46)-Y105C5B.5(61)	GKEAFYGK(2)-DAIKAELLKFSEATGR(9),GKEAFYGK(2)-AELLKFSEATGR(5)	67	1.41356e-05	√
98	F11C3.3(1059)-F11C3.3(1063)	ADLDKQK(5)-KVEGELK(1),ADLDKQKR(5)-KVEGELK(1)	28	1.59809e-05
99	K07H8.6a(1170)-K07H8.6a(1204)	TVEELKEQKYR(9)-FVKQIEQAPEHETLLEASR(3),EQKYR(3)-FVKQIEQAPEHETLLEASR(3)	80	2.6746e-05	√
100	VC5.3a(231)-VC5.3a(333)	TLKGDKEAAGALVK(6)-CKVYFTPLMTSEELEK(2),GDKEAAGALVK(3)-CKVYFTPLMTSEELEK(2)	70	4.94801e-05	√
101	VC5.3a(228)-VC5.3a(333)	TLKGDKEAAGALVK(3)-CKVYFTPLMTSEELEK(2),TLKGDK(3)-CKVYFTPLMTSEELEK(2)	110	7.08227e-05	√
102	F11C3.3(1492)-F11C3.3(1494)	NTSTDLFKAK(8)-AKNAQEELAEVVEGLR(2),NTSTDLFKAK(8)-AKNAQEELAEVVEGLRR(2)	22	7.82057e-05
103	F10G7.2(327)-F10G7.2(383)	LWKSYQPTSSAYSGDR(3)-ESGDDKATGGPGR(6),LWKSYQPTSSAYSGDRK(3)-ESGDDKATGGPGR(6)	11	8.41328e-05
104	F25H5.4a(623)-F25H5.4a(627)	DEFKAR(4)-AKILAEKYEYDVTEAR(2),DEFKAR(4)-AKILAEK(2)	72	8.89142e-05
105	T05E11.3a(319)-T05E11.3a(325)	VNNVKPIWMR(5)-KPNQVEEDEYK(1),VNNVKPIWMR(5)-KPNQVEEDEYKQFYK(1)	24	0.000332722	√
106	Y38H6C.1a(33)-Y38H6C.1a(35)	IAATYKK(6)-KDDEPERDAATSLAIITK(1),IAATYKK(6)-KDDEPER(1)	92	0.000356643	√
107	T27E9.1a(151)-T27E9.1a(249)	LAADIGKANDREFK(7)-KDILYK(1),LAADIGKANDR(7)-KDILYK(1)	93	0.000463945	√
108	T22B11.5a(1002)-T22B11.5a(1028)	LPSSSPATGNKFTHMQEQK(11)-SKLEGFKA(7),LPSSSPATGNKFTHMQEQK(11)-LEGFKA(5)	57	0.000648033	√
109	VC5.3a(954)-VC5.3a(978)	GTCKTYFSPLLTSEESEK(4)-EHVASGDKEASK(8),GTCKTYFSPLLTSEESEK(4)-IKEHVASGDKEASK(10)	29	0.000753062	√
110	M01F1.2(176)-M01F1.2(183)	KMDKLAVQAK(4)-KNAAPK(1),MDKLAVQAK(3)-KNAAPK(1)	37	0.000871651	√
111	C32E8.2a(121)-C32E8.2a(130)	KASAPK(1)-EYKAK(3),LKEYKAK(5)-KASAPK(1)	3	0.000986747
112	C09H10.2(23)-C09H10.2(6)	VNVPKAR(5)-HTNHKVTQYK(5),VNVPKAR(5)-KHTNHKVTQYK(6)	39	0.00116389	√
113	C47E8.5(551)-C47E8.5(601)	VIKDILEKK(8)-DSSTMGYMAAKK(11),DILEKK(5)-DSSTMGYMAAKK(11)	9	0.00224976	√
114	F59D8.1(1121)-F59D8.1(1163),C04F6.1(1121)-C04F6.1(1163)	WGSSKK(5)-RSPMEHENKEWTLR(9),WGSSKK(5)-SPMEHENKEWTLR(8)	67	0.0025606
115	H28O16.1a(117)-H28O16.1a(160),H28O16.1d(133)-H28O16.1d(90)	EGDIVKR(6)-VEVKAPGIIPR(4),EGDIVKR(6)-SRVEVKAPGIIPR(6)	27	0.00325433	√
116	C44E4.6(13)-C44E4.6(54)	TLSFDDAAATVKTLK(12)-AKWSAWDEK(2),TLSFDDAAATVKTLK(12)-AKWSAWDEKK(2)	65	0.00326759	√
117	Y55F3AM.13(210)-Y55F3AM.13(228)	ALAKVGASR(4)-NQTKEKK(4),ALAKVGASR(4)-NQTKEK(4)	20	0.00335568	√
118	F10G7.2(327)-F10G7.2(367)	LWKSYQPTSSAYSGDR(3)-DDGSEVKLHLSSIR(7),LWKSYQPTSSAYSGDRK(3)-DDGSEVKLHLSSIR(7)	6	0.00340673	√
119	C42D8.2a(1065)-C42D8.2a(1072)	EYFNKMVK(5)-NIQKEQGYK(4),REYFNKMVK(6)-NIQKEQGYK(4)	14	0.00383956	√
120	C35B1.5(134)-C35B1.5(48)	QFTPKLK(5)-GKDDAVALFDEWVEK(2),QFTPKLK(5)-GKDDAVALFDEWVEKFPAN(2)	130	0.00397404
121	C04F6.1(1031)-C04F6.1(1100),F59D8.2(1031)-F59D8.2(1100),F59D8.1(1031)-F59D8.1(1100)	TVCDKWIR(5)-VTIGNLEKTDLSEIK(8),TVCDKWIR(5)-VTIGNLEKTDLSEIKFDK(8)	328	0.00422404	√
122	C04F6.1(1303)-C04F6.1(1422)	AMFQQTWEKTGATCK(9)-FDGYTVKTNMPSVASQNQLCGLCGNNDGER(7),SAMFQQTWEKTGATCK(10)-FDGYTVKTNMPSVASQNQLCGLCGNNDGER(7)	17	0.00516234	√
123	VC5.3a(457)-VC5.3a(476)	CKVYFTPLMTSEELDK(2)-TMKDDK(3),CKVYFTPLMTSEELDKIK(2)-TMKDDK(3)	8	0.00830663
124	ZC434.5(239)-ZC434.5(431)	FDDTNPAKENAHFEHVIK(8)-LNMTNTVMSKR(10),FDDTNPAKENAHFEHVIKEDLSMLNIVPDR(8)-LNMTNTVMSKR(10)	25	0.00875949
125	F07D10.1(59)-F07D10.1(74),T22F3.4(59)-T22F3.4(74)	NEKIAVHCTVR(3)-VLEQLTGQTPVFSKAR(14),RNEKIAVHCTVR(4)-VLEQLTGQTPVFSKAR(14)	44	0.0089975	√
126	T26A5.9(36)-T26A5.9(44)	KEFDKK(1)-YNIEKDIAAYIK(5),KEFDK(1)-YNIEKDIAAYIK(5)	20	0.0110307
127	F09F7.2a(2)-F09F7.2a(75)	APPSQDVLK(1)-RLTFEEWLPMYEQLAKEK(16),APPSQDVLK(1)-LTFEEWLPMYEQLAKEK(15)	21	0.0128225	√
128	K09F5.2(1045)-K09F5.2(1070)	YNKIFEKEFELEQENTESR(3)-MVKSIQK(3),YNKIFEK(3)-MVKSIQK(3)	21	0.014585	√
129	Y45F10D.12(65)-Y45F10D.12(72)	QPLSLAKLAR(7)-AVQKAGNENK(4),NRQPLSLAKLAR(9)-AVQKAGNENK(4)	145	0.0042868	√
130	T05F1.3(109)-T05F1.3(30)	VKVPEWSDLVK(2)-KAVQQLEKIK(8),VKVPEWSDLVK(2)-AVQQLEKIK(7)	13	0.0213925
131	C42D8.2a(1033)-C42D8.2a(745)	IQTGIKLLK(6)-LTVGQLEKTELSQIK(8),RIQTGIKLLK(7)-LTVGQLEKTELSQIK(8)	63	0.0251212	√
132	C06B8.8(52)-C06B8.8(9)	EIKDFLVK(3)-CASYLYTLVVADKDKAEKLK(15),EIKDFLVK(3)-CASYLYTLVVADKDKAEK(15)	29	0.0266615	√
133	C04F6.1(1566)-C04F6.1(1573),F59D8.1(1566)-F59D8.1(1573),F59D8.2(1566)-F59D8.2(1573)	HSKNAR(3)-FLKEAR(3),SKNAR(2)-FLKEAR(3)	129	0.0190021	√
134	C06B8.8(50)-C06B8.8(9)	EIKDFLVK(3)-CASYLYTLVVADKDKAEK(13),EIKDFLVK(3)-CASYLYTLVVADKDKAEKLK(13)	18	0.0362372
135	F59D8.1(472)-F59D8.1(487),C04F6.1(472)-C04F6.1(487),F59D8.2(472)-F59D8.2(487)	QTKEK(3)-GFASKTQDLPLIRPASR(5),QTKEK(3)-GFASKTQDLPLIR(5)	23	0.038142
136	C04F6.1(727)-C04F6.1(749),F59D8.1(727)-F59D8.1(749),F59D8.2(727)-F59D8.2(749)	LSLYGKQSDELR(6)-VQSGIQMLQEIVKK(13),LSLYGKQSDELR(6)-RVQSGIQMLQEIVKK(14)	54	0.0184469	√
137	F33H1.2(200)-F33H1.2(221),K10B3.7(200)-K10B3.7(221),T09F3.3(200)-T09F3.3(221)	KAVGK(1)-TVDGPSGKLWR(8),TVDGPSGKLWR(8)-GAGQNIIPASTGAAKAVGK(15)	28	0.0508402
138	C42D8.2a(442)-C42D8.2a(490)	TIQETPFPSQSIAEALIKFAESR(18)-EKFLR(2),TIQETPFPSQSIAEALIKFAESR(18)-ELKEKFLR(5)	29	0.0673969	√
139	C08H9.2a(735)-C08H9.2a(768)	IAKLR(3)-KEDVPKAK(6),IAKLR(3)-EDVPKAK(5)	5	0.0764936
140	F02A9.2a(111)-F02A9.2a(96)	LHQIVKDKVNALNDEAK(6)-AFVKK(4),LHQIVKDK(6)-AFVKK(4)	24	0.0906149
141	ZK1248.16(43)-ZK1248.16(79)	FIGEQEYKLPFKTR(12)-GSAKDADLPLHFSIR(4),LPFKTR(4)-GSAKDADLPLHFSIR(4)	9	0.0965177
142	Y24D9A.4a(218)-Y24D9A.4a(98)	QAFKLLDK(4)-SALNKLVETVNNNFSER(5),KLLDK(1)-SALNKLVETVNNNFSER(5)	224	0.0499767
143	C04F6.1(1303)-C04F6.1(750)	KMNIRPR(1)-AMFQQTWEKTGATCK(9),KMNIRPR(1)-SAMFQQTWEKTGATCK(10)	6	0.184673
144	T05F1.3(111)-T05F1.3(126)	IKWVEKHPDGK(2)-ILSKQGR(4),IKWVEK(2)-ILSKQGR(4)	3	0.198094
145	T05F1.3(111)-T05F1.3(28)	SGKVK(3)-IKWVEKHPDGK(2),SGKVK(3)-IKWVEK(2)	4	0.219057
146	F56B3.11a(200)-F56B3.11a(204)	FLYVENKRR(7)-PKTTHVLIDNR(2),FLYVENKR(7)-RPKTTHVLIDNR(3)	3	0.238146
147	F25H5.4a(2)-F25H5.4a(61)	VNFTVDEIR(1)-KDEQER(1)	125	6.32001e-12	√
148	T08B2.7a(63)-T08B2.7a(96),T08B2.7b(37)-T08B2.7b(70)	VEKQGDVAVVK(3)-ATLDKLQSDESIK(5)	6	7.22275e-11	√
149	M117.2a(13)-M117.2a(77)	AKLAEQAER(2)-KQQLAK(1)	148	1.2211e-10	√
150	F25H5.4a(401)-F25H5.4a(61)	KDEQER(1)-MVPTSDKGR(7)	31	2.79981e-10	√
151	LLC1.3a(395)-LLC1.3a(430)	AEEQLKQEGVAYK(6)-VLADKQTDR(5)	32	1.93279e-09	√
152	Y105E8B.1a(28)-Y105E8B.1a(35),Y105E8B.1d(28)-Y105E8B.1d(35),Y105E8B.1g(28)-Y105E8B.1g(35)	ADAAEEKVR(7)-QITEKLER(5)	32	7.36372e-09	√
153	F54B3.3(155)-F54B3.3(162)	KQEESVK(1)-KQEQLR(1)	5	1.24855e-08	√
154	F11C3.3(1391)-F11C3.3(1399)	FEGEGLLKADELEDAK(8)-ADELEDAKR(8)	14	1.34216e-08
155	F26D10.3(101)-F26D10.3(77)	KFDDPAVQSDMK(1)-VISAEGAKPK(8)	96	1.86206e-08	√
156	F31E3.5(219)-F31E3.5(386),R03G5.1a(219)-R03G5.1a(386)	KEGNASGK(1)-KVEDFPK(1)	8	5.71092e-08	√
157	ZK829.4(169)-ZK829.4(67)	LAEELKSNSLSQK(6)-IDPKQYTDYEIEK(4)	24	7.02293e-08	√
158	C09D4.5(150)-C09D4.5(153)	KTENKR(5)-AKQLADQAQAR(2)	3	7.10487e-08
159	Y39G10AR.8(420)-Y39G10AR.8(460)	VTAVKGDAAK(5)-KGQTVEPYKN(1)	12	1.33362e-07	√
160	C32E8.2a(130)-C32E8.2a(136)	KASAPK(1)-KGDSSAEELK(1)	33	1.44527e-07
161	F31E3.5(219)-F31E3.5(457),R03G5.1a(219)-R03G5.1a(457)	KEGNASGK(1)-SAQKAAPK(4)	8	2.0861e-07
162	ZK721.2(12)-ZK721.2(2)	KAAER(1)-SEEAGEDAQR(1)	21	4.15576e-07	√
163	C42D8.2a(1383)-C42D8.2a(1388)	VKVDGK(2)-KIQSEDYSAYQIER(1)	156	5.71272e-07	√
164	D1007.12(120)-D1007.12(131)	DANKAVR(4)-AAANKEK(5)	4	8.84891e-07
165	F52D10.3a(13)-F52D10.3a(77)	KQQMAK(1)-AKLAEQAER(2)	136	9.82956e-07	√
166	D1007.12(113)-D1007.12(120)	EQAAKIAK(5)-DANKAVR(4)	9	1.13702e-06
167	F31E3.5(219)-F31E3.5(450),R03G5.1a(219)-R03G5.1a(450)	KEGNASGK(1)-SDGSSGKVTK(7)	18	1.17775e-06	√
168	F31E3.5(219)-F31E3.5(385),R03G5.1a(219)-R03G5.1a(385)	KEGNASGK(1)-TGKKVEDFPK(3)	3	1.21739e-06
169	R03G5.1a(450)-R03G5.1a(457),F31E3.5(450)-F31E3.5(457)	SAQKAAPK(4)-SDGSSGKVTK(7)	18	1.86229e-06	√
170	F01F1.6(342)-F01F1.6(529)	KAYAQFESR(1)-ELPLAQGIKFE(9)	11	2.43759e-06	√
171	T26C12.1(435)-T26C12.1(442)	KMEQK(1)-EKDDEKESANAK(6)	40	2.48658e-06	√
172	F25H2.11(1)-F25H2.11(180)	MLIYK(1)-EAIIEEKC(7)	9	3.29929e-06	√
173	F07A5.7a(410)-F07A5.7a(417)	AVNAELQKMK(8)-HLYEKAVEQK(5)	5	3.9472e-06	√
174	C53H9.1(27)-C53H9.1(93)	AVVVKQQDEGVSDR(5)-YSVDVAFDKTNINK(9)	53	4.51365e-06	√
175	F54H12.6(116)-F54H12.6(120)	LAAYAEKK(7)-KAGPIAK(1)	13	4.57774e-06	√
176	F07A5.7a(569)-F07A5.7a(573)	ANIEAQKTIK(7)-KQSEQLK(1)	46	4.97888e-06	√
177	F53A2.7(211)-F53A2.7(24)	LKGLSATDLGVVASQAALK(2)-KGEESFEIDEHPR(1)	20	5.33242e-06	√
178	F01G10.1(463)-F01G10.1(60)	YDVAEPKSASADR(7)-ATELAANTKGVVFIR(9)	43	7.07667e-06	√
179	ZK652.4(14)-ZK652.4(71)	KDALQK(1)-KFYADHK(1)	22	9.03586e-06	√
180	F11C3.3(1381)-F11C3.3(1399)	ANADIQQWKAR(9)-ADELEDAKR(8)	30	1.08027e-05	√
181	F59D8.2(1349)-F59D8.2(1478)	FAVLAKK(6)-NEECEVEKDR(8)	13	1.1211e-05	√
182	F40F11.1(42)-F40F11.1(55)	EVGLGFKAPR(7)-DAVEGTYIDKK(10)	3	1.12357e-05
183	F10G7.2(484)-F10G7.2(487)	SSEYDTLLAAEANAEKGK(16)-KGLFADK(1)	6	1.46128e-05	√
184	C04F6.1(861)-C04F6.1(915),F59D8.2(861)-F59D8.2(915),F59D8.1(861)-F59D8.1(915)	KNTLEITHK(1)-VSIELEKLGAR(7)	175	1.66198e-05	√
185	F10G7.2(383)-F10G7.2(498)	ESGDDKATGGPGR(6)-KDTHR(1)	20	1.8154e-05	√
186	K08D12.3a(108)-K08D12.3a(131)	SFGGQKCYNCGR(6)-ECTESGSAEEKR(11)	8	1.84949e-05
187	C04F6.1(1031)-C04F6.1(915),F59D8.1(1031)-F59D8.1(915),F59D8.2(1031)-F59D8.2(915)	KNTLEITHK(1)-VTIGNLEKTDLSEIKFDK(8)	10	1.88308e-05	√
188	Y38H6C.1a(62)-Y38H6C.1a(80)	MIGETNEYIKGQSEADQK(10)-KAELIEAAK(1)	127	2.24949e-05	√
189	F59D8.2(1309)-F59D8.2(1422),C04F6.1(1309)-C04F6.1(1422)	TGATCKVDQSEVSTFDNVIYR(6)-FDGYTVKTNMPSVASQNQLCGLCGNNDGER(7)	37	2.2812e-05	√
190	F09F7.2a(136)-F09F7.2a(143)	GVEDGEGMVKYEDFIK(10)-KVLAGPFPDQD(1)	12	2.35538e-05	√
191	M117.2a(70)-M117.2a(77)	VISSIEQKTEGSEK(8)-KQQLAK(1)	397	2.60127e-05	√
192	K12H4.4(124)-K12H4.4(47)	LTVNDVKVR(7)-VVMDEIGVKSK(9)	15	3.10742e-05	√
193	C47E8.5(100)-C47E8.5(46)	ELISNASDALDKIR(12)-ADLVNNLGTIAKSGTK(12)	25	3.14871e-05	√
194	F52D10.3a(70)-F52D10.3a(77)	KQQMAK(1)-VISSIEQKTEGSEK(8)	288	3.31843e-05	√
195	F25H5.4a(50)-F25H5.4a(61)	AGIIAGSKAGETR(8)-KDEQER(1)	76	3.41505e-05	√
196	F09F7.2a(2)-F09F7.2a(77)	APPSQDVLK(1)-EKEQGTYADFYEGLK(2)	98	3.56473e-05	√
197	C36B1.4(29)-C36B1.4(49)	KGSTAVGVR(1)-KSIPALQDDR(1)	87	4.17404e-05	√
198	D1053.1(44)-D1053.1(48)	TVDLLSEEAKSK(10)-LKEINPAAK(2)	7	4.38321e-05	√
199	C04F6.1(370)-C04F6.1(410),F59D8.2(370)-F59D8.2(410),F59D8.1(370)-F59D8.1(410)	MCTIEELKK(8)-NTIQHLIHHFEKK(12)	235	4.68848e-05	√
200	F59D8.1(1309)-F59D8.1(1422)	TGATCKVGQSEVSTFDNVIYR(6)-FDGYTVKTNMPSVASQNQLCGLCGNNDGER(7)	19	4.76738e-05	√
201	T05G5.6(280)-T05G5.6(282)	EGMTAFAEKR(9)-KPQWESK(1)	5	5.56886e-05	√
202	F11C3.3(1112)-F11C3.3(1118)	LEDEQALVSKLQR(10)-QIKDGQSR(3)	121	6.62122e-05	√
203	Y105E8B.1a(233)-Y105E8B.1a(248),Y105E8B.1c(205)-Y105E8B.1c(220),Y105E8B.1d(233)-Y105E8B.1d(248),Y105E8B.1e(205)-Y105E8B.1e(220),Y105E8B.1g(233)-Y105E8B.1g(248)	SVQKLQK(4)-LKEAETR(2)	3	6.6782e-05	√
204	F28C6.7a(135)-F28C6.7a(41)	TKHGIR(2)-GKHTDETVN(2)	6	6.95712e-05
205	F11C3.3(1372)-F11C3.3(1381)	QLSKANADIQQWK(4)-ANADIQQWKAR(9)	13	7.18707e-05	√
206	F10G7.2(742)-F10G7.2(761)	QALAEHPPLAGSYTTKR(16)-CKVESVR(2)	15	7.57361e-05
207	R13A5.8(119)-R13A5.8(166)	NFLGEKIVR(6)-IQQSTAVKEK(8)	3	7.59203e-05
208	F53G12.10(27)-F53G12.10(38)	TKAAQHK(2)-VTVAAKNK(6)	38	7.87282e-05	√
209	VC5.3a(231)-VC5.3a(581)	GDKEAAGALVK(3)-CKVYFTPLMTSDELAK(2)	15	8.00451e-05
210	F02A9.2a(112)-F02A9.2a(119)	KAIAEGR(1)-KIHAQYLAGEKPSLDTLK(1)	73	9.31189e-05	√
211	F25H5.4a(2)-F25H5.4a(50)	VNFTVDEIR(1)-AGIIAGSKAGETR(8)	196	9.80623e-05	√
212	C27H6.2(28)-C27H6.2(287)	LAPIEEVKPTPKQIK(12)-KTEVTDR(1)	20	0.000101191	√
213	C15F1.6(291)-C15F1.6(57)	GKPLADDQK(2)-NYLKEFPDYPK(4)	6	0.000102732	√
214	C09D4.5(153)-C09D4.5(180)	AKQLADQAQAR(2)-QVVKR(4)	8	0.00010358
215	H20J04.5(124)-H20J04.5(131)	LLTEKESAELR(5)-KAEALGQLPK(1)	22	0.000107654	√
216	T08H10.1(220)-T08H10.1(268)	KAARPDGVWPEGDPLLEPIVK(1)-HLTQHGISTIPKSVSPDR(12)	150	0.000119686	√
217	C25F6.3(379)-C25F6.3(59)	NEEKGCGSTCGESK(4)-KGFTGIR(1)	18	0.000129613	√
218	Y105E8B.1d(161)-Y105E8B.1d(168),Y105E8B.1g(161)-Y105E8B.1g(168),Y105E8B.1a(161)-Y105E8B.1a(168)	KYDEVAR(1)-KLAMVEADLER(1)	13	0.000134892	√
219	T10B5.5a(229)-T10B5.5a(345)	KYSNVK(1)-CGKFYEQQVGSER(3)	19	0.000135143	√
220	B0286.3(286)-B0286.3(293)	KISDEAK(1)-KFGLETTLK(1)	22	0.000137578	√
221	T01C3.7(133)-T01C3.7(152)	GKEDALATK(2)-NMVVGESVYGEKR(12)	4	0.000149084	√
222	F37C12.11(16)-F37C12.11(76)	KCSSSNR(1)-LAQKDGLVPR(4)	108	0.000166828	√
223	Y59A8B.6(788)-Y59A8B.6(795)	AGQIVKAR(6)-VDLEKAR(5)	3	0.000177918
224	Y71A12B.1a(211)-Y71A12B.1a(218)	MRDDAAAYHKLLAK(10)-YSKEEHDAK(3)	4	0.000180868	√
225	C44B7.10(458)-C44B7.10(465)	ESLDKAAFDR(5)-LKVMPSAD(2)	14	0.00019205	√
226	C32F10.8a(143)-C32F10.8a(58)	AVELEKELATGAQKPFPNVIK(6)-KHVAEYIK(1)	24	0.000219693	√
227	Y24D9A.4a(26)-Y24D9A.4a(35)	AQTQVQKEVK(7)-NPLFEKR(6)	10	0.000225084	√
228	M117.2a(117)-M117.2a(160),F52D10.3a(117)-F52D10.3a(161)	DKMQPTHPIR(2)-AGAAESKVFYLK(7)	33	0.00027775	√
229	Y106G6H.3a(11)-Y106G6H.3a(2)	APAAKPQVK(1)-KNAENINSR(1)	7	0.000279958	√
230	Y59A8A.3(256)-Y59A8A.3(260)	QIQGIEGKLR(8)-VKEQELVAAGK(2)	3	0.000296384
231	C04F6.1(1353)-C04F6.1(572),F59D8.1(1353)-F59D8.1(572),F59D8.2(1353)-F59D8.2(572)	QNKPELR(3)-INKNSEELLVK(3)	16	0.000307958	√
232	R06C7.10(1423)-R06C7.10(1427)	VISLEKAK(6)-GKLLAETEDAR(2)	6	0.000331888
233	C31C9.2(136)-C31C9.2(57)	SATKITAELLAASAGK(4)-KDFMGEEVYGR(1)	11	0.000361709	√
234	F11C3.3(916)-F11C3.3(922)	LAKLEAQQK(3)-LEAQQKDASK(6)	18	0.000374711	√
235	F09F7.2a(2)-F09F7.2a(39)	APPSQDVLK(1)-AAGLKPTQAMVTK(5)	164	0.000383917	√
236	F25H5.4a(506)-F25H5.4a(566)	VAVEAKNPADLPK(6)-KSDPVVSYR(1)	9	0.000400242	√
237	C04F6.1(1336)-C04F6.1(1470),F59D8.1(1336)-F59D8.1(1470)	SYLLKNEECEVENDR(5)-APLTTCYSLVAKDCSEQPR(12)	32	0.000400398	√
238	Y22D7AL.5a(63)-Y22D7AL.5a(73)	NVIIEQSWGSPKITK(12)-DGVTVAKSIDLK(7)	91	0.000407823	√
239	Y39G8B.1a(221)-Y39G8B.1a(262)	KDGDPNVLTNEVVAGIAK(1)-WFVDSGLSAIPKSVTPQR(12)	22	0.00042091	√
240	F31E3.5(219)-F31E3.5(453),R03G5.1a(219)-R03G5.1a(453)	VTKSAQK(3)-KEGNASGK(1)	15	0.000430462
241	B0035.8(114)-B0035.8(123),C50F4.5(114)-C50F4.5(123),F07B7.11(132)-F07B7.11(141),F07B7.4(114)-F07B7.4(123),F08G2.1(113)-F08G2.1(122),F17E9.9(113)-F17E9.9(122),F35H10.11(113)-F35H10.11(122),F45F2.12(114)-F45F2.12(123),F54E12.4(114)-F54E12.4(123),F55G1.3(114)-F55G1.3(123),H02I12.6(114)-H02I12.6(123),K06C4.12(114)-K06C4.12(123),K06C4.4(114)-K06C4.4(123),T10C6.11(114)-T10C6.11(123),ZK131.5(113)-ZK131.…	YTSSK(5)-HAVSEGTKAVTK(8)	7	0.000436721
242	Y71A12B.1a(215)-Y71A12B.1a(224)	LLAKYSK(4)-EEHDAKIAR(6)	17	0.000438497	√
243	F52B5.6(53)-F52B5.6(60)	KSAPAR(1)-DKLDSFAVIK(2)	62	0.000453659	√
244	F59D8.1(1349)-F59D8.1(1381)	FAVLAKK(6)-SDDKFLVKVDEK(8)	24	0.000454095	√
245	T08G11.1a(1094)-T08G11.1a(1103)	AISMKDR(5)-TPGAVYKK(7)	4	0.000469788
246	C06A8.3(147)-C06A8.3(81)	VAADWADFQKFIK(10)-AELEKAQGQ(5)	27	0.00048899
247	T27E9.1a(151)-T27E9.1a(158)	LAADIGKANDR(7)-EFKGLADCLIK(3)	3	0.000500947	√
248	B0336.10(113)-B0336.10(75)	KVLQGVVIR(1)-GEMKGSAITGPVAK(4)	23	0.000503773	√
249	T05G5.6(226)-T05G5.6(282)	LGEKIADQSPLIVQMAK(4)-KPQWESK(1)	34	0.000510387	√
250	F54D11.1(166)-F54D11.1(309)	KVFAPTTDATITFR(1)-DCIQHIPDTEKLFSR(11)	48	0.00052304	√
251	B0348.6a(196)-B0348.6a(207),B0348.6b(199)-B0348.6b(210),B0348.6c(198)-B0348.6c(209)	TSSTVKPR(6)-YEVHKDSSAR(5)	7	0.000545087	√
252	F11C3.3(1460)-F11C3.3(1468)	GFDKIIDEWRK(4)-KTDDLAAELDGAQR(1)	9	0.000556838	√
253	F56H1.4(63)-F56H1.4(67)	INHSATTLKER(9)-IKENTER(2)	17	0.000557456	√
254	F46H5.3a(338)-F46H5.3a(368)	ISAKPDFKSICDGLK(8)-GIHGEHSESEGGVYDISNKAR(19)	68	0.000569638	√
255	K10C2.4(145)-K10C2.4(373)	GKENALMPNWK(2)-GAKEVPVGSEIR(3)	38	0.000579208	√
256	F09F7.2a(39)-F09F7.2a(77)	AAGLKPTQAMVTK(5)-EKEQGTYADFYEGLK(2)	22	0.000579515	√
257	VC5.3a(209)-VC5.3a(228)	CKVYFTPLMTSDELEK(2)-TLKGDKEAAGALVK(3)	39	0.00057981	√
258	T01D1.4(51)-T01D1.4(58)	VDLDDTASMKK(10)-LSAVKTEK(5)	6	0.000583536
259	F13B10.2a(229)-F13B10.2a(382)	GHGFKGVTSR(5)-FQTTAEKR(7)	12	0.000586706
260	T05G5.6(282)-T05G5.6(42)	VGEKQNVALIK(4)-KPQWESK(1)	9	0.000590294	√
261	T27E9.1a(249)-T27E9.1a(261)	KDILYK(1)-NTLDCAKK(7)	3	0.000595389	√
262	F40A3.3b(112)-F40A3.3b(75),F40A3.3a(111)-F40A3.3a(148)	KEPTYR(1)-GDTLSEYIGAGPPPKTGLHR(15)	62	0.000633612	√
263	F25H5.4a(401)-F25H5.4a(592)	MVPTSDKGR(7)-SPNKHNR(4)	5	0.000658702
264	C42D8.2a(542)-C42D8.2a(552),K09F5.2(544)-K09F5.2(554)	KEAIDALR(1)-LLKDTMPR(3)	11	0.000660541	√
265	C53H9.1(22)-C53H9.1(93)	KAVVVKQQDEGVSDR(1)-YSVDVAFDKTNINK(9)	5	0.000728394	√
266	C14B9.4a(128)-C14B9.4a(131),Y71F9B.7(126)-Y71F9B.7(129)	KAVTEPEAR(1)-SLMELHKR(7)	7	0.000740843
267	F01F1.6(374)-F01F1.6(392)	YKASVAEAVASGGK(2)-IEYGGKVLER(6)	29	0.000787374	√
268	C06B8.8(24)-C06B8.8(27)	SVKIK(3)-KNSNNTK(1)	6	0.000817322
269	F54E7.2(107)-F54E7.2(91)	KIIGEYCGLCK(1)-YDKEGKAR(6)	15	0.000823807	√
270	T03F1.3(30)-T03F1.3(74)	VDFNVPLKDGK(8)-RQDKYTLKPVAEELK(4)	44	0.000825109
271	C42D8.2a(1311)-C42D8.2a(1424)	HQLTEASGSVCKVQK(12)-FDGYTIKTQLPSYSR(7)	177	0.000883319	√
272	F43E2.8(289)-F43E2.8(296),C15H9.6(292)-C15H9.6(299)	EVEKAK(4)-AVQKLR(4)	10	0.000892448	√
273	F26D10.3(247)-F26D10.3(252)	MVNHFCAEFKR(10)-KDLASNPR(1)	13	0.000906258	√
274	F11C3.3(268)-F11C3.3(598)	NKDPLNDTVVSAMK(2)-LASCDIEHYLLEKSR(13)	17	0.000909078	√
275	C04F6.1(1336)-C04F6.1(1361),F59D8.1(1336)-F59D8.1(1361),F59D8.2(1336)-F59D8.2(1361)	NSEELLVKVVR(8)-APLTTCYSLVAKDCSEQPR(12)	29	0.000914873	√
276	F25H5.4a(420)-F25H5.4a(483)	VATGMKAR(6)-GGTITTYKDAHNMR(8)	11	0.000926259
277	F38B2.4a(2)-F38B2.4a(8)	APTVER(1)-KNINLAPLK(1)	11	0.000929531	√
278	Y53F4B.30(109)-Y53F4B.30(45)	MTIGDGTWENLKAK(12)-EVGKASAAGK(4)	20	0.000959335	√
279	Y38H6C.1a(33)-Y38H6C.1a(80)	IAATYKK(6)-KAELIEAAK(1)	5	0.00101737
280	C28H8.3(791)-C28H8.3(968)	KMLDSVDR(1)-KVELINYGER(1)	5	0.001076
281	C42D8.2a(1363)-C42D8.2a(1383),K09F5.2(1365)-K09F5.2(1385)	VKVDGK(2)-NSEEMIIKVIR(8)	34	0.00108878	√
282	ZK829.4(505)-ZK829.4(61)	GAEVIAPKLAEELK(8)-TAHKYNLGLDIR(4)	13	0.00112647	√
283	Y22D7AL.5a(443)-Y22D7AL.5a(460)	SLTALKNYK(6)-AANEDQQIGVNIVKK(14)	27	0.00112923	√
284	C42D8.2a(1033)-C42D8.2a(1102)	LTVGQLEKTELSQIK(8)-DYTMNTELTTVCDKQVR(14)	83	0.001169	√
285	C08H9.2a(120)-C08H9.2a(97)	AQAIATATKTR(9)-AKAEEAR(2)	30	0.0011899	√
286	F31C3.1(166)-F31C3.1(40)	VYFDMEIGGKPIGR(10)-KIEQTEK(1)	7	0.00119632	√
287	F10C1.2b(511)-F10C1.2b(583)	KLDGR(1)-ATHTQKTIQSGQ(6)	22	0.00122013	√
288	F13B10.2a(370)-F13B10.2a(382)	WIDTSSKTGHGR(7)-FQTTAEKR(7)	28	0.00122462
289	R107.7(100)-R107.7(42)	VTYEQWADIKPK(10)-DLHTKYTTMIYR(5)	8	0.0012643	√
290	K12C11.2(39)-K12C11.2(42)	YGTSMAKLK(7)-KSYADR(1)	9	0.00128767
291	D1007.12(143)-D1007.12(149)	TQQKTAK(4)-NVKTAAPR(3)	4	0.00133962	√
292	R05F9.10(117)-R05F9.10(173)	LKEEGNDLMKASQFEAAVQK(10)-TALALDPSYSKAWGR(11)	71	0.00133993	√
293	C09D4.5(180)-C09D4.5(187)	QVVKR(4)-KISQSEK(1)	27	0.00134218
294	M01F1.2(112)-M01F1.2(2)	GLSNR(1)-AYEGVPAKYQK(8)	3	0.00141653
295	Y22D7AL.5a(63)-Y22D7AL.5a(95)	NVIIEQSWGSPKITK(12)-LIQDVANKANEEAGDGTTCATVLAR(8)	7	0.00144331	√
296	C16A3.9(100)-C16A3.9(93)	KHLER(1)-GMAPELPEDLYHLVKK(15)	84	0.0015133	√
297	C06H2.1(121)-C06H2.1(129)	VADGLQEAKK(9)-WAKAPPVEHFDR(3)	10	0.00151502	√
298	ZK973.6(3250)-ZK973.6(3254)	DIKDSKTK(6)-AKELLQALEK(2)	11	0.00155057
299	F25H5.4a(432)-F25H5.4a(439)	IQGPNYVPGKK(10)-EDLYEKTIQR(6)	6	0.00155664	√
300	Y38H6C.1a(33)-Y38H6C.1a(9)	AKEEMTAAGLSPESIEGILK(2)-IAATYKK(6)	143	0.00161446
301	T01C3.6(103)-T01C3.6(107)	YVDEQSKR(7)-ELKNIFAAYDK(3)	6	0.00163506	√
302	F10B5.1(101)-F10B5.1(30)	GVPDAKIR(6)-INKMLSCAGADR(3)	11	0.00172426
303	C06H2.1(122)-C06H2.1(129)	KVEEK(1)-WAKAPPVEHFDR(3)	18	0.00175859	√
304	H28O16.1a(225)-H28O16.1a(409),H28O16.1d(198)-H28O16.1d(382)	VGSAAQTKAMK(8)-FNDAGDDKKK(9)	4	0.00189985	√
305	ZK829.7(204)-ZK829.7(55)	EVSNTKQAR(6)-LMVADAKEER(7)	3	0.0019246
306	K08F4.2(327)-K08F4.2(367)	KIYLGGITR(1)-KVLDSPNDTSK(1)	15	0.00192729	√
307	H28O16.1a(29)-H28O16.1a(58),H28O16.1d(2)-H28O16.1d(31)	AGASGSEVSK(1)-ILGTETGINLEETGKVLSIGDGIAR(15)	12	0.00197743	√
308	C09H10.2(15)-C09H10.2(6)	VNVPKAR(5)-TFCDGKCR(6)	5	0.00200533	√
309	ZK617.1b(3021)-ZK617.1b(3034)	VKLDNPEYQSK(2)-LVVKQMER(4)	20	0.00207626	√
310	H06O01.1(121)-H06O01.1(65)	AAPKLASNDPPVALVK(4)-DADGIVKFMR(7)	38	0.00210425	√
311	R05G6.7(38)-R05G6.7(64)	AGDNKEVEFK(5)-YKIPQYGITLTEK(2)	27	0.00217094	√
312	F54D8.3a(323)-F54D8.3a(448)	TFVEGKIYDDFVAR(6)-DIDKALHIANATR(4)	7	0.00220537	√
313	T24C4.1(189)-T24C4.1(56)	YEKVTQPGLVHHVR(3)-SQELAKFAAK(6)	20	0.00221457
314	F26D10.3(508)-F26D10.3(513)	ITITNDKGR(7)-LSKDDIER(3)	23	0.00226354	√
315	C06G3.5b(125)-C06G3.5b(132),C06G3.5a(167)-C06G3.5a(174)	KGFDR(1)-GEKQFGIK(3)	17	0.00230895
316	H28O16.1d(119)-H28O16.1d(219),H28O16.1a(146)-H28O16.1a(246)	STVAQIVKR(8)-VVDALGNPIDGKGPIANAR(12)	50	0.00232955	√
317	F56B3.5(100)-F56B3.5(97)	CDNVFCSGADLKER(12)-KTMSQQEATR(1)	5	0.00238354	√
318	C09H10.2(6)-C09H10.2(96)	VNVPKAR(5)-HFELGGQKK(8)	8	0.00241189	√
319	C06A1.1(665)-C06A1.1(670)	HQILKASLR(5)-KTPLSK(1)	26	0.00242584	√
320	F25H5.4a(414)-F25H5.4a(61)	KDEQER(1)-VFSGKVATGMK(5)	3	0.00243003
321	K09F5.2(1313)-K09F5.2(1426)	HLLNEASGSVCKVQK(12)-FDGYTIKTQLPSYSR(7)	35	0.00258008	√
322	Y38F2AR.2(103)-Y38F2AR.2(110)	EKEER(2)-EISGQYAADKK(10)	4	0.00258202	√
323	M01F1.2(101)-M01F1.2(92)	GMLPHKTNR(6)-GNEALKNLR(6)	11	0.00258709	√
324	F01F1.12a(315)-F01F1.12a(46)	GILAADESTGTIGKR(14)-ALQASVLKAWGGKDENIAAAQK(8)	104	0.00262339	√
325	F40F8.10(120)-F40F8.10(179)	LGLAKSIHHAR(5)-KGDGAGGDDEE(1)	7	0.00274932
326	R11A5.4a(113)-R11A5.4a(121)	TDPKDVAR(4)-VESKTWMVTK(4)	5	0.00275104
327	F56H1.4(67)-F56H1.4(73)	IKVNK(1)-IKENTER(2)	9	0.0027561
328	VC5.3a(1372)-VC5.3a(1377)	VAQFKAQYK(5)-KLKDENAEQSEIEK(1)	19	0.00276885	√
329	T27E9.1a(254)-T27E9.1a(262)	DILYKNTLDCAK(5)-KIIQNEGMSAMFK(1)	4	0.00285134	√
330	K07H8.6a(165)-K07H8.6a(217)	EKYEGAEK(2)-SINFDKCTR(6)	7	0.00288768	√
331	B0035.8(32)-B0035.8(83),C50F4.5(32)-C50F4.5(83),F07B7.11(101)-F07B7.11(50),F07B7.4(32)-F07B7.4(83),F08G2.1(31)-F08G2.1(82),F17E9.9(31)-F17E9.9(82),F35H10.11(31)-F35H10.11(82),F45F2.12(32)-F45F2.12(83),F54E12.4(32)-F54E12.4(83),F55G1.3(32)-F55G1.3(83),H02I12.6(32)-H02I12.6(83),K06C4.12(32)-K06C4.12(83),K06C4.4(32)-K06C4.4(83),T10C6.11(32)-T10C6.11(83),ZK131.5(31)-ZK131.5(82),ZK131.9(31)-ZK131.9(82)	LAHYNKR(6)-KESYSVYIYR(1)	20	0.00290052	√
332	F31E3.5(385)-F31E3.5(439),R03G5.1a(385)-R03G5.1a(439)	TGKKVEDFPK(3)-QTVAVGVIKSVEK(9)	4	0.00295164	√
333	Y57G11C.15a(385)-Y57G11C.15a(392)	TWIDVSGSSAKDVAK(11)-QLKEQQMVMR(3)	9	0.00296065	√
334	F54H12.1a(50)-F54H12.1a(75)	LSQTVKIVK(6)-ILYGHLDQPKTQDIER(10)	32	0.002988	√
335	F33H1.2(112)-F33H1.2(200),T09F3.3(112)-T09F3.3(200)	EKASAHLQGGAK(2)-TVDGPSGKLWR(8)	39	0.00304089	√
336	C09D4.5(153)-C09D4.5(165)	RDKNK(3)-AKQLADQAQAR(2)	8	0.00306276
337	K09F5.2(1385)-K09F5.2(1390)	VKVDGK(2)-KILSEDYSAHQIER(1)	19	0.00316192	√
338	Y87G2A.5(1003)-Y87G2A.5(996)	LQKNQISVK(3)-KIGDIQSSADYEQK(1)	6	0.00316883	√
339	Y38H6C.1a(35)-Y38H6C.1a(52)	KDDEPER(1)-DAATSLAIITKMIGETNEYIK(11)	156	0.00355999	√
340	F13B10.2a(272)-F13B10.2a(382)	AGQKGFHHR(4)-FQTTAEKR(7)	4	0.00356994
341	H28O16.1a(225)-H28O16.1a(509),H28O16.1d(198)-H28O16.1d(482)	FNDAGDDKKK(9)-SSQQALLKTIR(8)	3	0.00359063
342	C47E8.5(585)-C47E8.5(601)	IMKAQALR(3)-DSSTMGYMAAKK(11)	16	0.0036735	√
343	F10B5.1(101)-F10B5.1(121)	INKMLSCAGADR(3)-GAYGKPQGLVAR(5)	59	0.00367639	√
344	F10G7.2(383)-F10G7.2(457)	ESGDDKATGGPGR(6)-GLSKVVR(4)	14	0.00368586	√
345	K11C4.3b(2172)-K11C4.3b(2181),K11C4.3d(2155)-K11C4.3d(2164)	KAANR(1)-KHTYESLDR(1)	5	0.00369821
346	F54A3.5(2)-F54A3.5(82)	APGASAPAASR(1)-HDFASPYVLHGKR(12)	23	0.00370688	√
347	VC5.3a(1320)-VC5.3a(1325)	LKSEGK(2)-KSEVMK(1)	41	0.00373074	√
348	R07H5.8(101)-R07H5.8(57)	DFKVEYIPGGAAQNSLR(3)-DQYGDLLASKAK(10)	20	0.00382917	√
349	K08E3.5c(294)-K08E3.5c(315)	ADVKGGTLIQYEGR(4)-LMLLEIAQVPKDYVDEFK(11)	49	0.00282948	√
350	F55A3.3(426)-F55A3.3(433)	LKSNVIK(2)-FKEEQENR(2)	4	0.00385735	√
351	F10G7.2(383)-F10G7.2(497)	ESGDDKATGGPGR(6)-TAEKK(4)	7	0.00393677
352	C47E8.5(546)-C47E8.5(555)	VIKDILEK(3)-KVEKVGVSNR(4)	17	0.00394105	√
353	T09F3.3(112)-T09F3.3(85),F33H1.2(112)-F33H1.2(85)	EKASAHLQGGAK(2)-VFNSKDPAAIAWGSVK(5)	90	0.00395308	√
354	C53H9.1(117)-C53H9.1(93)	YSVDVAFDKTNINK(9)-SKFEER(2)	16	0.00398875
355	Y39G10AR.20(14)-Y39G10AR.20(78)	IKTGTVQR(2)-LQKAVADLR(3)	12	0.0040151	√
356	Y38F2AL.3a(158)-Y38F2AL.3a(261)	KTVGSLLTK(1)-DFVYDEETLKAGR(10)	4	0.0040388
357	F10C1.2b(467)-F10C1.2b(583)	GEVSTKTTFQR(6)-ATHTQKTIQSGQ(6)	21	0.00406872	√
358	C42D8.2a(1040)-C42D8.2a(1068)	MVKNIQK(3)-TELSQIKYNK(7)	20	0.00409363	√
359	Y43B11AR.4(121)-Y43B11AR.4(126)	VKSVR(2)-IQAAEADFKLCK(9)	25	0.00412428
360	B0334.3a(326)-B0334.3a(622)	SLALR(1)-KPQADHWLTR(1)	12	0.00428044
361	F59D8.2(194)-F59D8.2(243)	TMEGDCEVAYTIVQEGGKTIYTK(18)-EGQFVQPQTVYTYTFKNEK(16)	28	0.0044228	√
362	C08H9.2a(144)-C08H9.2a(153)	EIDIPKDHHGR(6)-LIGKEGALLR(4)	23	0.0046717	√
363	C04F6.1(1075)-C04F6.1(1106),F59D8.1(1075)-F59D8.1(1106),F59D8.2(1075)-F59D8.2(1106)	MCKVEMDAR(3)-EIQSEQGFKNLITLK(9)	9	0.0046958	√
364	F25H5.4a(2)-F25H5.4a(506)	VNFTVDEIR(1)-VAVEAKNPADLPK(6)	6	0.00470754	√
365	R02D3.1a(274)-R02D3.1a(58),R02D3.1b(274)-R02D3.1b(58)	KDHFVPK(1)-LTKSGVNVLIQPSNR(3)	19	0.00480955	√
366	K07H8.6a(744)-K07H8.6a(748)	NMEKIIK(4)-KLLSNVQEK(1)	48	0.00483672	√
367	F40F4.3(51)-F40F4.3(79),F40F4.2(53)-F40F4.2(81)	KLVTFATFK(1)-NLFDYSNLTSKK(11)	87	8.24455e-05	√
368	T22F3.3a(64)-T22F3.3a(880)	KAFNR(1)-EIWGIDQFESSLPAPYENEKSE(20)	39	0.00488835	√
369	B0365.3(155)-B0365.3(411)	DGQKQQVK(4)-AEFKAGQQDTPILR(4)	30	0.0049165
370	C27A2.2a(28)-C27A2.2a(71)	FNVECKNPVEDGILR(6)-SKVSVVSEVPFSK(2)	3	0.00510255	√
371	F10B5.1(121)-F10B5.1(91)	KHPFHVTR(1)-GAYGKPQGLVAR(5)	22	0.00519283	√
372	F10B5.1(30)-F10B5.1(91)	GVPDAKIR(6)-KHPFHVTR(1)	9	0.00521987	√
373	R05D11.8(343)-R05D11.8(500)	KEFLNECR(1)-KVQTINR(1)	3	0.00523802	√
374	R06C7.10(1648)-R06C7.10(1652)	ANVDAQKNLK(7)-KLFDQVK(1)	11	0.00536318	√
375	C04F6.1(27)-C04F6.1(288),F59D8.2(27)-F59D8.2(288),F59D8.1(27)-F59D8.1(288)	KVSGPK(1)-TFSPKSEYVYK(5)	40	0.00537328	√
376	K12G11.3(208)-K12G11.3(338)	VVAMDHGSKEAHCK(9)-MLDGKINSR(5)	6	0.00539325	√
377	K07H8.6a(300)-K07H8.6a(84)	KTEIK(1)-MQLQKTR(5)	75	0.00543211	√
378	VC5.3a(333)-VC5.3a(701)	CKVYFTPLMTSEELEK(2)-TLKEEFKGK(7)	3	0.00561167
379	F35G12.2(191)-F35G12.2(197)	VVESLKVVTR(6)-EKSEQITR(2)	4	0.00564805	√
380	T27E9.1a(158)-T27E9.1a(169)	EFKGLADCLIK(3)-IVKSDGPIGLYR(3)	3	0.00573253	√
381	K07H8.6a(400)-K07H8.6a(436)	HVAEHKDEK(6)-KNIAPLK(1)	20	0.00576247	√
382	C47E8.5(504)-C47E8.5(510)	GFEVLYMCDPIDEYCVQQLKEYDGK(20)-KLVSVTK(1)	26	0.00579165	√
383	F28C6.7a(107)-F28C6.7a(41)	TKHGIR(2)-VAITKLK(5)	25	0.00589019	√
384	K09F5.2(1042)-K09F5.2(1070)	TELSQIKYNK(7)-MVKSIQK(3)	10	0.00590167	√
385	F20H11.3(161)-F20H11.3(339)	KAGVYDPK(1)-GVAFVKGN(6)	17	0.00593952
386	F31E3.5(179)-F31E3.5(219),R03G5.1a(179)-R03G5.1a(219)	KEGNASGK(1)-FTEITNEVSGFIKK(13)	6	0.00599152
387	F25H5.4a(420)-F25H5.4a(61)	KDEQER(1)-VATGMKAR(6)	5	0.00602191
388	C47E12.1(12)-C47E12.1(414)	TEKGGNPEIIR(3)-YGQTKK(5)	7	0.00626458
389	R13A5.8(57)-R13A5.8(63)	KWFGVR(1)-KELAAIR(1)	32	0.000148067	√
390	Y54E2A.11a(63)-Y54E2A.11a(70)	KVLER(1)-LGKLQSVLK(3)	69	0.00330602
391	C16A3.9(39)-C16A3.9(43)	MTAEEVQDQIVKMAK(12)-KGLRPSQIGVILR(1)	70	0.00644017	√
392	K09E2.3(183)-K09E2.3(2)	PAETAFHVPSDFTQEPVQFVALEDTGAILTHSR(1)-TDKNAVINVPEHTGTPLR(3)	14	0.00660685	√
393	C04F6.1(1353)-C04F6.1(1490),F59D8.1(1353)-F59D8.1(1490),F59D8.2(1353)-F59D8.2(1490)	NKWNR(2)-INKNSEELLVK(3)	26	0.00667035	√
394	T05H4.12(117)-T05H4.12(128)	KAEQAAR(1)-NAALKQ(5)	8	0.00670043	√
395	Y39G8B.1a(221)-Y39G8B.1a(293)	KDGDPNVLTNEVVAGIAK(1)-IDGINKNWR(6)	23	0.00684071	√
396	C04F6.1(1349)-C04F6.1(1361),F59D8.1(1349)-F59D8.1(1361),F59D8.2(1349)-F59D8.2(1361)	FAVLAKK(6)-NSEELLVKVVR(8)	98	0.000950093	√
397	F46F11.2(71)-F46F11.2(89)	VKWYSVLR(2)-NDGEKDIFVHQTAIAK(5)	48	0.00117467	√
398	Y45G12C.2(103)-Y45G12C.2(45)	FDYEGNEWQEFKK(12)-MKYVR(2)	139	0.00688412	√
399	F28C6.7a(121)-F28C6.7a(16)	KAAGR(1)-KAHFNAPSHER(1)	47	0.000631627
400	F46H5.3a(216)-F46H5.3a(230)	DHFLFKEGDR(6)-YFPLDGMTKEIQDQLIK(9)	5	0.00727486	√
401	ZK829.4(505)-ZK829.4(67)	LAEELKSNSLSQK(6)-TAHKYNLGLDIR(4)	11	0.00728917	√
402	C41D11.2(298)-C41D11.2(301)	GDPTIPMDDIKR(11)-IKAPQLQTR(2)	5	0.00741403	√
403	C09H10.2(18)-C09H10.2(6)	VNVPKAR(5)-KHTNHK(1)	3	0.00743532
404	R05G6.7(14)-R05G6.7(236)	SAKDLFNK(3)-AKVNSSSQVAVAATHSLSPALK(2)	102	0.00760119	√
405	C42D8.2a(1351)-C42D8.2a(1383),K09F5.2(1353)-K09F5.2(1385)	VKVDGK(2)-DCSEEPTFAVLSKK(13)	86	0.00768134	√
406	C04F6.1(1349)-C04F6.1(1470),F59D8.1(1349)-F59D8.1(1470)	FAVLAKK(6)-SYLLKNEECEVENDR(5)	23	0.00771947	√
407	C06A8.3(126)-C06A8.3(84)	FIKGQQGQAEAAHQAAVSNFSPAAK(3)-KADADLTAISNDSSLSVQAKGQK(20)	4	0.00782528	√
408	Y65B4BL.5(377)-Y65B4BL.5(397)	VLAEDIKELKPTVVPVVPR(7)-LYDKVMSEVNK(4)	95	0.00812412	√
409	C42D8.2a(1537)-C42D8.2a(1605)	TQIKEFSHR(4)-QQPLQLDDYPVSFVESVKVPTACVAY(18)	46	0.0081313	√
410	C14B1.1(111)-C14B1.1(254)	SGKPTKYTGGR(6)-LSAVTEFTHESAQEIVGGDLKK(21)	103	0.00821936	√
411	F13B10.2a(353)-F13B10.2a(359)	SLITQTKR(7)-VAHEKINLK(5)	8	0.00837993	√
412	F23F1.8a(386)-F23F1.8a(390),F23F1.8b(378)-F23F1.8b(382)	KVGDAK(1)-EFVIDEDFMKAVR(10)	15	0.00853541	√
413	R03G5.1a(146)-R03G5.1a(219),F31E3.5(146)-F31E3.5(219)	KEGNASGK(1)-EHALLAQTLGVKQLIVACNK(12)	221	0.000569706	√
414	T27E9.1a(56)-T27E9.1a(67)	YKGIMDVLIR(2)-VPKEQGVAALWR(3)	76	0.000143986	√
415	F10G7.2(487)-F10G7.2(498)	KGLFADK(1)-KDTHR(1)	5	0.00887396
416	Y49A3A.5(109)-Y49A3A.5(49)	VTMELFNDVVPKTAENFR(12)-FKDENFDLK(2)	27	0.00904641	√
417	F25H5.4a(401)-F25H5.4a(566)	MVPTSDKGR(7)-KSDPVVSYR(1)	5	0.00914818
418	Y111B2A.18(10)-Y111B2A.18(41)	GGSEDQKVYVGNLPGDVR(7)-YVDIKSGR(5)	32	0.00919598	√
419	F52B5.6(10)-F52B5.6(2)	APSSNK(1)-VGKAIQAK(3)	13	0.00920565
420	F53A3.3a(19)-F53A3.3a(71)	MNVLADALNAINNAEKR(16)-LNKASVISPR(3)	57	0.000742051	√
421	T14G8.3a(451)-T14G8.3a(455),T14G8.3b(435)-T14G8.3b(439)	TEEGTMKPIR(7)-KSLFGENYPVPNR(1)	19	0.00933108	√
422	E04F6.5a(570)-E04F6.5a(577)	AMKSSNR(3)-FLKDAGSGVENASK(3)	20	0.00944397	√
423	C04F6.1(1191)-C04F6.1(1336),F59D8.1(1191)-F59D8.1(1336),F59D8.2(1191)-F59D8.2(1336)	EYKGIPEYELLIK(3)-APLTTCYSLVAKDCSEQPR(12)	10	0.00950601	√
424	C04F6.1(1336)-C04F6.1(572),F59D8.1(1336)-F59D8.1(572),F59D8.2(1336)-F59D8.2(572)	QNKPELR(3)-APLTTCYSLVAKDCSEQPR(12)	18	0.00952684	√
425	Y43B11AR.4(105)-Y43B11AR.4(258)	MLYDTKGR(6)-MAQKH(4)	9	0.00959464
426	F13B10.2a(283)-F13B10.2a(353)	TIINNKIYR(6)-SLITQTKR(7)	48	0.00437663	√
427	F37C12.11(16)-F37C12.11(50)	KCSSSNR(1)-MIPGKSTR(5)	104	0.00966291
428	F28C6.7a(121)-F28C6.7a(41)	KAAGR(1)-TKHGIR(2)	63	0.00778856
429	F42A6.7a(114)-F42A6.7a(96),F42A6.7d(114)-F42A6.7d(96)	TVDPKR(5)-SESNVSTKR(8)	3	0.00981306
430	F01F1.12a(363)-F01F1.12a(46)	GILAADESTGTIGKR(14)-YAGEDAAGAAAESLFVAKHSY(18)	15	0.0098254
431	K08E3.5c(294)-K08E3.5c(322)	ADVKGGTLIQYEGR(4)-DYVDEFKSISK(7)	4	0.0100899	√
432	K07H8.6a(359)-K07H8.6a(400)	MFSLMAKQIEQGEAELEAAHTVAR(7)-HVAEHKDEK(6)	6	0.0101261	√
433	F46E10.1a(452)-F46E10.1a(504),F46E10.1b(426)-F46E10.1b(478)	SKDMIVR(2)-GVKGEVIVR(3)	5	0.0101511
434	T27E9.1a(249)-T27E9.1a(262)	KDILYK(1)-KIIQNEGMSAMFK(1)	13	0.0101871	√
435	R151.3(148)-R151.3(156)	KSTAQK(1)-TGKNIFASGK(3)	5	0.0103845
436	H06O01.1(408)-H06O01.1(459)	YEELAEKLNKEDVIIAK(7)-EVKDFVSFISK(3)	7	0.0103856	√
437	F28H1.2(134)-F28H1.2(17)	QKQDSK(2)-VLQKAGK(4)	12	0.0104038
438	F28C6.7b(36)-F28C6.7b(63),F28C6.7c(36)-F28C6.7c(63),F28C6.7a(36)-F28C6.7a(63)	HKGNTGR(2)-IMSAPLTKELR(8)	46	0.0105205	√
439	H28O16.1a(224)-H28O16.1a(509),H28O16.1d(197)-H28O16.1d(482)	FNDAGDDKKK(8)-SSQQALLKTIR(8)	4	0.0106363	√
440	R01H2.6(138)-R01H2.6(146)	FMKTAEEHTR(3)-KHAEK(1)	14	0.0106391
441	E04D5.1a(222)-E04D5.1a(276)	TFFKSDK(4)-KGPIYAAK(1)	8	0.0106973
442	C42D8.2a(833)-C42D8.2a(953)	KFPTTLGLPLTISGK(1)-FPGFSKFEYIEAEER(6)	324	0.000762946	√
443	T02G5.9a(18)-T02G5.9a(22),T02G5.9b(42)-T02G5.9b(46)	LAKQAK(3)-KEQER(1)	3	0.0107813
444	Y37E3.8a(24)-Y37E3.8a(27)	IGKHR(3)-KHPGGR(1)	94	0.00316229
445	Y37E3.8a(2)-Y37E3.8a(27)	AHALR(1)-KHPGGR(1)	50	0.0111949
446	Y37E3.9(198)-Y37E3.9(205)	QVAQQEAEKAR(9)-YLVEKAEQMK(5)	8	0.0111953	√
447	F56D12.1a(138)-F56D12.1a(142)	AADLAAGKYR(8)-MKLNASTMLGQGK(2)	3	0.0112751	√
448	Y71H10A.1a(713)-Y71H10A.1a(753)	NMGTKLAAR(5)-KVVFTPVQDLK(1)	5	0.0115788
449	K09F5.2(1035)-K09F5.2(1104)	LTVGQLEKTELSQIK(8)-DYTMNTEVTTVCDKQVR(14)	3	0.0118607	√
450	Y22D7AL.5a(443)-Y22D7AL.5a(461)	SLTALKNYK(6)-KALTQPIATIVK(1)	14	0.012006	√
451	C47E8.5(326)-C47E8.5(414)	APFDLFENKK(9)-FYEQFGKNLK(7)	7	0.0120307	√
452	C08F11.8(412)-C08F11.8(443)	NANMLKR(6)-VLENEKYR(6)	8	0.0121148	√
453	Y22D7AL.5a(224)-Y22D7AL.5a(63)	NVIIEQSWGSPKITK(12)-GYISPYFITSAKGAK(12)	19	0.00676739	√
454	F39B2.6(32)-F39B2.6(38)	KFVVR(1)-CCPKDK(4)	22	0.0123347
455	F59D8.2(1121)-F59D8.2(1163)	WGSSKK(5)-SPIEHENKEWTLR(8)	8	0.0124098
456	F46E10.10a(238)-F46E10.10a(240)	GGVIIEKR(7)-KLSSAMSAAK(1)	28	0.0126379	√
457	ZK1127.10(251)-ZK1127.10(62)	DVLQKNLAALEDAK(5)-GLKTLHIR(3)	4	0.0127841
458	T07A9.11(2)-T07A9.11(43)	EKIAK(2)-GDVVTIR(1)	5	0.012827
459	C09D4.5(80)-C09D4.5(92)	HTGYGKR(6)-MPEKTLWIR(4)	20	0.0128986
460	B0250.1(155)-B0250.1(253)	LPSGAKK(6)-GGKPVKFTK(6)	10	0.0133075
461	C04F6.1(1201)-C04F6.1(750),F59D8.1(1201)-F59D8.1(750),F59D8.2(1201)-F59D8.2(750)	KMNIRPR(1)-GIPEYELLIKAAR(10)	11	0.0136235	√
462	F31E3.5(386)-F31E3.5(439),R03G5.1a(386)-R03G5.1a(439)	KVEDFPK(1)-QTVAVGVIKSVEK(9)	3	0.0136381
463	C08B11.9(161)-C08B11.9(61)	QLVKGR(4)-KDEEVAR(1)	3	0.0137739
464	C42D8.2a(542)-C42D8.2a(766)	KEAIDALR(1)-ARPATYTEKDAFAMVYLR(9)	10	0.0142772	√
465	T20G5.2(193)-T20G5.2(51)	VKSFR(2)-GVAKASYWEYAYEDSMDLLAK(4)	137	0.0143178	√
466	C32E8.2a(111)-C32E8.2a(118)	LKEYK(2)-TAEGLKANADR(6)	31	0.0143944
467	ZK829.4(125)-ZK829.4(161)	TPTKGGIR(4)-CAVVDVPFGGAKGGVK(12)	16	0.0144508	√
468	F56F3.5(44)-F56F3.5(54)	QVGKTLINR(4)-TQGTKIASEGLK(5)	27	0.0146068	√
469	C04F6.1(1349)-C04F6.1(1381),F59D8.2(1349)-F59D8.2(1381)	FAVLAKK(6)-FLVKVDGK(4),FAVLAKK(6)-SDDKFLVKVDGK(8)	105	0.0067725	√
470	F28C6.7a(133)-F28C6.7a(41)	TKHGIR(2)-VTGILKGK(6)	19	0.0154964	√
471	Y47G6A.8(327)-Y47G6A.8(333)	NALAKLK(5)-KSGTQGR(1)	4	0.0155473
472	C07D8.6(219)-C07D8.6(263)	VNFTLPTGQKLDWAPAPSDLQDQNVLALAEK(10)-GCAILPKSIQENR(7)	215	0.0033484	√
473	C07H6.5(277)-C07H6.5(408)	KLQINQSIIFCNSTQR(1)-IEPIPKTVDPK(6)	7	0.0157494	√
474	R06C7.10(1001)-R06C7.10(1004)	INKEK(3)-KLLEENNR(1)	4	0.0157821
475	C36E6.5(107)-C36E6.5(120)	IKEDDLIKILQNK(8)-LTGTDPEATIVGAFAMFDKK(19)	134	0.00899857	√
476	C08H9.2a(582)-C08H9.2a(589)	HIVGKGGASIR(5)-KLRDETETR(1)	8	0.0161102
477	F10B5.1(121)-F10B5.1(30)	GVPDAKIR(6)-GAYGKPQGLVAR(5)	13	0.0164617
478	C42D8.2a(745)-C42D8.2a(753)	IQTGIKLLK(6)-ELAQKMNIR(5)	22	0.0164854	√
479	F31E3.5(219)-F31E3.5(255),R03G5.1a(219)-R03G5.1a(255)	KEGNASGK(1)-LPLQDVYKIGGIGTVPVGR(8)	66	0.0169266	√
480	F37C12.9(107)-F37C12.9(62)	VTGGMKVK(6)-TKTPGPGAQSALR(2)	4	0.0173001
481	F54D11.1(309)-F54D11.1(316)	DCIQHIPDTEKLFSR(11)-IYKALKPGGK(3)	25	0.0183926	√
482	C55F2.1b(333)-C55F2.1b(358)	CDELTAKIINR(7)-EVSDGVVAPDFDPAALSLLAKK(21)	9	0.0185761	√
483	C42D8.2a(318)-C42D8.2a(953),K09F5.2(318)-K09F5.2(955)	FPGFSKFEYIEAEER(6)-NGDKAEFAPFEKFPLDK(4)	6	0.0185888	√
484	Y73B6BL.6b(105)-Y73B6BL.6b(111)	SVEVKPAKSR(8)-KVFVGGLPSDYSEQDLR(1)	3	0.0188439
485	W08E12.7(271)-W08E12.7(299)	MKASR(2)-SFEEEVKAK(7)	39	0.0188847
486	K02B2.5(110)-K02B2.5(94)	GLVKCVVHHHGQVVYTR(4)-ATKEADVIVE(3)	8	0.0190916
487	F13B10.2a(382)-F13B10.2a(5)	KFSAPR(1)-FQTTAEKR(7)	4	0.0192352
488	Y71H10A.1a(750)-Y71H10A.1a(753)	SAHTATLLGLKGR(11)-KVVFTPVQDLK(1)	3	0.019366	√
489	F13B10.2a(359)-F13B10.2a(382)	VAHEKINLK(5)-FQTTAEKR(7)	4	0.0196558
490	F48E3.3(626)-F48E3.3(919)	ISPKIQR(4)-HASSQKR(6)	3	0.0208678
491	C49H3.11(155)-C49H3.11(53)	GGEKETEWTPVTK(4)-GAIVAAKLAVVPVR(7)	4	0.021179	√
492	T22H6.2a(406)-T22H6.2a(419)	YIIEANQTDLANAKSAGLDPQLLNR(14)-LKMTPEK(2)	24	0.0211945	√
493	Y37E3.8a(133)-Y37E3.8a(136)	FFSHEAEQKIK(9)-KAGGACVLVA(1)	6	0.0213659	√
494	K02F2.2(21)-K02F2.2(319)	KEIILAENEMPGLMAMR(1)-WLNTNATKK(8)	9	0.0215084	√
495	F25H5.4a(256)-F25H5.4a(90)	DLEFVKGENQFETVEVDGK(6)-LMKNLWGDR(3)	3	0.0215765	√
496	M01F1.2(101)-M01F1.2(2)	GLSNR(1)-GNEALKNLR(6)	51	0.0120108
497	Y73B6BL.6b(102)-Y73B6BL.6b(111)	SVEVKPAK(5)-KVFVGGLPSDYSEQDLR(1)	3	0.0224217
498	C04F6.1(1191)-C04F6.1(1422),F59D8.1(1191)-F59D8.1(1422),F59D8.2(1191)-F59D8.2(1422)	EYKGIPEYELLIK(3)-FDGYTVKTNMPSVASQNQLCGLCGNNDGER(7)	5	0.0226645	√
499	D2096.8(223)-D2096.8(233)	KGANAGK(1)-FLTKTVK(4)	8	0.0226716	√
500	F28C6.7a(121)-F28C6.7a(133)	KAAGR(1)-VTGILKGK(6)	11	0.0231773
501	C36E6.3(107)-C36E6.3(120)	LTGTDPEATIIGAFAMFDKK(19)-IKEDDLIKILQNK(8)	90	0.00831289	√
502	T11G6.1a(310)-T11G6.1a(313)	MSQLPDLGQNDKFK(12)-KGAEELK(1)	8	0.0239707	√
503	F28C6.7c(36)-F28C6.7c(41),F28C6.7b(36)-F28C6.7b(41),F28C6.7a(36)-F28C6.7a(41)	TKHGIR(2)-IMSAPLTKELR(8)	93	0.0119772	√
504	Y73B6BL.6b(172)-Y73B6BL.6b(183)	ASSQTKQTFGTR(6)-ECDVKK(5)	13	0.0243334
505	F11C3.3(1615)-F11C3.3(1617)	ALESMQASLETEAKGK(14)-GKAELLR(2)	5	0.0244221
506	K02F2.2(39)-K02F2.2(413)	SKYGPSQPLK(2)-LTKLSDEQASYLGVPVAGPYKPDHYR(3)	4	0.024613
507	T27E9.1a(53)-T27E9.1a(67)	AIAVDKR(6)-VPKEQGVAALWR(3)	9	0.0252245	√
508	F31E3.5(146)-F31E3.5(439),R03G5.1a(146)-R03G5.1a(439)	QTVAVGVIKSVEK(9)-EHALLAQTLGVKQLIVACNK(12)	30	0.02553	√
509	T08B2.10(32)-T08B2.10(44)	MTNDFHNNKR(9)-VCDEVAIIGSKPLR(11)	15	0.0255678
510	C47E8.5(510)-C47E8.5(585)	KLVSVTK(1)-IMKAQALR(3)	18	0.0261958	√
511	C08H9.2a(120)-C08H9.2a(58)	PTLSKSEVNITFR(5)-AKAEEAR(2)	3	0.0266193
512	C47E8.5(414)-C47E8.5(585)	FYEQFGKNLK(7)-IMKAQALR(3)	7	0.0267509	√
513	W06H8.8f(13082)-W06H8.8f(15373),W06H8.8e(13082)-W06H8.8e(15373),W06H8.8g(13082)-W06H8.8g(15373)	KGAAK(1)-NKLEAAK(2)	8	0.0267926
514	F10G7.2(689)-F10G7.2(859)	KQNFR(1)-KVDIGK(1)	7	0.0268456
515	T21B10.2a(233)-T21B10.2a(54),T21B10.2c(264)-T21B10.2c(85)	DGDKAVHLGK(4)-EGLDLLNTAIDKAGYTGK(12)	4	0.0269081
516	Y24D9A.4a(73)-Y24D9A.4a(76)	QSAILQKR(7)-LKVPPTINQFR(2)	96	0.0271398	√
517	K12F2.1(1470)-K12F2.1(1472)	QFESIIAEWKK(10)-KTDDLSSELDAAQR(1)	8	0.0273337	√
518	C04F6.1(1526)-C04F6.1(1566),F59D8.1(1526)-F59D8.1(1566),F59D8.2(1526)-F59D8.2(1566)	HSKNAR(3)-TLIKEFSNR(4)	3	0.0275547
519	M03F4.2a(292)-M03F4.2a(327),M03F4.2c(278)-M03F4.2c(313),T04C12.4(292)-T04C12.4(327),T04C12.5(292)-T04C12.5(327),T04C12.6(292)-T04C12.6(327)	EITALAPSTMKIK(11)-KDLYANTVLSGGTTMYPGIADR(1)	10	0.0277138	√
520	F40F11.1(144)-F40F11.1(150)	VNKSGTSK(3)-KGFSK(1)	15	0.0284919
521	Y48G8AL.5(373)-Y48G8AL.5(376)	SLEDISEEKMK(9)-KVIVSSLFPPTEQEAK(1)	3	0.0286476
522	Y75B12B.2(51)-Y75B12B.2(59),Y75B12B.5(51)-Y75B12B.5(59)	GSKFHR(3)-SGKPLHFK(3)	37	0.0107275
523	F31E3.5(255)-F31E3.5(273),R03G5.1a(255)-R03G5.1a(273)	LPLQDVYKIGGIGTVPVGR(8)-VETGIIKPGMVVTFAPQNVTTEVK(7)	159	0.00146581	√
524	ZK673.2(115)-ZK673.2(123)	KVLIDR(1)-LSKQLVHPASGR(3)	8	0.0290071	√
525	F55H2.2(22)-F55H2.2(26)	MAQTLMKTR(7)-LKGAQK(2)	24	0.0296329
526	F52B5.6(142)-F52B5.6(53)	KSAPAR(1)-LASDYDALDVANKIGFI(13)	6	0.0297051
527	F45E1.6(57)-F45E1.6(65),Y49E10.6a(57)-Y49E10.6a(65)	KLPFQR(1)-YQKSTELLIR(3)	8	0.0301783	√
528	F52B5.6(110)-F52B5.6(53)	KSAPAR(1)-AVHALYNVKAVK(9)	6	0.0303909	√
529	F59D8.1(1349)-F59D8.1(1353),F59D8.2(1349)-F59D8.2(1353),C04F6.1(1349)-C04F6.1(1353)	FAVLAKK(6)-INKNSEELLVK(3)	93	0.0306905	√
530	F10B5.1(39)-F10B5.1(91)	IFDLGNKR(7)-KHPFHVTR(1)	13	0.0309453	√
531	F10B5.1(141)-F10B5.1(39)	IFDLGNKR(7)-IKEGNVK(2)	4	0.0315333
532	F53G12.10(48)-F53G12.10(52)	TQYFKR(5)-AEKYVQEYR(3)	3	0.0315529
533	C47E8.5(378)-C47E8.5(385)	EMLQQSKILK(7)-KNLVK(1)	39	0.0319887
534	F17C11.9a(22)-F17C11.9a(9)	LYGNKDNFR(5)-VLIAAKLANK(6)	8	0.0320973	√
535	C44E4.3(42)-C44E4.3(63)	NVPLAPADPILGVTEAFKK(18)-DDQGKPFVLR(5)	6	0.0321091	√
536	T24H7.1(146)-T24H7.1(165)	GVVAKFNASQLITQR(5)-KTLIER(1)	14	0.032181	√
537	T02G5.7(205)-T02G5.7(37)	GSFANFGAVELGTVAAKAAIER(17)-FSEEVVPVSVKTSR(11)	3	0.0323796	√
538	F37C12.11(76)-F37C12.11(86)	LAQKDGLVPR(4)-DDVKSN(4)	16	0.0323972
539	H14A12.2a(278)-H14A12.2a(501)	KGFAEK(1)-LGILTEEQFAQWVKPENMLGPK(22)	32	0.0286128	√
540	C42D8.2a(1388)-C42D8.2a(1584)	KIQSEDYSAYQIER(1)-LLKESR(3)	6	0.0335073
541	Y38F2AR.9(19)-Y38F2AR.9(2)	ADSGR(1)-KGGAAAAPAR(1)	4	0.0335504
542	F35G2.4(234)-F35G2.4(243)	LAKIAPNHPR(3)-AKGNVK(2)	14	0.0348352	√
543	C04F6.1(205)-C04F6.1(223),F59D8.1(205)-F59D8.1(223),F59D8.2(205)-F59D8.2(223)	FGSECKECEK(6)-SVNFDKCITRPETAYGLR(6)	5	0.0351242
544	F25H5.4a(475)-F25H5.4a(506)	FIEPIEDIPSGNIAGLVGVDQYLVKGGTITTYK(25)-VAVEAKNPADLPK(6)	16	0.0351883	√
545	F54H12.1a(57)-F54H12.1a(75)	LKRPLTLSEK(2)-ILYGHLDQPKTQDIER(10)	29	0.036735	√
546	ZK721.2(175)-ZK721.2(62)	AAEDLKR(6)-ANLKIVK(4)	4	0.0370066
547	F37C12.9(107)-F37C12.9(126)	TKTPGPGAQSALR(2)-AGMKIGR(4)	17	0.0372544
548	JC8.3a(54)-JC8.3a(83)	ATQDWKGLK(6)-IDVVPSAASLIVKELK(13)	10	0.0374608
549	ZK637.2(141)-ZK637.2(67)	KAQGYLEK(1)-FAKNT(3)	7	0.0375366
550	Y37E3.8a(2)-Y37E3.8a(24)	AHALR(1)-IGKHR(3)	16	0.0378376
551	C42D8.2a(1102)-C42D8.2a(745)	IQTGIKLLK(6)-DYTMNTELTTVCDKQVR(14)	35	0.0378974	√
552	F25H5.4a(475)-F25H5.4a(492)	FIEPIEDIPSGNIAGLVGVDQYLVKGGTITTYK(25)-VMKFSVSPVVR(3)	198	0.00653764	√
553	F26D10.3(349)-F26D10.3(362)	VQKLLSDLFSGK(3)-ELNKSINPDEAVAYGAAVQAAILSGDK(4)	38	0.00437545	√
554	Y41E3.10a(166)-Y41E3.10a(170)	LAAYAAKK(7)-ATKAGPIAK(3)	4	0.03863	√
555	F28D1.7(25)-F28D1.7(29)	WNDKR(4)-KAHIGTR(1)	9	0.0386865
556	C42D8.2a(1520)-C42D8.2a(1584)	LLKESR(3)-SQKNQR(3)	10	0.0397036
557	B0024.11(101)-B0024.11(105)	VDDLSKEDR(6)-KSIHHFIR(1)	3	0.0419694
558	F28H1.2(17)-F28H1.2(25)	QKQDSK(2)-FIDKEATLLLEWIK(4)	4	0.0422712
559	F20H11.3(109)-F20H11.3(245)	KPGMTR(1)-IQDAGTEVVNAKAGAGSATLSMALAGAR(12)	88	0.0241374	√
560	Y75B12B.2(31)-Y75B12B.2(44)	ALCTGEKGVGK(7)-IVMELYNDIVPKTAENFR(12)	3	0.0425058
561	F28C6.7a(16)-F28C6.7a(36),F28C6.7b(16)-F28C6.7b(36),F28C6.7c(16)-F28C6.7c(36)	IMSAPLTKELR(8)-KAHFNAPSHER(1)	4	0.0434451
562	K08F4.2(327)-K08F4.2(388)	KIYLGGITR(1)-NKAGVK(2)	7	0.0434713
563	W01B11.3(328)-W01B11.3(331)	ALKTK(3)-KDTPK(1)	6	0.0437524
564	F59D8.1(1490)-F59D8.1(1566),F59D8.2(1490)-F59D8.2(1566),C04F6.1(1490)-C04F6.1(1566)	HSKNAR(3)-NKWNR(2)	27	0.0440319
565	W02D3.5(22)-W02D3.5(32)	LIHSENFEEYMKEVGVGLITR(12)-KAAANLKPTLEIK(1)	27	0.00241806	√
566	K06A5.6(213)-K06A5.6(267)	GYKGITCFLVDR(3)-GYKYAIECLNAGR(3)	3	0.0465278	√
567	F46F11.5(48)-F46F11.5(56)	YKQQR(2)-EAEFKAFEQQYLGTK(5)	18	0.0474629
568	F26H9.5(332)-F26H9.5(47)	SKEFGALLNETISLIR(2)-NMISLKGHR(6)	32	0.0479034	√
569	F59D8.1(1490)-F59D8.1(1555)	NKWNR(2)-TSNEKIR(5)	3	0.0496303
570	F41C3.5(377)-F41C3.5(381)	QYTDMTPFIKK(10)-IVKNHVR(3)	11	0.0512544	√
571	F40F11.1(144)-F40F11.1(154)	VNKSGTSK(3)-KGFSKF(5)	6	0.0516752
572	ZK652.4(14)-ZK652.4(66)	KDALQK(1)-LLTVINQTQKQELR(10)	5	0.052035	√
573	F30H5.1(914)-F30H5.1(930)	VLVAVTKLGTINQER(7)-AGSTEQAKR(8)	6	0.0522535
574	F59D8.2(1100)-F59D8.2(750),C04F6.1(1100)-C04F6.1(750),F59D8.1(1100)-F59D8.1(750)	KMNIRPR(1)-TVCDKWIR(5)	31	0.0524495	√
575	Y53G8AL.2(411)-Y53G8AL.2(421)	KNTGR(1)-GATGIKSETSK(6)	4	0.0526322
576	F53A2.7(139)-F53A2.7(24)	LKGLSATDLGVVASQAALK(2)-FGTALGKK(7)	65	0.0530531	√
577	R09E12.3(17)-R09E12.3(81)	DLGNAAYKQK(8)-LIAKAMSR(4)	7	0.0532912	√
578	H20J04.5(131)-H20J04.5(25)	FKALR(2)-KAEALGQLPK(1)	8	0.0537222
579	Y67D8C.10a(540)-Y67D8C.10a(705),Y67D8C.10b(540)-Y67D8C.10b(705)	KSMSTVINLPDGGYR(1)-SIATACGILKPGEDFIALEGKEFNAR(21)	3	0.0537405
580	C04F6.1(551)-C04F6.1(572),F59D8.1(551)-F59D8.1(572),F59D8.2(551)-F59D8.2(572)	QNKPELR(3)-LLKDVMPR(3)	4	0.0541365	√
581	T27E9.1a(53)-T27E9.1a(56)	AIAVDKR(6)-YKGIMDVLIR(2)	3	0.0543031	√
582	F27D4.1(227)-F27D4.1(302)	GLKSGDNFK(3)-VIVAINKDPDAPIFQVADIGLK(7)	16	0.0545636	√
583	F53G12.10(100)-F53G12.10(103)	GINQLHPKPR(8)-KALQILR(1)	115	0.00226767	√
584	ZK652.4(35)-ZK652.4(52)	KNIAR(1)-VSKVTGGAASK(3)	25	0.0362843
585	F20H11.3(134)-F20H11.3(161)	DLAAVIAKASPK(8)-KAGVYDPK(1)	51	0.0261146	√
586	D2023.2a(147)-D2023.2a(189)	MGDKVAAR(4)-QYGTPIILKAAYGGGGR(9)	20	0.0584283
587	Y87G2A.10a(165)-Y87G2A.10a(168)	KWHDR(1)-VPIDAIVTTKVK(10)	4	0.0586487
588	C42D8.2a(729)-C42D8.2a(748)	LESLEKESTTVVR(6)-LLKELAQK(3)	12	0.0593499
589	T27E9.1a(249)-T27E9.1a(37)	VKLLLQVQDASK(2)-KDILYK(1)	4	0.0596291	√
590	Y71H2AM.23(292)-Y71H2AM.23(330)	IEIVGGTKDGTTVK(8)-GLGPKDVR(5)	18	0.0596791
591	F53F4.3(175)-F53F4.3(190)	FKEGVWVGVK(2)-YDEPVGKNDGSVAGVR(7)	4	0.0602869
592	F10B5.1(101)-F10B5.1(91)	KHPFHVTR(1)-INKMLSCAGADR(3)	23	0.00385666	√
593	Y38H6C.1a(7)-Y38H6C.1a(79)	LAKAK(3)-KKAELIEAAK(1)	3	0.0608216
594	F20H11.3(134)-F20H11.3(88)	VTAHTGPKELYAAVENADVIVIPAGVPR(8)-DLAAVIAKASPK(8)	101	0.0629138	√
595	Y41E3.4a(133)-Y41E3.4a(145)	EKIVAER(2)-YSFPAGKLLGELR(7)	18	0.0634798	√
596	F46H5.3a(289)-F46H5.3a(296)	LIKGVK(3)-TIEKQAPFSR(4)	71	0.0464724
597	F46H5.3a(158)-F46H5.3a(394)	TSALVDLDPEGKFINSTR(12)-QMYDGIAHLIALEKAA(14)	3	0.0641459
598	C04F6.1(1100)-C04F6.1(1303),F59D8.1(1100)-F59D8.1(1303),F59D8.2(1100)-F59D8.2(1303)	TVCDKWIR(5)-AMFQQTWEKTGATCK(9)	4	0.0647718
599	M01F1.2(101)-M01F1.2(33)	LLQGDKVVVLR(6)-GNEALKNLR(6)	9	0.0662428
600	C56G2.6a(61)-C56G2.6a(83),C56G2.6b(100)-C56G2.6b(78),C56G2.6c(100)-C56G2.6c(78)	TQSKLDETKK(4)-AGASWAVVTGATDGIGKAYAFELAR(17)	9	0.066449	√
601	ZK652.4(52)-ZK652.4(66)	KNIAR(1)-LLTVINQTQKQELR(10)	17	0.0667362	√
602	F27C1.7a(67)-F27C1.7a(92),F27C1.7b(113)-F27C1.7b(88)	TAIEAISTKLGLTK(9)-KFQEFVLDPTLK(1),KFQEFVLDPTLK(1)-KTAIEAISTKLGLTK(10)	194	0.00196809	√
603	F42C5.8(26)-F42C5.8(37)	KFELGR(1)-PAANTKIGAHR(6)	60	0.0552924	√
604	T05F1.3(126)-T05F1.3(130)	KDLDR(1)-ILSKQGR(4)	30	0.046867
605	F25H5.4a(492)-F25H5.4a(506)	VMKFSVSPVVR(3)-VAVEAKNPADLPK(6)	3	0.0710752	√
606	K11D9.2a(206)-K11D9.2a(220),K11D9.2b(206)-K11D9.2b(220)	AVNQDKK(6)-NCLFSGTNVASGKAR(13)	6	0.0751705
607	C23G10.3(12)-C23G10.3(2)	AANQNVTK(1)-KAVIGGIFK(1)	9	0.0759213	√
608	C06A8.3(147)-C06A8.3(84)	FIKGQQGQAEAAHQAAVSNFSPAAK(3)-AELEKAQGQ(5)	47	0.076021
609	ZC434.8(193)-ZC434.8(200)	LIADHFLFKEGDR(9)-FLKAANANR(3)	10	0.0769562	√
610	K09F5.2(331)-K09F5.2(955),C42D8.2a(331)-C42D8.2a(953)	FPLDKK(5)-FPGFSKFEYIEAEER(6)	34	0.0785973	√
611	E04A4.8(131)-E04A4.8(141)	IHILKVQTVK(5)-AEDTKR(5)	19	0.0800381
612	T24B8.1a(105)-T24B8.1a(108)	YIGEIGHGVSAKSR(12)-KGIVER(1)	21	0.0607845	√
613	K08E3.5c(294)-K08E3.5c(399)	ADVKGGTLIQYEGR(4)-FLPVKK(5)	22	0.0821294
614	C23G10.4b(227)-C23G10.4b(259)	TYLKCPSPDMSK(4)-ICECYVLTDNAEAAADTITSLIAKSLSTR(24)	10	0.0824458	√
615	F40F11.1(141)-F40F11.1(42)	EVGLGFKAPR(7)-FNVLKVNK(5)	7	0.0831567
616	C53H9.1(107)-C53H9.1(109)	APSKK(5)-KALVEVK(1)	3	0.0832139
617	Y22D7AL.10(14)-Y22D7AL.10(33)	SSNVLKTFKPLYDR(6)-VAAETKTK(6)	7	0.0847579
618	K05C4.1(225)-K05C4.1(265)	KLGLR(1)-LPPMDVSKLWYEFADELGR(8)	10	0.0512607
619	M03F4.2a(292)-M03F4.2a(329),M03F4.2c(278)-M03F4.2c(315),T04C12.4(292)-T04C12.4(329),T04C12.5(292)-T04C12.5(329),T04C12.6(292)-T04C12.6(329)	IKIIAPPER(2)-KDLYANTVLSGGTTMYPGIADR(1)	3	0.0936705
620	C06A1.1(621)-C06A1.1(670)	KTPLSK(1)-VINQVLTEMDGMNAKK(15)	5	0.0943971
621	D1007.12(149)-D1007.12(158)	VGGKR(4)-NVKTAAPR(3)	3	0.0949397
622	ZC434.2(102)-ZC434.2(96)	DILILAKR(7)-ILPKPQR(4)	6	0.0219907	√
623	F27D9.5(205)-F27D9.5(488)	DIGYPVMIKASAGGGGK(9)-TGDITTKYLPEVYPEGFQGTSLSPK(7)	6	0.0959966	√
624	F39B2.6(34)-F39B2.6(38)	DKAIK(2)-KFVVR(1)	3	0.0995083
625	C34E10.6(489)-C34E10.6(528)	FLSQPFQVAEVFTGHQGKFVSLEETIR(18)-KAEELAK(1)	91	0.0734625	√
626	K07H8.6a(1386)-K07H8.6a(1513)	FVVLMKK(6)-DSKCNYER(3)	5	0.101565	√
627	C04F6.1(1490)-C04F6.1(1526),F59D8.1(1490)-F59D8.1(1526),F59D8.2(1490)-F59D8.2(1526)	NKWNR(2)-TLIKEFSNR(4)	9	0.101796	√
628	D1007.12(134)-D1007.12(146)	KASQPK(1)-TAKNVK(3)	3	0.101844
629	M01F1.2(101)-M01F1.2(79)	APGKIFWR(4)-GNEALKNLR(6)	54	0.013821	√
630	C04F6.1(1336)-C04F6.1(1490),F59D8.2(1336)-F59D8.2(1490),F59D8.1(1336)-F59D8.1(1490)	NKWNR(2)-APLTTCYSLVAKDCSEQPR(12)	18	0.10228	√
631	Y69A2AR.18a(36)-Y69A2AR.18a(43)	LKSVK(2)-NIQKITK(4)	5	0.104985
632	F25H5.4a(2)-F25H5.4a(42)	VNFTVDEIR(1)-STLTDSLVSKAGIIAGSK(10)	3	0.106151
633	VC5.3a(1282)-VC5.3a(333)	CKVYFTPLMTSEELEK(2)-LWGIKNLARRR(5)	3	0.106768
634	ZK652.4(66)-ZK652.4(71)	LLTVINQTQKQELR(10)-KFYADHK(1)	4	0.107944
635	Y48G8AL.8a(126)-Y48G8AL.8a(76)	AAKLR(3)-AAQTKQWNTTQGR(5)	8	0.108284
636	F31E3.5(439)-F31E3.5(453),R03G5.1a(439)-R03G5.1a(453)	VTKSAQK(3)-QTVAVGVIKSVEK(9)	5	0.108464	√
637	Y43B11AR.4(232)-Y43B11AR.4(258)	GNKALVSLPTGAGIR(3)-MAQKH(4)	6	0.110736
638	C04F6.1(1490)-C04F6.1(1573),F59D8.1(1490)-F59D8.1(1573),F59D8.2(1490)-F59D8.2(1573)	NKWNR(2)-FLKEAR(3)	13	0.111866	√
639	Y43B11AR.4(126)-Y43B11AR.4(133)	VKSVR(2)-TVNKGVPVLTTTDGR(4)	8	0.112429
640	C32E8.2a(123)-C32E8.2a(130)	AKLILFPK(2)-KASAPK(1)	3	0.112866
641	C07H6.5(196)-C07H6.5(88)	AKNGTGK(2)-TLVLDEADKLLSQDFQGILDR(9)	4	0.116043
642	C53H9.1(27)-C53H9.1(98)	AVVVKQQDEGVSDR(5)-TNINKEALK(5)	4	0.116596
643	Y38H6C.1a(34)-Y38H6C.1a(52)	KKDDEPER(1)-DAATSLAIITKMIGETNEYIK(11)	81	0.0186678	√
644	C04F6.1(1038)-C04F6.1(1045),F59D8.1(1038)-F59D8.1(1045),F59D8.2(1038)-F59D8.2(1045)	TDLSEIKFDK(7)-IFEKEFDLENNESENRR(4)	8	0.121492
645	C04F6.1(1349)-C04F6.1(1566),F59D8.1(1349)-F59D8.1(1566),F59D8.2(1349)-F59D8.2(1566)	HSKNAR(3)-FAVLAKK(6)	7	0.122434	√
646	F54H12.1a(53)-F54H12.1a(57)	IVKDR(3)-LKRPLTLSEK(2)	11	0.123498
647	R151.3(135)-R151.3(173)	VNVSGVKIPEHINDEYFK(7)-KKDIK(1)	10	0.123722
648	C41C4.8(241)-C41C4.8(391)	AIGVKPPR(5)-IHTKNMK(4)	8	0.124583
649	T22B11.5a(535)-T22B11.5a(694)	IKQTK(2)-HHVLHDQKVDQK(8)	46	0.0396621
650	T18D3.4(752)-T18D3.4(763)	LVKEK(3)-KGSALMLAR(1)	3	0.126184
651	F02A9.2a(111)-F02A9.2a(119)	AFVKK(4)-KIHAQYLAGEKPSLDTLK(1)	4	0.127935
652	F43G9.1(65)-F43G9.1(98)	IFEAADAPIAWDPVDVTPVKGR(20)-GPLETPIGKGHR(9)	3	0.130598
653	C47E8.5(326)-C47E8.5(46)	APFDLFENKK(9)-ELISNASDALDKIR(12)	7	0.131393	√
654	VC5.3a(581)-VC5.3a(600)	CKVYFTPLMTSDELAK(2)-IETLKGDKEAAGALVK(5)	6	0.134115	√
655	ZK1010.1(48)-ZK1010.1(63)	LIFAGKQLEDGR(6)-TLSDYNIQKESTLHLVLR(9)	3	0.138419	√
656	VC5.3a(225)-VC5.3a(581)	IKTLKGDKEAAGALVK(2)-CKVYFTPLMTSDELAK(2)	5	0.138836
657	C04F6.1(472)-C04F6.1(489),F59D8.1(472)-F59D8.1(489),F59D8.2(472)-F59D8.2(489)	EKYVR(2)-GFASKTQDLPLIRPASR(5)	5	0.140013
658	K11D9.2a(169)-K11D9.2a(206),K11D9.2b(169)-K11D9.2b(206)	AVNQDKK(6)-LVKIYSTTIR(3)	7	0.142237
659	ZK721.2(158)-ZK721.2(175)	KSGESK(1)-ANLKIVK(4)	3	0.144005
660	F59D8.1(411)-F59D8.1(450),C04F6.1(411)-C04F6.1(450),F59D8.2(411)-F59D8.2(450)	KSITPLR(1)-SVQETLYPSEHIADLLIQLAQSPLSEKYEPLR(27)	49	0.130546	√
661	R11D1.8(102)-R11D1.8(93)	LAKNAGFNK(3)-FNKLAQR(3)	5	0.147293
662	K07H8.6a(217)-K07H8.6a(233)	SINFDKCTR(6)-RPYIHHVQTPVCKDCQQTLEQDK(13)	4	0.148095
663	K02B2.5(110)-K02B2.5(62)	EVITYKLITPSVVSER(6)-ATKEADVIVE(3)	8	0.149037
664	K07H8.6a(84)-K07H8.6a(98)	MQLQKTR(5)-FATSQQESNSMKMLPFER(12)	6	0.149889
665	Y47G6A.18(102)-Y47G6A.18(96)	KVTVK(1)-KNLLNR(1)	6	0.157951
666	C37A2.7(49)-C37A2.7(61)	GKTISEVIAQGK(2)-VKLSSVPSGGSAPAAAAPSGGAAPK(2)	5	0.158031	√
667	F26E4.1(144)-F26E4.1(162)	KNAANFILSTNDK(1)-LWKISER(3)	3	0.158471
668	C02B10.1(310)-C02B10.1(415)	TAFGQKIGSFQLLQGK(6)-ALNKEYSN(4)	16	0.158491
669	C04F6.1(1349)-C04F6.1(1490),F59D8.1(1349)-F59D8.1(1490),F59D8.2(1349)-F59D8.2(1490)	NKWNR(2)-FAVLAKK(6)	4	0.161239	√
670	F52B5.6(10)-F52B5.6(16)	KAVVK(1)-VGKAIQAK(3)	9	0.165107
671	C04F6.1(1372)-C04F6.1(1490),F59D8.1(1372)-F59D8.1(1490),F59D8.2(1372)-F59D8.2(1490)	NKWNR(2)-REEEIVVKK(8)	3	0.168725	√
672	Y22D7AL.5a(116)-Y22D7AL.5a(461)	AIAKEGFESIR(4)-KALTQPIATIVK(1)	4	0.173774	√
673	K10B3.7(112)-K10B3.7(200)	TVDGPSGKLWR(8)-DPAEIQWGASGADYVVESTGVFTTIEKANAHLK(27)	8	0.182242
674	C09H10.2(2)-C09H10.2(23)	VNVPKAR(1)-HTNHKVTQYK(5)	3	0.182872
675	ZK652.4(35)-ZK652.4(46)	LSKIR(3)-VSKVTGGAASK(3)	3	0.186461
676	F26H9.5(321)-F26H9.5(332)	FLKGSIER(3)-NMISLKGHR(6)	4	0.189559	√
677	T27E9.1a(37)-T27E9.1a(53)	VKLLLQVQDASK(2)-AIAVDKR(6)	3	0.191439	√
678	F35G2.4(230)-F35G2.4(234)	ALSLTKR(6)-LAKIAPNHPR(3)	5	0.19424
679	K07H8.6a(557)-K07H8.6a(586)	TLANAGLDLSVYPLEKIILNEQHETTIR(16)-TQMPTKIQR(6)	11	0.196665
680	F58G4.1(1402)-F58G4.1(735)	ADAAK(1)-KLTHK(1)	18	0.19832
681	F59D8.1(1526)-F59D8.1(1595),F59D8.2(1526)-F59D8.2(1595)	TLIKEFSNR(4)-EQTVADLVDFPVSFVESVKIPTACVAY(19)	16	0.205614	√
682	C47E8.5(585)-C47E8.5(602)	IMKAQALR(3)-KHLEINPDHAIMK(1)	3	0.208403
683	Y54E2A.11a(562)-Y54E2A.11a(610)	TNVIEHPLFNKGYWDPTGR(11)-LAQFKWR(5)	8	0.224413
684	C06A1.1(242)-C06A1.1(392)	AIGIKPPR(5)-IHTKNMK(4)	7	0.227023
685	C27H6.4a(238)-C27H6.4a(271),C27H6.4b(344)-C27H6.4b(377)	GLCSKC(5)-GDKAAAKPFFEQALK(3)	4	0.228572
686	C04F6.1(1526)-C04F6.1(1573),F59D8.1(1526)-F59D8.1(1573),F59D8.2(1526)-F59D8.2(1573)	FLKEAR(3)-TLIKEFSNR(4)	8	0.234095
687	F52B5.6(40)-F52B5.6(60)	RPKTLVTAR(3)-DKLDSFAVIK(2)	3	0.234705
688	F31E3.5(180)-F31E3.5(439),R03G5.1a(180)-R03G5.1a(439)	KIGYNPK(1)-QTVAVGVIKSVEK(9)	4	0.238489
689	C04F6.1(1372)-C04F6.1(1381),F59D8.2(1372)-F59D8.2(1381)	FLVKVDGK(4)-REEEIVVKK(8),REEEIVVKK(8)-SDDKFLVKVDGK(8)	127	0.000227517	√
690	C41C4.8(391)-C41C4.8(92)	MNKVVR(3)-IHTKNMK(4)	4	0.251922
691	F15D4.1(285)-F15D4.1(46)	NSLKK(4)-NTDEKR(5)	3	0.29571
692	C47E8.5(381)-C47E8.5(385)	ILKVIR(3)-KNLVK(1)	8	0.207349
693	M03A8.1(140)-M03A8.1(182)	DQKYGR(3)-SALIGLSNSLAQEGAKYNILANTLVPTAGSR(16)	3	0.426181
694	VC5.3a(476)-VC5.3a(805)	MKDDK(2)-EGPELQAKTK(8)	3	0.728565
695	F02A9.3(129)-F02A9.3(65)	ELAQNHKEYK(7)-ELHQQYLAGDKPTLDSLK(11),ELAQNHKEYKTEEEFK(7)-ELHQQYLAGDKPTLDSLK(11)	72	0.018245	√
696	F59D8.1(1372)-F59D8.1(1381)	FLVKVDEK(4)-REEEIVVKKSDDK(8),REEEIVVKK(8)-SDDKFLVKVDEK(8)	18	0.0245183	√
697	ZK829.4(67)-ZK829.4(77)	LAEELKSNSLSQK(6)-KNLVSGILGAIKPVNK(1),LAEELKSNSLSQK(6)-DKKNLVSGILGAIKPVNK(3)	11	0.0289421
698	K09F5.2(444)-K09F5.2(492)	EKFLR(2)-SIQETPFPSQTIAEALIKFAESR(18),ELKEKFLR(5)-SIQETPFPSQTIAEALIKFAESR(18)	6	0.123204
699	B0412.4(13)-B0412.4(2)	GFQNLWFSHPR(1)-KFGPGSR(1)	53	9.44552e-05
700	B0412.4(2)-B0412.4(33)	GFQNLWFSHPR(1)-KYGLDLCR(1)	64	0.000203248
701	Y48G8AL.8a(57)-Y48G8AL.8a(88)	EHKEIVPFR(3)-WPVKSADFLLDLLK(4)	89	0.000757893
702	K09F5.2(835)-K09F5.2(955)	KFPTTLGLPLIVSGK(1)-FPGFSKFEYIEAEER(6)	206	0.000775939	√
703	B0412.4(13)-B0412.4(33)	KFGPGSR(1)-KYGLDLCR(1)	6	0.000909596
704	F52D10.3a(122)-F52D10.3a(51),M117.2a(122)-M117.2a(51)	VFYLKMK(5)-NLLSVAYKNVVGAR(8)	184	0.00099768
705	F31E3.5(255)-F31E3.5(408),R03G5.1a(255)-R03G5.1a(408)	LPLQDVYKIGGIGTVPVGR(8)-SGDAGIVELIPTKPLCVESFTDYAPLGR(13)	50	0.00217763
706	Y45F10D.12(19)-Y45F10D.12(30)	TAPKSENPYLR(4)-LLSKLYAFLAR(4)	70	0.00375696
707	W02F12.5(220)-W02F12.5(335)	VVVPKGVDPSHAITGAR(5)-HFVDISVAVATPKGLVVPVLR(13)	33	0.00428057	√
708	F25H2.11(130)-F25H2.11(134)	IQGWVVSLLAKDR(11)-FKNLAFFIGER(2)	12	0.00490233
709	Y48G8AL.8a(76)-Y48G8AL.8a(88)	AAQTKQWNTTQGR(5)-WPVKSADFLLDLLK(4)	69	0.00533828
710	ZK829.4(67)-ZK829.4(76)	LAEELKSNSLSQK(6)-DKKNLVSGILGAIKPVNK(2)	37	0.00614202
711	T08B2.10(44)-T08B2.10(49)	VCDEVAIIGSKPLR(11)-NKIAGYITHLMR(2)	73	0.00753943
712	JC8.3a(61)-JC8.3a(70)	VTCKLTIQNR(4)-VAKIDVVPSAASLIVK(3)	27	0.011519
713	F31E3.5(273)-F31E3.5(408),R03G5.1a(273)-R03G5.1a(408)	VETGIIKPGMVVTFAPQNVTTEVK(7)-SGDAGIVELIPTKPLCVESFTDYAPLGR(13)	9	0.0121919
714	Y45G12C.2(2)-Y45G12C.2(28)	AVPQLYYFTIR(1)-LLFLDNGIKFEDIR(9)	22	0.0122746
715	Y45G12C.2(103)-Y45G12C.2(129)	MKYVR(2)-TIPEALVKLEELFK(8)	46	0.0123961
716	Y48G8AL.8a(29)-Y48G8AL.8a(88)	VHFKNTHEAAMALR(4)-WPVKSADFLLDLLK(4)	13	0.0164935
717	F53G12.10(52)-F53G12.10(62)	AEKYVQEYR(3)-NAQKEGLR(4)	19	0.0175813
718	F13B10.2a(229)-F13B10.2a(272)	GHGFKGVTSR(5)-AGQKGFHHR(4)	52	0.0109537
719	C16A3.9(100)-C16A3.9(94)	KAVAIR(1)-KHLER(1)	22	0.0218526
720	C04F6.1(1372)-C04F6.1(1386),F59D8.1(1372)-F59D8.1(1386),F59D8.2(1372)-F59D8.2(1386)	REEEIVVKK(8)-KVNPTELEQYNIEILGDNLIVIR(1)	72	0.0254659	√
721	T24B8.1a(108)-T24B8.1a(120)	KGIVER(1)-AAQLNIKLTNGNAR(7)	19	0.00689616	√
722	B0432.2(173)-B0432.2(186)	IVELLEGKDK(8)-ATSLIAPMLLKL(11)	3	0.0299907
723	C41C4.8(241)-C41C4.8(341)	AIGVKPPR(5)-IVSQLLTLMDGLKTR(13)	25	0.0317739
724	F53G12.10(100)-F53G12.10(62)	NAQKEGLR(4)-GINQLHPKPR(8)	29	0.0326644
725	F31E3.5(180)-F31E3.5(255),R03G5.1a(180)-R03G5.1a(255)	KIGYNPK(1)-LPLQDVYKIGGIGTVPVGR(8)	31	0.0422679
726	Y48G8AL.8a(57)-Y48G8AL.8a(76)	EHKEIVPFR(3)-AAQTKQWNTTQGR(5)	6	0.0445087
727	Y41D4B.5(11)-Y41D4B.5(43)	VTKVIGR(3)-NVKGPVR(3)	8	0.0445756
728	Y65B4BL.5(380)-Y65B4BL.5(397)	VLAEDIKELKPTVVPVVPR(10)-LYDKVMSEVNK(4)	3	0.0458616
729	M03F4.2a(114)-M03F4.2a(192),M03F4.2c(100)-M03F4.2c(178),T04C12.4(114)-T04C12.4(192),T04C12.5(114)-T04C12.5(192),T04C12.6(114)-T04C12.6(192)	DLTDYLMKILTER(8)-VAPEEHPVLLTEAPLNPKANR(18)	6	0.0462946
730	R13A5.8(50)-R13A5.8(57)	IGKSTLR(3)-KWFGVR(1)	12	0.0469345
731	F37C12.11(50)-F37C12.11(76)	MIPGKSTR(5)-LAQKDGLVPR(4)	17	0.0562418
732	D1007.6(1)-D1007.6(45)	MFIPK(1)-THPNIEGVSNLEVIKTLK(15)	14	0.0562837
733	C32E8.2a(64)-C32E8.2a(69)	CPQKR(4)-YNTKTR(4)	20	0.0143572
734	F02A9.3(129)-F02A9.3(68)	ELAQNHKEYKTEEEFK(10)-ELHQQYLAGDKPTLDSLK(11)	4	0.0575917
735	F52B5.6(100)-F52B5.6(53)	KSAPAR(1)-HHIKR(4)	9	0.0594701
736	B0365.3(537)-B0365.3(554)	VLGFCDFVLPADKFPK(13)-FDVEEVNFPLKNLR(11)	9	0.0596976
737	VC5.3a(1023)-VC5.3a(1049)	SKDDIK(2)-DVAAKIEK(5)	7	0.0625451
738	C04F6.1(804)-C04F6.1(861),F59D8.1(804)-F59D8.1(861),F59D8.2(804)-F59D8.2(861)	VSIELEKLGAR(7)-NGEFDIKSLLTFLTNDSK(7)	10	0.0672036	√
739	F53G12.10(100)-F53G12.10(74)	EAEAKGDFYVPAEHK(5)-GINQLHPKPR(8)	7	0.0717382
740	F53A3.3a(19)-F53A3.3a(60)	MNVLADALNAINNAEKR(16)-AGKIVVNLTGR(3)	3	0.0738733
741	Y105E8A.16(50)-Y105E8A.16(58)	NEHLIVKGPIR(7)-MPTKVLR(4)	9	0.0780602
742	D1007.6(57)-D1007.6(93)	ELVKEQFAWR(4)-EYLALPAEIVPATIKTKPR(15)	4	0.089162
743	Y24D9A.4a(188)-Y24D9A.4a(57)	FVKWPK(3)-GKASLGTVVR(2)	9	0.0899087
744	T08B2.7a(184)-T08B2.7a(78),T08B2.7b(158)-T08B2.7b(52)	IDLPNTKENVLNK(7)-KTLLSLPEVMLGLLPGAGGTQR(1)	23	0.0942221	√
745	C09H10.3(115)-C09H10.3(92)	GSDWILGELKTSGLR(10)-WGFMNKPFDGRPK(6)	20	0.096421
746	F11C3.3(1381)-F11C3.3(1391)	ANADIQQWKAR(9)-FEGEGLLKADELEDAK(8)	3	0.101092
747	F37C12.11(27)-F37C12.11(76)	IIGPKDHASVQIDFVDVDPETGR(5)-LAQKDGLVPR(4)	6	0.103328
748	C06A1.1(242)-C06A1.1(342)	AIGIKPPR(5)-IVSQLLTLMDGVKGR(13)	25	0.104602
749	F31E3.5(255)-F31E3.5(439),R03G5.1a(255)-R03G5.1a(439)	QTVAVGVIKSVEK(9)-LPLQDVYKIGGIGTVPVGR(8)	3	0.110337
750	Y39G8B.1a(24)-Y39G8B.1a(262)	LNSGYSIPAIGLGTWQSKPGEVAAAIK(18)-WFVDSGLSAIPKSVTPQR(12)	10	0.114493
751	F52D10.3a(214)-F52D10.3a(51),M117.2a(213)-M117.2a(51)	NLLSVAYKNVVGAR(8)-QAFDDAIAELDTLNEDSYKDSTLIMQLLR(19)	5	0.118594
752	T05E11.1(198)-T05E11.1(207)	KKDELER(1)-VAKSNR(3)	3	0.119056
753	F31E3.5(443)-F31E3.5(453),R03G5.1a(443)-R03G5.1a(453)	VTKSAQK(3)-SVEKSDGSSGK(4)	4	0.12057
754	F25H5.4a(623)-F25H5.4a(670)	DEFKAR(4)-GVQYLNEIKDSVVAGFQWATR(9)	24	0.121653
755	C14B1.1(108)-C14B1.1(254)	SGKPTKYTGGR(3)-LSAVTEFTHESAQEIVGGDLKK(21)	9	0.122797	√
756	F01G10.1(309)-F01G10.1(515)	KGDKVATR(1)-IVLVGSGVTLYESLKAAEELEK(15)	4	0.127125
757	Y24D9A.4a(188)-Y24D9A.4a(50)	KDVTR(1)-GKASLGTVVR(2)	6	0.130127
758	F37C12.11(16)-F37C12.11(27)	KCSSSNR(1)-IIGPKDHASVQIDFVDVDPETGR(5)	16	0.136213
759	ZK1005.1a(1264)-ZK1005.1a(215)	KTTGR(1)-WHGKEK(4)	9	0.138117
760	K12F2.1(1541)-K12F2.1(1545)	SVAELQKIVR(7)-KLEVEKEELQK(1)	3	0.13878
761	F31E3.5(273)-F31E3.5(439),R03G5.1a(273)-R03G5.1a(439)	QTVAVGVIKSVEK(9)-VETGIIKPGMVVTFAPQNVTTEVK(7)	4	0.140054
762	F59D8.2(815)-F59D8.2(930),C04F6.1(815)-C04F6.1(930),F59D8.1(815)-F59D8.1(930)	FVVPENKK(7)-SLLTFLTNDSKFELHR(11)	56	0.14679	√
763	W06H8.1a(708)-W06H8.1a(726),W06H8.1b(757)-W06H8.1b(775)	AAKEHMVK(3)-VWKLADIDKDGQLDADEFALANYLINLK(3)	9	0.146852
764	K07H8.6a(403)-K07H8.6a(968)	HVAEHKDEKIAEQLR(9)-AIYNTPSEEKR(10)	4	0.157419
765	C16A3.9(100)-C16A3.9(107)	KHLER(1)-KDIDSK(1)	10	0.158148
766	K07H8.6a(1167)-K07H8.6a(1204)	TVEELKEQKYR(6)-FVKQIEQAPEHETLLEASR(3)	3	0.158618	√
767	M01F1.2(2)-M01F1.2(26)	GLSNR(1)-LASIVAKK(7)	4	0.16194
768	K02F2.2(14)-K02F2.2(21)	VADIKLADFGR(5)-KEIILAENEMPGLMAMR(1)	3	0.161958
769	F31E3.5(439)-F31E3.5(450),R03G5.1a(439)-R03G5.1a(450)	SDGSSGKVTK(7)-QTVAVGVIKSVEK(9)	8	0.166059
770	F54C9.5(19)-F54C9.5(27)	YQVKLR(4)-EGKTDYYAR(3)	4	0.16655
771	F15E11.1(27)-F15E11.1(46),F15E11.14(27)-F15E11.14(46)	WVKLEPNQSAQILEK(3)-SDHVFKFQVLHQYTGNALEASK(6)	4	0.167935
772	D1037.3(152)-D1037.3(94)	VVLQDIQKPENDEWGTALKAFEAALALEK(19)-MVANLKR(6)	4	0.168969
773	C27A2.2a(82)-C27A2.2a(86)	VSVVSEVPFSKR(11)-YLKYLTK(3)	4	0.173749
774	K07H8.6a(876)-K07H8.6a(932)	RVPTPMGLPVQFTSKMPTISSIR(15)-VICPIAEVGTKFLHQAVLNTPVDTEIR(11)	6	0.181958
775	Y48G8AL.8a(126)-Y48G8AL.8a(88)	AAKLR(3)-WPVKSADFLLDLLK(4)	4	0.186982
776	F11C3.3(1140)-F11C3.3(1145)	SKADR(2)-AKSDLQR(2)	16	0.0326536
777	AC3.5a(547)-AC3.5a(812)	ILDINSDDLWTYEMEKILER(16)-KLTER(1)	6	0.197678
778	C30C11.4(61)-C30C11.4(90)	QAVTTNIKNTVINFK(8)-FIPFIPCKVVK(8)	10	0.201599
779	H14A12.2a(278)-H14A12.2a(493)	KGFAEK(1)-LGILTEEQFAQWVKPENMLGPK(14)	5	0.203666
780	C04F6.1(1031)-C04F6.1(750),F59D8.1(1031)-F59D8.1(750),F59D8.2(1031)-F59D8.2(750)	KMNIRPR(1)-VTIGNLEKTDLSEIKFDK(8)	4	0.218055	√
781	W06H8.8e(13724)-W06H8.8e(14465),W06H8.8f(13724)-W06H8.8f(14465),W06H8.8g(13724)-W06H8.8g(14465)	GKPPK(2)-KGELR(1)	3	0.220018
782	C04F6.1(1381)-C04F6.1(1386),F59D8.2(1381)-F59D8.2(1386)	SDDKFLVKVDGK(8)-KVNPTELEQYNIEILGDNLIVIR(1)	7	0.2311	√
783	Y106G6H.2a(300)-Y106G6H.2a(307)	HAELKK(5)-KHEQHKAER(6)	3	0.232523
784	Y24D9A.4a(126)-Y24D9A.4a(132)	AAGKK(4)-EEVTKRPNTVR(5)	4	0.246178
785	F40F8.10(54)-F40F8.10(65)	RKAAR(2)-ELLTLEDKDPK(8)	3	0.252061
786	K07H8.6a(233)-K07H8.6a(586)	RPYIHHVQTPVCKDCQQTLEQDK(13)-TQMPTKIQR(6)	16	0.253606
787	C04F6.1(572)-C04F6.1(677),F59D8.1(572)-F59D8.1(677),F59D8.2(572)-F59D8.2(677)	QNKPELR(3)-YQPQEQMLSTYSQLPLFNSEWLSGVQFDFATIFEKNAFLPK(35)	5	0.275718
788	K07H8.6a(379)-K07H8.6a(932)	IVKVLR(3)-VICPIAEVGTKFLHQAVLNTPVDTEIR(11)	24	0.283539
789	F31E3.5(335)-F31E3.5(408),R03G5.1a(335)-R03G5.1a(408)	QDPAKEAR(5)-SGDAGIVELIPTKPLCVESFTDYAPLGR(13)	3	0.290027
790	C04F6.1(1526)-C04F6.1(1595)	TLIKEFSNR(4)-EQTVAELVDFPVSFVESVKIPTACVAY(19)	3	0.296744
791	Y71G12B.8(552)-Y71G12B.8(737)	MKTKK(4)-AEKELR(3)	3	0.339165
792	Y38A10A.5(362)-Y38A10A.5(369)	KAEEEAR(1)-KKAEEEKEAK(1)	9	0.000118999	√
793	F11C3.3(972)-F11C3.3(977)	KAESEK(1)-KAESEKQSKDHQIR(6)	11	0.000927769
794	Y38A10A.5(355)-Y38A10A.5(362)	EKADEETR(2)-KAEEEAR(1)	3	0.00232889	√
795	F11C3.3(972)-F11C3.3(980)	KAESEK(1)-QSKDHQIR(3)	11	0.00484761
796	K10B3.7(2)-K10B3.7(340)	TKPSVGINGFGR(1)-VVDLISYIATKA(11)	3	0.00800073
797	T18D3.4(1010)-T18D3.4(1013)	LNKER(3)-KNQEEQNKK(1)	3	0.0083509
798	F59B8.2a(127)-F59B8.2a(204),F59B8.2b(150)-F59B8.2b(227)	KFPLYLSTK(1)-LVNTWSKPIIIGR(7)	4	0.0267934
799	F28C6.7a(41)-F28C6.7a(63),F28C6.7b(41)-F28C6.7b(63),F28C6.7c(41)-F28C6.7c(63)	TKHGIR(2)-HKGNTGR(2)	4	0.0396811
*Tan, Dan, et al. "Trifunctional cross-linker for mapping protein-protein interaction networks and comparing protein conformational states." Elife 5 (2016). Filtering criteria: FDR < 5%, spectral count ≥ 3.

## Sheet: Parameters
pLink 2 parameters for the C.elegans-Leiker dataset
Items	Settings
Database	28,233 proteins, downloaded from WormBase on 2017-10-23
Enzyme	Trypsin
Max Missed Cleavage Sites	3
Crosslinker	Leiker
Peptide Mass Range	[500, 10,000] Da
Peptide Length Range	[5, 100]
Precursor Tolerance	± 10 ppm
Fragment Tolerance	± 20 ppm
Fixed Modifications	Carbamidomethylation (C)
Variable Modifications	Oxidation (M)
Max Modified Sites	3
FDR	5% at PSM level under separate FDR control
