# Supplementary material for: A high-speed search engine pLink 2 with systematic evaluation for proteome-scale identification of cross-linked peptides
Source: Nat Commun. 2019 Jul 30;10:3404. doi: 10.1038/s41467-019-11337-z (PMC6667459; doi:10.1038/s41467-019-11337-z)
Supplement: Supplementary file 7 — Supplementary Dataset 3 [file 41467_2019_11337_MOESM7_ESM.xlsx]

## Sheet: Results
Supplementary Data 3 - Reanalysis of the E.coli-SS dataset
Summary
# Cross-links identified from E. coli whole-cell lysates
Inter-protein		Intra-protein		Total
231		20		251
No.	Protein1-Protein2	Peptide1-Peptide2	#Spectra	Best Score	Identified in 2015*?
Inter-protein cross-links
1	P0A9L5(41)-P23827(107)	HSICPSGKR(4)-VSSPVSTMMACPDGK(11)	10	0.114633
2	P21170(306)-P77398(13)	LGVNIQCFD(7)-MGCLGIEALLAAGYEISAIFTHTDNPGEK(3)	2	0.471643
3	P0A8T1(286)-P0CE47(82),P0A8T1(286)-P0CE48(82)	KEEWCR(5)-CPGHADYVK(1)	2	0.553677
4	P0A910(311)-P0ADB1(68)	SNPVTGNTCDNVK(9)-GTCQTYILGQR(3),GMGESNPVTGNTCDNVK(13)-GTCQTYILGQR(3)	22	0.000766132	√
5	P0AAL9(47)-P0AES9(87)	QISPFHRCMSGTNQK(8)-DAVLDVQGIATVTPAIVQACTQD(20),QISPFHRCMSGTNQK(8)-DKPEDAVLDVQGIATVTPAIVQACTQD(24),QISPFHRCMSGTNQK(8)-VQGIATVTPAIVQACTQD(15)	23	0.000894447
6	P0AET2(87)-P23857(67)	VIEYCK(5)-VYCNAGR(3)	2	0.029174	√
7	P0AES9(87)-P77260(251)	DAVLDVQGIATVTPAIVQACTQD(20)-PAGVACEPFRQWVIED(6),DKPEDAVLDVQGIATVTPAIVQACTQD(24)-PAGVACEPFRQWVIED(6)	2	0.0565953
8	P64474(54)-Q2EET0(40)	QEVLRLCR(7)-EACQFLK(3)	2	0.183303
9	P0AES9(87)-P38097(772)	DKPEDAVLDVQGIATVTPAIVQACTQD(24)-LGGDEFGLLLPDCNVE(13),DAVLDVQGIATVTPAIVQACTQD(20)-LGGDEFGLLLPDCNVE(13)	15	0.315431
10	P0AET2(39)-P26647(221)	DMTCQE(4)-ELAAHCR(6)	2	0.450425
11	P0AES9(87)-P77510(478)	DAVLDVQGIATVTPAIVQACTQDKQANFK(20)-VADQGCGVPE(6)	5	0.27079
12	P07813(176)-P0AES9(87)	QVIDGCCWR(7)-DAVLDVQGIATVTPAIVQACTQDK(20),QVIDGCCWR(7)-VQGIATVTPAIVQACTQDK(15)	3	0.430103
13	P07813(175)-P0AES9(87)	QVIDGCCWR(6)-DAVLDVQGIATVTPAIVQACTQDK(20),QVIDGCCWR(6)-VQGIATVTPAIVQACTQDK(15)	2	0.379274
14	P0A7F3(138)-P32157(58)	IALKCK(5)-ALCHYPR(3)	2	0.531189
15	P0AES9(87)-P76053(98)	VQGIATVTPAIVQACTQDKQANFKD(15)-QPVEECR(6)	6	0.359372
16	P0AEU0(67)-P27300(292)	INTQCTFVENPLDALIPSLK(5)-DAVKCR(5)	5	0.381281
17	P05458(732)-P0AES9(87)	QLGADGSEWCRNKD(10)-VQGIATVTPAIVQACTQDK(15)	5	0.393936
18	P0AES9(87)-Q46927(100)	VQGIATVTPAIVQACTQDKQANFKD(15)-QINPECR(6)	2	0.476988
19	P0AES9(87)-P76085(206)	DKPEDAVLDVQGIATVTPAIVQACTQD(24)-ELERQLGGDASGCSLR(13),VQGIATVTPAIVQACTQD(15)-ELERQLGGDASGCSLR(13)	2	0.256513
20	P0AES9(87)-P17169(323)	VQGIATVTPAIVQACTQD(15)-SLAGIPCDVEIASEFR(7)	2	0.256403
Intra-protein cross-links
21	P76344(126-151)	NNETTSCK(7)-YLFECKDPE(5),TTSCKYDYDGYK(4)-YLFECK(5),TTSCKYDYDGYK(4)-YLFECKDPESK(5),TTSCKYDYDGYK(4)-CKDPESK(1),NNETTSCK(7)-YLFECK(5),TTSCKYDYDGYK(4)-YLFECKDPE(5),NNETTSCKYDYDGYK(7)-YLFECKDPESK(5),NNETTSCKYDYDGYK(7)-YLFECK(5),NNETTSCK(7)-YLFECKDPESK(5),TTSCKYDYDGYK(4)-YLFECKD(5),TTSCKYDYD(4)-YLFECK(5),TTSCKYDYD(4)-YLFECKDPESK(5),NNETTSCKYDYDGYK(7)-CKDPESK(1),TTSCKYDYD(4)-CKDPESK(1),NNETTSCKYDYDGYK(7…	921	1.09609e-10	√
22	P39172(252-306)	ATCVFAEPQFRPAVVE(3)-FLSQLANQYASCLK(12),ATCVFAEPQFR(3)-FLSQLANQYASCLK(12),ATCVFAEPQFR(3)-FLSQLANQYASCLKGD(12),ATCVFAEPQFRPAVVE(3)-FLSQLANQYASCLKGD(12),ATCVFAEPQFR(3)-TSYSEFLSQLANQYASCLK(17),ATCVFAEPQFRPAVVE(3)-TSYSEFLSQLANQYASCLK(17),ATCVFAE(3)-FLSQLANQYASCLK(12),ATCVFAE(3)-FLSQLANQYASCLKGD(12),ATCVFAE(3)-TSYSEFLSQLANQYASCLK(17),ATCVFAEPQFRPAVVE(3)-TSYSEFLSQLANQYASCLKGD(17),ATCVFAEPQFR(3)-TSYSEFLS…	1219	4.61604e-11	√
23	P30859(55-62)	ASYPPFESIDANNQIVGFDVDLAQALCKE(27)-IDATCTFSNQAFDSLIPSLK(5),FATEASYPPFESIDANNQIVGFDVDLAQALCK(31)-EIDATCTFSNQAFDSLIPSLK(6),SIDANNQIVGFDVDLAQALCKEID(20)-ATCTFSNQAFDSLIPSLK(3),ASYPPFESIDANNQIVGFDVDLAQALCK(27)-EIDATCTFSNQAFDSLIPSLK(6),SIDANNQIVGFDVDLAQALCK(20)-EIDATCTFSNQAFDSLIPSLK(6),SIDANNQIVGFDVDLAQALCKE(20)-IDATCTFSNQAFDSLIPSLK(5),VDLAQALCK(8)-EIDATCTFSNQAFDSLIPSLK(6),LAQALCK(6)-EIDATCTFSNQAFDSLIPS…	446	1.90903e-07	√
24	P37902(111-236)	CGSTTNNVER(1)-AYGCMLR(4),CGSTTNNVER(1)-YGCMLR(3),CGSTTNNVER(1)-IVGKPQSQEAYGCMLR(13),CGSTTNNVER(1)-AYGCMLRK(4),CGSTTNNVER(1)-PQSQEAYGCMLR(9),CGSTTNNVE(1)-AYGCMLR(4),IPLLQNGTFDFECGSTTNNVER(13)-AYGCMLR(4),CGSTTNNVER(1)-KPDNWEIVGKPQSQEAYGCMLR(19),FECGSTTNNVER(3)-AYGCMLR(4),IPLLQNGTFDFECGSTTNNVER(13)-PQSQEAYGCMLR(9),CGSTTNNVER(1)-AYGCMLRKDDPQFK(4),FECGSTTNNVER(3)-AYGCMLRK(4),CGSTTNNVE(1)-AYGCMLRK(4),C…	1562	3.98938e-11	√
25	P23847(34-262)	TLVYCSEGSPE(5)-NECQVMPYPNPADIAR(3),TLVYCSE(5)-NECQVMPYPNPADIAR(3),TLVYCSE(5)-CQVMPYPNPADIAR(1),TLVYCSEGSPEGFNPQLFTSGTTYDASSVPLYNR(5)-NECQVMPYPNPADIAR(3),TLVYCSEGSPEGFNPQLFTSGTTYDASSVPLYNR(5)-CQVMPYPNPADIAR(1),TLVYCSEGSPE(5)-CQVMPYPNPADIAR(1)	2069	3.8795e-13	√
26	P0AB24(41-103)	QCEPMTITVNAGK(2)-MTCGLLTNPK(3),QCEPMTITVNAGK(2)-MTANLQPGEYDMTCGLLTNPK(14),QCEPMTITVNAGK(2)-YDMTCGLLTNPK(5),VTVTDKQCEPMTITVNAGK(8)-MTANLQPGEYDMTCGLLTNPK(14),KQCEPMTITVNAGK(3)-MTCGLLTNPK(3),VTVTDKQCEPMTITVNAGK(8)-MTCGLLTNPK(3)	800	5.76855e-12	√
27	P04816(76-101)	LVGVEYDDACDPK(10)-YVIGHLCSSSTQPASDIYEDE(7),LVGVEYDDACDPK(10)-YVIGHLCSSSTQPASDIYE(7),YDDACDPK(5)-YVIGHLCSSSTQPASDIYEDE(7),YDDACDPK(5)-YVIGHLCSSSTQPASDIYE(7),YDDACD(5)-YVIGHLCSSSTQPASDIYEDE(7),DACDPK(3)-YVIGHLCSSSTQPASDIYEDE(7),LVGVEYDDACD(10)-YVIGHLCSSSTQPASDIYEDE(7),YDDACDPK(5)-YVIGHLCSSSTQPASD(7),LVGVEYDDACD(10)-GIKYVIGHLCSSSTQPASDIYEDE(10),YDDACDPK(5)-YVIGHLCSSSTQPASDIYED(7),KLVGVEYDDACDPK(11)-…	1050	3.88938e-10	√
28	P0AES9(39-87)	AADNKKPVNSWTCE(13)-VQGIATVTPAIVQACTQDK(15),KPVNSWTCE(8)-VQGIATVTPAIVQACTQDK(15),PVNSWTCE(7)-VQGIATVTPAIVQACTQDK(15),KPVNSWTCE(8)-DAVLDVQGIATVTPAIVQACTQDK(20),KPVNSWTCEDFLAVDE(8)-VQGIATVTPAIVQACTQDK(15),AADNKKPVNSWTCE(13)-DAVLDVQGIATVTPAIVQACTQDK(20),AADNKKPVNSWTCE(13)-AVLDVQGIATVTPAIVQACTQDK(19),KPVNSWTCED(8)-VQGIATVTPAIVQACTQDK(15),AADNKKPVNSWTCE(13)-VQGIATVTPAIVQACTQD(15),KPVNSWTCE(8)-AVLDVQGIA…	9956	7.1704e-16	√
29	P0AFM4(80-101)	CNNQATQQSLK(1)-FMSACLK(5),ECNNQATQQSLK(2)-FMSACLK(5),ECNNQATQQSLK(2)-FMSACLKK(5),MRECNNQATQQSLK(4)-FMSACLK(5),CNNQATQQSLK(1)-FMSACLKK(5),MRECNNQATQQSLKGDDR(4)-FMSACLK(5),MRECNNQATQQSLK(4)-FMSACLKK(5),ECNNQATQQSLKGDDR(2)-FMSACLK(5)	612	4.08657e-13	√
30	P0AAV6(95-100)	NTMCKDGR(4)-CPDINKK(1),NTMCKD(4)-GRCPDINKK(3),NTMCKDGR(4)-CPDINK(1),NTMCKD(4)-GRCPDINK(3),NTMCKDGRCPDINKK(4)(9),NTMCKDGRCPDINK(4)(9),NTMCKDGRCPD(4)(9),DEEHKNTMCK(9)-DGRCPDINKK(4),HKNTMCK(6)-DGRCPDINK(4),HKNTMCKDGR(6)-CPDINK(1)	1024	1.2143e-09	√
31	P0A910(311-323)	SNPVTGNTCDNVK(9)-AALIDCLAPDR(6),GMGESNPVTGNTCDNVK(13)-AALIDCLAPDR(6),GMGESNPVTGNTCDNVK(13)-AALIDCLAPDRR(6),SNPVTGNTCDNVK(9)-AALIDCLAPDRR(6),GMGESNPVTGNTCDNVK(13)-QRAALIDCLAPDRR(8),SNPVTGNTCDNVK(9)-QRAALIDCLAPDRR(8),SNPVTGNTCD(9)-NVKQRAALIDCLAPDRR(11),GMGESNPVTGNTCDNVK(13)-QRAALIDCLAPDR(8),GMGESNPVTGNTCDNVKQR(13)-AALIDCLAPDR(6)	1621	1.9402e-14	√
32	P23827(70-107)	VDCNLHR(3)-VSSPVSTMMACPDGKK(11),VDCNLHR(3)-VSSPVSTMMACPDGK(11),VDCNLHR(3)-KVSSPVSTMMACPDGK(12)	1163	7.89809e-12	√
33	P13482(533-539)	MLDLICPK(6)-EQPCDNVPATRPTVK(4),MLDLICPKE(6)-QPCDNVPATRPTVK(3),LICPKE(3)-QPCDNVPATRPTVK(3),MLDLICPKEQPCDNVPATRPTVK(6)(12)	578	1.019e-12	√
34	P77368(46-129)	TGEQLTTSHVFSGFGCEGGNTSPSLTWSGVPEGTK(16)-NDFGYAGFGGACPPK(12),TGEQLTTSHVFSGFGCE(16)-NDFGYAGFGGACPPK(12),TGEQLTTSHVFSGFGCEGGNTSPSLTWSGVPE(16)-NDFGYAGFGGACPPK(12),TGEQLTTSHVFSGFGCE(16)-NDFGYAGFGGACPPKGDK(12),TGEQLTTSHVFSGFGCEGGNTSPSLTWSGVPE(16)-NDFGYAGFGGACPPKGDK(12)	65	3.57015e-06	√
35	P76108(66-298)	ETGCAVNVK(4)-HPVCAYK(4),TGCAVNVK(3)-HPVCAYK(4),ETGCAVNVK(4)-AKHPVCAYK(6)	432	3.4642e-08	√
36	Q2M7X4(45-94)	KICTPQASLSDE(3)-VECPDM(3),KICTPQASLSDEAWEK(3)-VECPDM(3),ICTPQASLSDE(2)-VECPDM(3)	93	1.4957e-07	√
37	P19926(196-202)	DSPACK(5)-QQCSLVDGK(3),IVNYKDSPACK(10)-QQCSLVDGK(3),DSPACKEK(5)-QQCSLVDGK(3),DSPACK(5)-EKQQCSLVDGK(5),DSPACK(5)-KQQCSLVDGK(4),DSPACKE(5)-KQQCSLVDGK(4),SPACKEKQQCSLVDGK(4)(10),DSPACKEKQQCSLVDGK(5)(11)	267	6.77596e-08	√
38	P06610(37-83)	CGLTPQYE(1)-TYCTTTWGVTFPMFSK(3),CGLTPQYEQLE(1)-TYCTTTWGVTFPMFSK(3)	51	1.68312e-10	√
39	P0AD70(229-242)	DTTYTPSPDQCRR(11)-GASPCNNTLAAIGSGGVYSTPGDMMR(5),DTTYTPSPDQCR(11)-GASPCNNTLAAIGSGGVYSTPGDMMR(5),DTTYTPSPDQCR(11)-RGASPCNNTLAAIGSGGVYSTPGDMMR(6)	74	0.000655622	√
40	P0AF56(212-220)	ALHWLNLSCME(9)-GFDTGCEE(6),ALHWLNLSCME(9)-GFDTGCEEFEK(6),ALHWLNLSCMEGFDTGCEEFEK(9)(17),ALHWLNLSCMEGFDTGCEE(9)(17),ALHWLNLSCMEGFDTGCE(9)(17)	258	6.11327e-16	√
41	P07102(404-413)	LTLAGCEER(6)-NAQGMCSLAGFTQIVNE(6),LTLAGCEER(6)-NAQGMCSLAGFTQIVNEAR(6)	76	0.000314708	√
42	P69411(74-118)	DLGEVSGDSCQASNQDSPPSIPTAR(10)-VTSGTPGCYR(8),VSGDSCQASNQDSPPSIPTAR(6)-VTSGTPGCYR(8)	120	1.74834e-09	√
43	P00634(190-200),B8YM76(169-179)	CPGNALEK(1)-KCYGPSATSEK(2),CPGNALEK(1)-CYGPSATSEK(1),CYGPSATSEKCPGNALEK(1)(11)	88	3.52966e-20	√
44	P0AGC3(133-166)	GLLAFSPEKPGTTEAQCNYYYAK(17)-SQPNACDK(6),AQCNYYYAK(3)-SQPNACDK(6)	126	1.10326e-09	√
45	P00805(99-127)	KINTDCD(6)-CDKPVVMVGAMR(1),INTDCDK(5)-CDKPVVMVGAMR(1),KINTDCDK(6)-CDKPVVMVGAMR(1),INTDCDK(5)-CDKPVVMVGAMRPSTSMSADGPFNLYNAVVTAADK(1)	173	4.84376e-14	√
46	P07102(200-210)	VLNFPQSNLCLK(10)-SCSLTQALPSELK(2)	112	2.21127e-09	√
47	P09551(60-67)	GDFVGFDIDLGNEMCK(15)-CTWVASDFDALIPSLK(1)	19	4.70385e-08	√
48	P0AGD1(74-169)	GSCQPATK(3)-YACGVIK(3)	426	6.21634e-08	√
49	P13656(57-90)	NAWWVSSTNCPGK(10)-ISQFGNTLSCEK(10)	82	1.23789e-06	√
50	P0AB46(36-87)	NGLPSETYITCAE(11)-LNQVCAK(5),NGLPSETYITCAE(11)-LNQVCAKDPQMLLITAIDDTMR(5),NGLPSETYITCAEANE(11)-LNQVCAKDPQMLLITAIDDTMR(5),NGLPSETYITCAEANE(11)-LNQVCAK(5),TYITCAE(5)-LNQVCAK(5)	279	2.28709e-08	√
51	P00634(308-358),B8YM76(287-337)	PAVTCTPNPQR(5)-QDHAANPCGQIGE(8),QDHAANPCGQIGE(8)-ATYHGNIDKPAVTCTPNPQR(14)	197	7.14273e-07	√
52	P37661(535-552)	LYDTIMGCLGYTSPDGGINE(8)-NNNWCHIPQAK(5),LYDTIMGCLGYTSPDGGINENNNWCHIPQAK(8)(25),TIMGCLGYTSPDGGINE(5)-NNNWCHIPQAK(5)	96	2.86299e-09	√
53	P0ACW4(25-43)	KPCSGSK(3)-FVCNDGSISASK(3)	16	0.000622876	√
54	P31133(175-239)	SCGVSFLDAPEE(2)-LANGDICVAIGWAGDVWQASNR(7),SCGVSFLDAPEE(2)-YFHSSQYINDLANGDICVAIGWAGDVWQASNR(17)	16	0.000778697	√
55	P0AD59(85-90)	TYQVMSACK(8)-PHDCGSQR(4),TYQVMSACKPHDCGSQR(8)(13),GGTYTPAQTVTLGDETYQVMSACKPHDCGSQR(23)(28)	759	9.56127e-12	√
56	P37028(183-259)	VCGGENIFK(2)-IILAAQQLCNALSQVD(9),VCGGENIFKDSR(2)-IILAAQQLCNALSQVD(9)	45	1.75924e-08	√
57	P23843(297-443)	EIPDEVHVDPYLCTYYYE(13)-AGWCADYNEPTSFLNTMLSNSSMNTAHYK(4),KEIPDEVHVDPYLCTYYYE(14)-AGWCADYNEPTSFLNTMLSNSSMNTAHYK(4),PYLCTYYYE(4)-AGWCADYNEPTSFLNTMLSNSSMNTAHYK(4)	2532	1.64647e-11	√
58	P06971(351-362)	TSQNSVYGYGVCSDPANAYSK(12)-QCAALAPADK(2),TSQNSVYGYGVCSDPANAYSKQCAALAPADK(12)(23)	157	4.73511e-06	√
59	P0AFM4(36-57)	MTSCNQQATAQALK(4)-TYMSDCLK(6),MTSCNQQATAQALK(4)-KTYMSDCLK(7),MTSCNQQATAQALKGDAR(4)-TYMSDCLK(6)	257	2.50917e-10	√
60	P0AEG6(161-183)	AIWCAK(4)-SVAPASCD(7)	6	7.25117e-05	√
61	P77263(184-228)	LLIKPGCDSTEEE(7)-ISDSCPAKPPSAD(5),LLIKPGCD(7)-ISDSCPAK(5)	4	0.0124652	√
62	P69411(109-124)	ANAVLLHSCE(9)-QAVCIGSALNITAK(4)	14	1.07875e-13	√
63	P0A7S3(27-104)	ACPQKR(2)-GALDCSGVK(5)	3	0.0202266
64	P0ADB1(68-101)	GTCQTYILGQR(3)-TYFVALDDTGHVINSGYQTCAE(20),GTCQTYILGQR(3)-TYFVALDDTGHVINSGYQTCAEYDTDPQAAK(20),GTCQTYILGQR(3)-TGHVINSGYQTCAE(12),GTCQTYILGQR(3)-AETYFVALDDTGHVINSGYQTCAE(22)	384	1.46915e-08	√
65	P52644(67-93)	MMISGSMCNR(8)-MMCANPQLNE(3)	21	6.27525e-05
66	P0AG80(186-264)	CGYASGWQGWIQLE(1)-FYNGDCAMTTASSGSLANIR(6)	17	0.00159437	√
67	Q2EEQ2(17-30)	HPDCQIVK(4)-LYVICK(5)	9	0.0460343	√
68	P0C0V0(83-95)	NFQQFFGDDSPFCQE(13)-GSPFQSSPFCQGGQGGNGGGQQQK(10)	159	1.17706e-12	√
69	P39325(150-214)	EVNGKPCNVVE(7)-NICMVYAHNDDMVIGAIQAIK(3)	133	9.88957e-08	√
70	P77601(27-27)	WIECNLEHPISIEDIAQK(4)-CNLEHPISIEDIAQK(1)	3	0.316703	√
71	P37648(327-336)	DIGLGFDCR(8)-AQCAINIESPNDK(3)	14	0.000252656	√
72	P77398(166-383)	LCHAAR(2)-YHVKKCD(6)	2	0.565526
73	P77398(629-629)	KPSIRNAHRCLDWEPK(10)-CLDWEPK(1)	3	0.471508
74	P31550(48-50)	KAFEADCNCELK(7)(9),AFEADCNCELK(6)(8),ADCNCELK(3)(5)	69	1.45654e-16	√
75	Q59385(14-17)	SQTIDLTLDGLSCGHCVK(13)(16),GLSCGHCVK(4)(7),GLSCGHCVKR(4)(7)	48	2.21863e-14	√
76	P0AC62(12-15)	TCPYCHR(2)(5),ETCPYCHR(3)(6)	40	7.76775e-08
77	P09831(1108-1113)	ICHLNNCATGVATQDDK(2)(7)	5	1.38857e-15	√
78	P0AEG6(118-121)	HVITVFTDITCGYCHK(11)(14)	34	5.64182e-13	√
79	P37661(418-425)	SFAQWKPECIGVDSGCTK(9)(16)	66	5.06433e-12	√
80	P77269(117-121)	AGIPVICYNTCINQK(7)(11)	23	8.49405e-09	√
81	P0A9P0(45-50)	YNTLGGVCLNVGCIPSK(8)(13)	58	2.95059e-13	√
82	P64548(127-134)	QNTECIIGSAFCLIIHNNDVR(5)(12)	7	8.06699e-08
83	P77202(126-129)	DAPVIVYVFADPFCPYCK(14)(17)	17	2.77399e-21	√
84	P0A6A6(407-410)	LPGCSMCLAMNNDR(4)(7)	14	5.26408e-13	√
85	P0AC59(9-12)	LYIYDHCPYCLK(7)(10)	94	9.04793e-11	√
86	P0AE52(46-51)	AMTPGCTVQACGLR(6)(11)	49	1.07222e-11	√
87	P17315(435-439)	APSLLQLSPDWTSNSCRGACK(16)(20)	140	4.45769e-18	√
88	P06971(725-731)	EYVASCFNTYGCFWGAER(6)(12)	48	2.61317e-09	√
89	P77269(169-175)	IAVINCEAFEVCVQR(6)(12)	4	8.15069e-06
90	P0AEG4(49-52)	FFSFFCPHCYQFEE(6)(9),FFSFFCPHCYQFE(6)(9)	88	1.37891e-07	√
91	P52107(37-39)	VTLTQSCLCR(7)(9)	8	0.000172307	√
92	P0AFM2(157-163)	ADLTGCNPGWGCEGAINHQLAAYE(6)(12),ADLTGCNPGWGCE(6)(12)	28	7.88988e-08	√
93	P0AB52(78-81)	LCKTCTDGR(2)(5)	18	3.9028e-07
94	P05825(509-516)	GQGCYASAGGCYLQGNDDLK(4)(11)	33	1.20079e-08	√
95	P07913(93-96)	VSGEGHITCGHCR(9)(12)	30	9.06437e-10	√
96	P00956(188-191)	PVHWCVDCR(5)(8),GAKPVHWCVDCR(8)(11)	43	3.70944e-08	√
97	P0A746(95-98)	CGNCDAHLGHVFPDGPQPTGER(1)(4)	22	4.41934e-14	√
98	P37590(9-10)	WLVKKSCCNK(7)(8)	9	0.033944
99	P27294(153-154)	QHGCCYVR(4)(5)	2	0.23749
100	P0A7F3(138-141)	IALKCKYCE(5)(8),ANDIALKCKYCE(8)(11)	2	0.120986
101	P25907(501-502)	KSPAYFCCR(7)(8)	4	0.260602
102	P0AFA2(313-316)	KGCQLCPR(3)(6)	3	0.100589
103	P76633(88-89)	GAPQKIIAACCER(10)(11)	2	0.381858
104	P0AEU0(60-67)	ELCKRINTQCTFVENPLDALIPSLK(3)(10)	10	0.000116786	√
105	P16528(222-226)	CLAACIFDEHR(1)(5)	8	0.0702334
106	P32675(73-76)	AKCLHCAK(3)(6),EAKCLHCAK(4)(7)	9	0.000392226
107	P0AFJ1(6-9)	SLPHCPKCNSE(5)(8),SLPHCPKCNSEYTYE(5)(8)	92	3.35309e-08
108	P23847(450-463)	PDNFFATLFSCAASE(11)-WCYKPFEDLIQPAR(2),HQTVMMGWTGDNGDPDNFFATLFSCAASE(25)-WCYKPFEDLIQPAR(2),DGEHQTVMMGWTGDNGDPDNFFATLFSCAASE(28)-WCYKPFEDLIQPAR(2),HQTVMMGWTGDNGDPDNFFATLFSCAASEQGSNYSK(25)-WCYKPFEDLIQPAR(2),HQTVMMGWTGDNGDPDNFFATLFSCAASE(25)-WCYKPFE(2),HQTVMMGWTGDNGDPDNFFATLFSCAASEQGSNYSK(25)-WCYKPFE(2),DGEHQTVMMGWTGDNGDPDNFFATLFSCAASE(28)-QGSNYSKWCYKPFEDLIQPAR(9),DGEHQTVMMGWTGDNGDPDNFFATLFSCAASE(28)…	89	0.000216654	√
109	P02943(47-63)	SGIGWTGSGGEQQCFQTTGAQSK(14)-LGNECETYAELK(5),SGIGWTGSGGEQQCFQTTGAQSK(14)-YRLGNECETYAE(7),SGIGWTGSGGEQQCFQTTGAQSK(14)-LGNECE(5),SGIGWTGSGGEQQCFQTTGAQSK(14)-LGNECETYAE(5),SGIGWTGSGGEQQCFQTTGAQSK(14)-YRLGNECE(7),QQCFQTTGAQSK(3)-LGNECE(5),QQCFQTTGAQSK(3)-YRLGNECE(7),FHGYARSGIGWTGSGGEQQCFQTTGAQSK(20)-CETYAE(1),SGIGWTGSGGEQQCFQTTGAQSK(14)-YRLGNECETYAELK(7)	391	4.83229e-12	√
110	P0AD96(76-101),P04816(76-101)	YDDACD(5)-YVIGHLCSSSTQPASDIYEDE(7),LQIVKYDDACDPK(10)-YVIGHLCSSSTQPASDIYEDE(7),YDDACDPK(5)-YVIGHLCSSSTQPASDIYEDE(7),YDDACDPK(5)-YVIGHLCSSSTQPASDIYE(7),LQIVKYDDACDPKQAVAVANK(10)-YVIGHLCSSSTQPASDIYEDE(7),DACDPK(3)-YVIGHLCSSSTQPASDIYEDE(7),LQIVKYDDACDPK(10)-YVIGHLCSSSTQPASDIYE(7),YDDACDPK(5)-YVIGHLCSSSTQPASD(7),YDDACDPK(5)-YVIGHLCSSSTQPASDIYED(7)	417	9.20728e-07	√
111	P45766(150-192)	ELDGATVCIQAGTDTE(8)-SGRCDTLASDQSQLYALR(4),ELDGATVCIQAGTDTE(8)-CDTLASDQSQLYALR(1)	15	3.79957e-05	√
112	P40120(283-291)	QLGIAPMTSMFSCGTNE(13)-MCDTIHPQIHDSDR(2),QLGIAPMTSMFSCGTNE(13)-RMCDTIHPQIHDSDR(3),QLGIAPMTSMFSCGTNER(13)-MCDTIHPQIHDSDR(2)	16	7.1852e-05	√
113	P45766(39-65)	GFVQCGISDGLPGFSYADADGK(5)-FSGIDVDICR(9),KGFVQCGISDGLPGFSYADADGK(6)-FSGIDVDICR(9)	36	7.7327e-05	√
114	P45565(65-72)	HAERCDR(5)-STNQCLSDK(5)	9	6.08912e-06	√
115	P76108(329-340)	VQGDVAAWFGSLPVVPEGCK(19)-GCETNGFNYFDK(2)	119	2.48432e-05	√
116	P0A6A6(347-424)	VFIGSCTNSR(6)-CASTSNR(1)	4	0.00171145	√
117	P33219(35-108)	SVTFPKCE(7)-SADIHYQVSVDCK(12),CEDLDAAGIAASVK(1)-SADIHYQVSVDCK(12),SVTFPKCEDLDAAGIAASVK(7)-SADIHYQVSVDCK(12)	452	6.5366e-19	√
118	P20343(74-74)	FTNDDACR(7)-ACRVVK(2)	3	0.00736342
119	P25718(57-75)	GTRPLTLNFDQQCWQPADAIK(13)-LNQMLSLQPCSNTPPQWR(10)	7	0.0116357	√
120	P21338(103-159)	FGCATRPIPNLPEAR(3)-HGACFGFDPDAYFGTMVR(4)	15	0.012047	√
121	P13656(369-402)	NAWWVGSKDCPR(10)-LSQYGNPTTCE(10)	2	0.0162417	√
122	P18390(82-152)	GGWSLASLTNLLSSGNQALSADNMNNAAGILQYCAK(34)-ACDLVLK(2)	21	0.0221573	√
123	P0ACD4(63-106)	TYGCGSAIASSSLVTEWVK(4)-IHCSILAE(3)	5	0.0228181	√
124	P30860(55-62)	ALCKQMQAE(3)-CTFTNHAFDSLIPSLK(1)	5	0.0230311
125	P36649(500-500)	EHAYMAHCHLLEHED(8)-HAYMAHCHLLE(7)	8	0.0252302
126	P45578(83-128)	IIDISPMGCR(9)-LNVYQCGTYQMHSLQE(6)	9	0.0300122	√
127	P0AE91(55-82)	NVTCYVSR(4)-GGLGLAEDTSDAAISCQQVGPIELSDR(16)	46	2.63179e-09	√
128	P0A862(61-95)	VLNIFPSIDTGVCAASVR(13)-FCGAEGLNNVITLSTFR(2)	11	0.036135	√
129	P21338(220-257)	LTCQGNPAYLTE(3)-ADAINAPLSANSFLPQPHPGNCGK(22)	49	3.58726e-05	√
130	P37902(111-111)	CGSTTNNVER(1)-CGSTTNNVER(1)	2	0.131413
131	P07024(258-275)	ALPAGSLAMIVGGHSQDPVCMAAENKK(20)-QVDYVPGTPCKPDQQNGIWIVQAHE(10)	3	0.145136	√
132	P38683(48-98)	LCALYPSLK(2)-AGGYSQLATQQAQIDQCK(17)	32	6.95086e-09	√
133	P0ACD4(37-106)	NVGSFDNNDENVGSGMVGAPACGDVMK(22)-IHCSILAE(3)	2	0.225781
134	P69228(73-237)	GLTLCR(5)-ADACRIV(4)	2	0.541429
135	P0C8J8(17-20)	AGEHIGICSVCSAHPLVIE(8)(11),HIGICSVCSAHPLVIE(5)(8)	37	2.64397e-08	√
136	P08142(80-83)	TDGKPAVCMACSGPGATNLVTAIADAR(8)(11)	5	2.58424e-18	√
137	P0A9A9(133-138)	LTNHSLYLYGHCAEGDCR(12)(17)	31	7.63407e-12	√
138	P0A9B2(150-154)	YAGQDIVSNASCTTNCLAPLAK(12)(16)	11	1.32938e-06	√
139	P14407(310-318),P0AC33(310-318)	HGASCPVGMGVSCSADR(5)(13)	14	7.44545e-06	√
140	P0A746(46-49)	DGVYHCLICDAPLFHSQTK(6)(9)	7	2.87944e-05	√
141	P19926(391-399)	LSGCPIDADGFCPMDK(4)(12)	49	1.0249e-07	√
142	P30136(581-584)	VAHFCSMCGPK(5)(8)	6	0.0043826	√
143	P60566(6-9)	IITCYKCVPD(4)(7),KIITCYKCVPDE(5)(8)	3	0.00962242
144	P19318(243-246),P11349(244-247)	KCIFCYPR(2)(5)	9	0.00470141
145	P09832(94-98)	VCGRVCPQDR(2)(6)	4	0.0933154
146	P15640(311-315)	LVELCLAACESK(5)(9)	2	0.353567
147	P0A910(311-311)	GMGESNPVTGNTCDNVK(13)-SNPVTGNTCDNVK(9),GMGESNPVTGNTCDNVK(13)-GMGESNPVTGNTCDNVK(13)	63	2.39619e-08	√
148	P0AET2(39-87)	DMTCQE(4)-VIEYCK(5),DMTCQE(4)-VIEYCKK(5),DMTCQE(4)-VIEYCKKNPQK(5)	361	4.81134e-15	√
149	P0A746(64-118)	YDSGCGWPSFYEPVSE(5)-YCVNSASLR(2)	15	1.93508e-10	√
150	P33937(67-81)	VVACQGDPDAPVNR(4)-GLNCIK(4)	21	4.09465e-08
151	P0AA31(17-43)	LDMVGEPCPYPAVATLE(8)-VVSDCPQSINNIPLDAR(5)	34	5.12964e-11	√
152	P0ACW4(35-43)	GGISHCTAGGK(6)-FVCNDGSISASK(3)	17	4.12549e-05	√
153	P75691(37-40)	IAYCGVCHSDLHQVR(4)(7)	23	1.56253e-13	√
154	P0ABL3(83-86)	CLQCHGVESYR(1)(4)	26	2.684e-06	√
155	P76559(35-41)	AFSDWQVTCNNQNFCVAR(9)(15)	15	2.23621e-08	√
156	P0AET8(65-67)	IQQLGGQAFACRCDITSEQE(11)(13)	9	5.10231e-05	√
157	P33937(49-53)	FCGTGCGVLVGTQQGR(2)(6)	9	3.41027e-14	√
158	P0A991(106-108)	AGCNCVASTYGVLASVSR(3)(5)	11	2.97319e-11	√
159	P0ACW2(75-85)	RCSEQSLAAGSCGSY(2)(12)	5	0.0010186
160	P0ABL1(138-141)	VACASCHSLHPQQDTMQTLSDK(3)(6)	19	2.42505e-10	√
161	P36683(769-772)	IEIPGCSLCMGNQAR(6)(9)	20	0.000223738	√
162	P0AC33(310-318),P14407(310-318)	HGASCPVGMGVSCSADR(5)(13)	13	6.76876e-05
163	P69411(109-118)	ANAVLLHSCEVTSGTPGCYR(9)(18)	17	4.12971e-06	√
164	P0AAZ7(11-14)	IIACPVCNGK(4)(7)	12	2.35388e-09	√
165	P76575(34-37)	ALCPDCHQPLQVLK(3)(6)	4	0.0159377
166	P16456(17-19)	LTQYSHGAGCGCK(10)(12)	2	0.0260536	√
167	P0ABS1(135-138)	ARPTADLCIDCK(8)(11)	3	0.0317066
168	P0AFJ1(23-26)	DNGMYICPECAYE(7)(10)	2	0.00163643
169	P0A9K7(206-210)	IGDRCQNICE(5)(9)	7	0.00101363
170	P0A9N4(34-37)	CLYCHNR(1)(4)	21	1.5677e-05
171	P08331(460-511)	CSAGQFNQIDPNSTKPQSLINWDGFR(1)-YDGECQMINANAER(5),CSAGQFNQIDPNSTK(1)-CQMINANAER(1),EWLECSAGQFNQIDPNSTKPQSLINWDGFR(5)-YDGECQMINANAER(5),EWLECSAGQFNQIDPNSTKPQSLINWDGFR(5)-CQMINANAER(1)	204	5.22467e-14	√
172	P76001(86-93)	NLQSLQGYDPSEFTFANGVFCDVK(21)-LCRDDR(2),AAENLQSLQGYDPSEFTFANGVFCDVK(24)-LCRDDR(2),FTFANGVFCDVK(9)-LCRDDR(2),NLQSLQGYDPSEFTFANGVFCDVK(21)-LCRDDRYFGVDGK(2),AAENLQSLQGYDPSEFTFANGVFCDVK(24)-LCRDDRYFGVDGK(2),FTFANGVFCDVKEKLCR(9)(16)	223	4.62912e-09	√
173	P31063(67-123)	EGDTLDCR(7)-CAAALDK(1),EGDTLDCR(7)-CAAALDKAPLPTPLP(1)	38	1.19735e-05	√
174	P04128(44-84)	GEVVNAACAVDAGSVDQTVQLGQVR(8)-GATSSAVGFNIQLNDCDTNVASK(16)	315	5.69917e-12	√
175	P08189(38-78)	DNGCSVAAE(4)-ILLSPCGNAVSAVK(6)	44	9.51687e-09	√
176	P75818(36-144)	SGPCVEGGPDNVAQQFYDYR(4)-GQCWVIDDVR(3)	102	5.33648e-09	√
177	P77162(53-152)	TFTINCTGNPDQNGFYQHSVFLTLADDK(6)-VLSTLGDCSND(8)	117	0.00371076	√
178	P19926(101-132)	SGECPPPYTVYAYANSLQR(4)-TVATAQFFITGAFPGCDIPVHHQEK(16)	36	4.62606e-06	√
179	P21338(103-120)	FGCATRPIPNLPEAR(3)-MCSSPE(2)	2	0.0543669	√
180	P37325(233-275)	YLQASADCQSPAPASGVVYE(8)-RSSCGK(4)	6	0.0617866
181	P08190(39-77)	VVAKPCTVSTTNATVD(6)-LTNCPVGTSR(4)	6	0.0711544	√
182	Q46835(94-131)	QMCADPTVK(3)-TTCGIVK(3),QMCADPTVK(3)-TTCGIVKA(3)	6	0.0844512
183	P76052(297-297)	FDKACSSYLPNR(5)-KACSSYLPNR(3)	2	0.235706
184	P76227(45-71)	VNVPPEVFSSGGQSAQPCTQCCVYQDQNYSE(18)-AEGILLQCQR(8),VNVPPEVFSSGGQSAQPCTQCCVYQDQNYSE(18)-GILLQCQRDDK(6)	5	0.159271
185	P77368(129-129)	NDFGYAGFGGACPPKGDK(12)-NDFGYAGFGGACPPK(12)	3	0.0427416	√
186	P39353(30-30)	ITCVYDPENGENIAR(3)-ITCVYDPE(3)	5	0.155447
187	P0AFM4(57-80)	KTYMSDCLK(7)-ECNNQATQQSLK(2)	2	0.213792
188	P0A8Q6(101-101)	HPLLCTLEK(5)-HPLLCTLE(5)	3	0.0954651
189	P00934(189-189)	GDFDACQALVK(6)-ACQALVK(2)	3	0.373262
190	P0ACE0(61-64)	ICGVCTTTHALSSVR(2)(5)	4	1.54398e-09	√
191	P0AA25(33-36)	ADGAILVDFWAEWCGPCK(14)(17)	7	7.3402e-09	√
192	P0AAQ2(65-68)	LLCLYCHDHEHSK(3)(6)	37	7.7603e-12	√
193	P0ABK9(314-317)	IGNPFDNFAQTCANCHTQDK(12)(15)	5	2.10057e-06	√
194	P46891(179-187)	CLEVLPVGCNK(1)(9)	2	1.52808e-05
195	P0AAT9(145-148)	VLTLCPKCGHDQFQR(5)(8)	5	0.000188034	√
196	P0AC33(543-546)	GNDFFQQIQLTQCTRCVK(13)(16)	12	3.24687e-05	√
197	P15032(743-745)	TGILCRCRPD(5)(7),TGILCRCRPDKIIPE(5)(7)	5	0.00253658
198	P75838(53-56)	KECALCFTNGK(3)(6)	12	0.00214727
199	P0CF10(32-35),P0CF11(32-35),P0CF08(32-35),P0CF07(32-35),P0CF12(32-35),P0CF09(32-35),P0CF13(32-35)	YLCSHCRK(3)(6)	2	0.0259515
200	P46187(26-29)	ASCSSCASR(3)(6)	2	0.0942144
201	P06987(101-103)	CDCRKPK(1)(3)	4	0.101088
202	P31550(5-12)	KCLPLLLLCTAPVFAK(2)(9)	5	0.00105655
203	P76134(324-328)	PICNGGCPKHR(3)(7)	3	0.143901
204	P35340(345-348)	GVTYCPHCDGPLFK(5)(8)	7	7.36842e-06	√
205	P39453(655-657)	VGSCFCLRLPLR(4)(6)	3	0.0391687
206	P77455(262-263)	ADSLNCCVLGE(6)(7)	2	0.272823
207	P0A9A9(93-96)	HLICLDCGK(4)(7)	4	0.281723
208	P0A794(91-92)	TKPHFCCLVPE(6)(7),TKPHFCCLVPEK(6)(7)	2	0.224326
209	P00956(405-406)	MQHSYPCCWRHKTPIIFR(7)(8),MQHSYPCCWR(7)(8)	6	1.47243e-05
210	P12282(172-175)	GEPCYRCLSR(4)(7)	8	0.0886242
211	P0AFJ1(6-26)	SLPHCPK(5)-CAYEWNDAEPAQE(1)	3	0.0134392
212	P75780(481-491)	LDNYHTEYDSATACGGSGR(14)-GAITCPTGVAK(5),YDSATACGGSGR(7)-GAITCPTGVAK(5),SATACGGSGR(5)-GAITCPTGVAK(5)	49	0.00183829	√
213	P06612(662-714)	RRCPKCGTAMDSYLIDPK(3)-KCGSEMHLK(2)	2	0.388585
214	P60422(6-188)	CKPTSPGRR(1)-VEADCR(5)	3	0.498787
215	P0A7M9(37-40)	STVGHDLNLDVCSKCHPFFTGK(12)(15)	70	2.15519e-08	√
216	P33644(131-141)	GLCAGVLEETVSCFADNPE(3)(13)	2	4.18992e-08
217	P0ADW8(35-38)	ENNIDIVECVKCGHQMR(9)(12)	3	4.70997e-08	√
218	P0A7J0(67-69)	HGSGIVCLCITEDR(7)(9)	3	9.30075e-07
219	P0A7F3(109-114)	IDNVLVCPNSNCISHAEPVSSSFAVR(7)(12)	9	8.50796e-06	√
220	P0A7M9(16-18)	ITASCSCGNVMK(5)(7)	6	5.4241e-05	√
221	P75849(15-20)	IIPVTAFSQNCSLIWCEQTR(11)(16)	7	0.00950695
222	P0A8H8(9-12)	SETITVNCPTCGK(8)(11)	3	0.00959559
223	P0A8T7(85-88)	HRGVICEKCGVE(6)(9)	2	0.00187033
224	P77364(19-20)	SLSAEKCCQAIK(7)(8)	2	0.0587565
225	P0A6L0(125-129)	ACKEACAAANVLLK(2)(6)	10	1.36968e-15
226	P18776(20-24)	TCELACKDYK(2)(6)	2	0.0882759
227	P04079(202-204)	FVRDICQCEALWTPAK(6)(8)	3	0.213521
228	P0AEI6(103-104)	IDCCRWVSAE(3)(4)	2	0.230619
229	P0ACK5(233-234)	IVVSDCCPEDE(6)(7),FDIVVSDCCPE(8)(9)	2	0.104874
230	P0AAQ2(27-30)	IYPWVCGRCSR(6)(9)	3	0.247495
231	P0A910(323-323)	AALIDCLAPDRR(6)-AALIDCLAPDR(6),AALIDCLAPD(6)-CLAPDR(1)	7	0.000154021	√
232	P0AGG4(5-8)	MNTVCTHCQAINR(5)(8)	4	5.65121e-05	√
233	P32721(425-426)	WLCCCPE(3)(4)	3	0.00099758
234	P23538(621-626)	CFALECEAVK(1)(6)	9	0.00271447
235	P19318(222-226)	LCISGCPYK(2)(6)	3	0.00339595
236	P0A996(62-66)	CEVACPSDVK(1)(5)	4	0.0157016
237	P38394(7-12)	CAYHLCKK(1)(6)	4	0.255808
238	Q46819(117-120)	CDLCEQR(1)(4)	2	0.233298
239	P0AFJ1(6-23)	SLPHCPK(5)-DNGMYICPE(7)	2	0.00271878
240	P0AEC3(241-241)	KACFEIR(3)-ACFEIR(2)	2	0.0957314
241	P46850(279-405)	INCHHNYVQK(3)-QVVCVK(4)	2	0.679579
242	P76115(580-585)	SNVCNEQDCNGNR(4)(9)	3	0.000379244
243	P76612(59-60)	CCYKFLPR(1)(2)	2	0.0108575
244	P76213(189-193)	CAGACCGKESHE(1)(5)	4	0.185855
245	P00509(180-181)	AQAGDVVLFHGCCHNPTGIDPTLE(12)(13)	5	0.0115322
246	P0A7G6(117-130)	LGVDIDNLLCSQPDTGEQALE(10)-ICDALAR(2)	3	0.0212727	√
247	P33937(46-67)	WDKAPCR(6)-VVACQGDPDAPVNR(4)	3	0.177256
248	P00962(62-172)	GQCNLR(3)-AGGFEEGKACLR(10)	3	0.27844
249	P00960(45-222)	VGAGTSHPMTCLR(11)-YADVDFLFTCFE(10)	4	0.340773	√
250	P14407(543-546)	FPAFILVDDKGNDFFQQIVNKQCANCTK(23)(26)	9	0.0362009
251	P0ABF6(129-132)	ALAAITVNYTPCGHCR(12)(15)	3	0.152505	√
*Lu, Shan, et al. "Mapping native disulfide bonds at a proteome scale." nature methods 12.4 (2015): 329. Filtering criteria: FDR ≤ 5% for Inter, FDR ≤ 1% for Intra, spectral count ≥ 2.

## Sheet: Parameters
pLink 2 parameters for the E.coli-SS dataset
Items	Settings
Database	4,489 proteins, downloaded from Uniprot on 2017-10-23
Enzyme	Trypsin and Glu-C
Max Missed Cleavage Sites	5
Crosslinker	SS
Peptide Mass Range	[600, 4,000] Da
Peptide Length Range	[6, 40]
Precursor Tolerance	± 10 ppm
Fragment Tolerance	± 20 ppm
Fixed Modifications	None
Variable Modifications	None
FDR	5% at PSM level under separate FDR control
