# Supplementary material for: A high-speed search engine pLink 2 with systematic evaluation for proteome-scale identification of cross-linked peptides
Source: Nat Commun. 2019 Jul 30;10:3404. doi: 10.1038/s41467-019-11337-z (PMC6667459; doi:10.1038/s41467-019-11337-z)
Supplement: Supplementary file 8 — Supplementary Dataset 4 [file 41467_2019_11337_MOESM8_ESM.xlsx]

## Sheet: Results
Supplementary Data 4 - Reanalysis of the Human-SS dataset
Summary
# Cross-links identified from human whole-cell lysates
Inter-protein		Intra-protein		Total
29		659		688
No.	Protein1-Protein2	Peptide1-Peptide2	#Spectra	Best Score	Identified in 2015*?
Inter-protein cross-links
1	IPI00009865.4(66)-IPI00019359.4(432)	GSSGGGCFGGSSGGYGGLGGFGGGSFR(7)-IECQNQE(3),GSSGGGCFGGSSGGYGGLGGFGGGSFR(7)-QEIECQNQE(5)	12	0.0628708
2	IPI00019359.4(432)-IPI00220327.4(49)	QEIECQNQE(5)-FSSCGGGGGSFGAGGGFGSR(4),IECQNQE(3)-FSSCGGGGGSFGAGGGFGSR(4)	25	0.163365
3	IPI00009865.4(427)-IPI00021304.1(42),IPI00021304.1(42)-K1CJ_HUMAN(427),IPI00009865.4(427)-K22E_HUMAN(42),K1CJ_HUMAN(427)-K22E_HUMAN(42)	AETECQNTE(5)-STSSFSCLSR(7)	12	0.000142477	√
4	IPI00177817.4(635)-IPI00396485.3(411),IPI00396485.3(411)-IPI00969023.1(635),IPI00396485.3(411)-IPI00747443.2(635),IPI00219078.5(635)-IPI00396485.3(411),IPI00177817.4(635)-IPI00940393.3(390),IPI00940393.3(390)-IPI00969023.1(635),IPI00747443.2(635)-IPI00940393.3(390),IPI00219078.5(635)-IPI00940393.3(390)	GTAVAICR(7)-SGDAAIVDMVPGKPMCVE(16)	3	0.000273819
5	IPI00329482.5(1457)-IPI00909029.1(336),IPI00735310.2(1450)-IPI00909029.1(336)	NSHCHLSNSPR(4)-EAPECGR(5)	7	0.000860187
6	IPI00022431.2(198)-IPI00640981.3(3091),IPI00022431.2(198)-IPI00843999.2(3098),IPI00022431.2(198)-IPI00746934.2(3098),IPI00022431.2(198)-IPI00646605.3(3074),IPI00640981.3(3091)-IPI00953689.1(132),IPI00843999.2(3098)-IPI00953689.1(132),IPI00746934.2(3098)-IPI00953689.1(132),IPI00646605.3(3074)-IPI00953689.1(132),IPI00640981.3(3091)-IPI00922262.1(132),IPI00843999.2(3098)-IPI00922262.1(132),IPI007469…	YCLHVLK(2)-CDSSPDSAEDVRK(1)	40	0.0234032
7	IPI00221224.6(798)-IPI00909303.3(141),IPI00221224.6(798)-IPI00295741.4(207)	STVYCNAIAQGGEEE(5)-TPKCSK(4)	2	0.0570562
8	IPI00043363.3(574)-IPI00216318.5(191),IPI00043363.3(574)-IPI00759832.1(189),IPI00021263.3(189)-IPI00043363.3(574),IPI00043363.3(574)-IPI00982101.1(197)	KACSLAK(3)-TEDCEK(4)	10	0.00472816
9	IPI00013976.4(1785)-IPI00298281.4(1600),IPI00298281.4(1600)-IPI00853454.1(1809)	VAVYSTCL(7)-TLPSGCFNTPSIEKP(6)	6	0.023105
10	IPI00009865.4(427)-IPI00009867.3(55),IPI00009867.3(55)-K1CJ_HUMAN(427)	AETECQNTE(5)-VSLAGACGVGGYGSR(7)	4	0.186999
11	IPI00029739.5(416)-IPI00220834.8(638)	VACHPGYALPK(3)-SIDCIR(4)	3	0.189974
12	IPI00008561.1(466)-IPI00299485.5(136),IPI00008561.1(466)-IPI00909029.1(136)	ANSWFNCR(7)-NSCISK(3)	2	0.198891
13	IPI00220327.4(497)-IPI00479877.4(98)	CAPNVSVSVSTSHTTISGGGSR(1)-SGMERCR(6)	11	0.204798
14	IPI00018136.1(291)-IPI00298281.4(1600),IPI00298281.4(1600)-IPI00643090.1(229),IPI00082827.1(291)-IPI00298281.4(1600)	SGIYVCE(6)-KTLPSGCFNTPSIEKP(7)	3	0.249122
15	IPI00384444.6(40)-K2CB_HUMAN(50),IPI00217963.3(40)-K2CB_HUMAN(50),IPI00384444.6(40)-K2CC_HUMAN(50),IPI00217963.3(40)-K2CC_HUMAN(50),IPI00299145.9(51)-IPI00384444.6(40),IPI00217963.3(40)-IPI00299145.9(51),IPI00384444.6(40)-IPI00956313.2(36),IPI00217963.3(40)-IPI00956313.2(36),IPI00300725.7(51)-IPI00384444.6(40),IPI00217963.3(40)-IPI00300725.7(51),IPI00384444.6(40)-K2CA_HUMAN(50),IPI00217963.3(40)-…	ISSVLAGGSCR(10)-GSGGLGGACGGAGFGSR(9)	2	0.315275
16	IPI00011651.3(346)-IPI00334011.8(746),IPI00011651.3(346)-IPI01009898.1(734),IPI00011651.3(346)-IPI00550611.5(765),IPI00334011.8(746)-IPI00796281.3(346),IPI00796281.3(346)-IPI01009898.1(734),IPI00550611.5(765)-IPI00796281.3(346)	INAVCR(5)-VCSSPPIHMK(2)	2	0.269661
17	IPI00022215.1(226)-IPI00218914.5(370)	RCLFMPK(2)-LECGGGPWGNKGYFVQPTVFSNVTDEMR(3)	2	0.326598
18	IPI00009867.3(55)-IPI00019359.4(432)	VSLAGACGVGGYGSR(7)-QEIECQNQE(5)	2	0.362095
19	IPI00004446.1(369)-IPI00037283.3(618),IPI00004446.1(369)-IPI01022698.1(646),IPI00004446.1(369)-IPI01021702.1(620),IPI00004446.1(369)-IPI01010281.1(699),IPI00004446.1(369)-IPI00942042.1(618),IPI00004446.1(369)-IPI00871742.4(657),IPI00004446.1(369)-IPI00555883.2(633),IPI00004446.1(369)-IPI00473085.3(607),IPI00004446.1(369)-IPI00146935.4(644)	MQISMLQQSTCGLD(11)-CEVIER(1)	2	0.412041
20	IPI00015117.2(531)-IPI00025818.1(523),IPI00025818.1(523)-IPI01012321.2(531),IPI00025818.1(523)-IPI00220572.2(531)	SGNCDR(4)-LTLQHVNSNQCLDK(11)	4	0.0132953
21	IPI00022431.2(198)-IPI00328391.3(426),IPI00328391.3(426)-IPI00953689.1(132),IPI00328391.3(426)-IPI00922262.1(132)	CDSSPDSAEDVRK(1)-LGLYDPGLQIWGGENFEISYKIWQCGGK(25)	2	0.480184
22	IPI00004473.6(112)-IPI00022239.7(14),IPI00022239.7(14)-IPI01012594.1(112),IPI00022239.7(14)-IPI00930625.1(112),IPI00022239.7(14)-IPI00930585.1(112),IPI00022239.7(14)-IPI00930509.1(112),IPI00022239.7(14)-IPI00930422.1(112),IPI00022239.7(14)-IPI00885030.2(112),IPI00022239.7(14)-IPI00641213.3(112),IPI00022239.7(14)-IPI00394936.3(112),IPI00022239.7(14)-IPI00296902.8(112),IPI00022239.7(14)-IPI00221378…	TDGCSSE(4)-ASLADSGEYMCK(11)	2	9.07746e-07
23	IPI00479186.7(358)-IPI00847543.2(867),IPI00479186.7(358)-IPI00927835.1(317)	CIMLSGETAK(1)-CSENPE(1)	3	3.68617e-05
24	IPI00015117.2(96)-IPI00025818.1(523),IPI00025818.1(523)-IPI01012321.2(96),IPI00025818.1(523)-IPI00220572.2(96)	CDNSGR(1)-LTLQHVNSNQCLDK(11)	6	0.0320526
25	IPI00219301.7(310)-IPI00939720.2(4052)	AAPAEEPAAAAASSACAAPSQE(16)-ALTPGDECMDGILDE(8)	3	0.0574394
26	IPI00021440.1(217)-IPI00023704.1(596),IPI00021439.1(217)-IPI00023704.1(596),IPI00023704.1(596)-IPI01012766.1(136),IPI00023704.1(596)-IPI00479743.3(917),IPI00023704.1(596)-IPI00739539.6(917)	TCNSAR(2)-LCYVALDFEQE(2)	2	0.280655
27	IPI00027780.1(60)-IPI00328147.4(676),IPI00027780.1(60)-IPI00478928.4(676)	LAVQYLNTFYGCPK(12)-FTQCLAELKE(4)	2	0.299401
28	IPI00171411.4(179)-IPI00847543.2(2766),IPI00171411.4(179)-IPI00927835.1(2216),IPI00759659.1(160)-IPI00847543.2(2766),IPI00759659.1(160)-IPI00927835.1(2216)	EQCEER(3)-EECQER(3)	2	0.364144
29	IPI00396967.3(42)-IPI00479743.3(638),IPI00396967.3(42)-IPI00739539.6(638)	CREYLQPPAPR(1)-LSLSCK(5)	2	0.459387
Intra-protein cross-links
30	IPI00020977.4(273-307)	LSGCTSMK(4)-CPDGEVMKK(1),FELSGCTSMK(6)-CPDGEVMKK(1),LSGCTSMK(4)-TTTLPVEFKCPDGEVMK(10),FELSGCTSMK(6)-TTTLPVEFKCPDGEVMKK(10),FELSGCTSMK(6)-FKCPDGEVMK(3),LSGCTSMK(4)-CPDGEVMK(1),FELSGCTSMK(6)-TTTLPVEFKCPDGEVMK(10),LSGCTSMK(4)-TTTLPVEFKCPDGE(10),LSGCTSMK(4)-TTTLPVEFKCPDGEVMKK(10),FELSGCTSMK(6)-CPDGEVMK(1),FELSGCTSMK(6)-TTTLPVEFKCPDGE(10),LSGCTSMK(4)-FKCPDGEVMK(3),FELSGCTSMK(6)-TTTLPVEFKCPD(10),LSGCTS…	899	1.7355e-07	√
31	IPI00027780.1(291-317)	GQPCKFPFR(4)-WCGTTE(2),GQPCKFPFR(4)-TDGYRWCGTTE(7),GQPCKFPFR(4)-WCGTTEDYDRDK(2),GQPCKFPFR(4)-TDGYRWCGTTEDYDR(7),GQPCKFPFR(4)-WCGTTEDYDR(2),ALFTMGGNAEGQPCK(14)-WCGTTEDYDRDK(2),ALFTMGGNAEGQPCK(14)-TDGYRWCGTTE(7),ALFTMGGNAEGQPCKFPFR(14)-TDGYRWCGTTE(7),ALFTMGGNAEGQPCK(14)-WCGTTE(2)	215	7.04703e-13	√
32	IPI00294839.6(351-414),IPI00983265.1(68-131)	NGEWGTVCDDK(8)-FNAESQGCNHEEDAGVR(8),NGEWGTVCDDK(8)-SQGCNHEEDAGVR(4),WGTVCDDK(5)-SQGCNHEEDAGVR(4),NGEWGTVCDDK(8)-FNAESQGCNHEE(8),WGTVCDDK(5)-FNAESQGCNHEEDAGVR(8),WGTVCDDK(5)-FNAESQGCNHEE(8),SQGCNHEE(4)-NGEWGTVCDDK(8),SQGCNHEE(4)-WGTVCDDK(5)	342	1.25757e-08	√
33	IPI00739099.2(1336-1497)	TCISANPSSVPRK(2)-IGPVCFV(5),TGETCISANPSSVPR(5)-FGVEIGPVCFV(9),TGETCISANPSSVPRK(5)-IGPVCFV(5),TGETCISANPSSVPR(5)-IGPVCFV(5),TCISANPSSVPR(2)-FGVEIGPVCFV(9),TGETCISANPSSVPRK(5)-FGVEIGPVCFV(9),TCISANPSSVPR(2)-IGPVCFV(5)	232	1.79496e-08	√
34	IPI00014572.2(285-301)	TCDLDNDK(2)-WAGCFGIK(4),TCDLDNDK(2)-YIALDEWAGCFGIK(10),FFETCDLDNDK(5)-WAGCFGIK(4),FFETCDLDNDK(5)-YIALDEWAGCFGIK(10),TCDLDNDKYIALDE(2)-WAGCFGIK(4)	744	4.98763e-16	√
35	IPI00305380.3(174-204),IPI01009723.1(74-104)	EDARPVPQGSCQSE(11)-DLYIIPIPNCDRNGNFHPK(10),EDARPVPQGSCQSE(11)-THEDLYIIPIPNCDRNGNFHPK(13),DLYIIPIPNCDR(10)-EDARPVPQGSCQSE(11),DLYIIPIPNCDR(10)-EDARPVPQGSCQSELHR(11),EDARPVPQGSCQSE(11)-THEDLYIIPIPNCDR(13)	213	3.6454e-09	√
36	IPI00792916.2(468-497),IPI00026154.3(478-507)	CEYLME(1)-YEQGTGCWQGPNR(7),YEQGTGCWQGPNR(7)-ETMVTSTTEPSRCEYLME(13),CEYLME(1)-QGTGCWQGPNR(5),QGTGCWQGPNR(5)-ETMVTSTTEPSRCE(13),YEQGTGCWQGPNR(7)-ETMVTSTTEPSRCE(13)	103	5.31645e-06	√
37	IPI00023014.3(1972-2123)	LTGSCSYVLFQNK(5)-WTVQRPGQTCQPILE(10),LTGSCSYVLFQNK(5)-WTVQRPGQTCQPILEE(10),LTGSCSYVLFQNKEQDLE(5)-WTVQRPGQTCQPILE(10),LTGSCSYVLFQNK(5)-PGQTCQPILE(5)	230	6.74156e-14	√
38	IPI00020599.1(105-137)	HEQNIDCGGGYVK(7)-YNIMFGPDICGPGTKK(10),HEQNIDCGGGYVK(7)-YNIMFGPDICGPGTK(10),QNIDCGGGYVK(5)-YNIMFGPDICGPGTK(10),HEQNIDCGGGYVK(7)-LFPNSLDQTDMHGDSEYNIMFGPDICGPGTK(26)	292	2.56004e-12	√
39	IPI00021440.1(272-285),IPI00021439.1(272-285),IPI01012766.1(191-204)	SCGIHE(2)-CDVDIRK(1),SCGIHE(2)-CDVDIR(1),CDVDIRK(1)-ALFQPSFLGMESCGIHE(13),CDVDIR(1)-ALFQPSFLGMESCGIHE(13)	247	2.40817e-09	√
40	IPI00016334.2(161-223)	EVATCVGR(5)-DAQFYCE(6),EPEEVATCVGR(8)-EDKDAQFYCE(9),EPEEVATCVGR(8)-DAQFYCE(6),VATCVGR(4)-DAQFYCE(6)	51	1.47084e-11	√
41	IPI00299485.5(225-257),IPI00909029.1(225-257)	AVPFASAANVACGEGDK(12)-EKAPDVFDWGSSGPLCVSPK(16),AVPFASAANVACGEGDKDE(12)-APDVFDWGSSGPLCVSPK(14),AVPFASAANVACGEGDK(12)-APDVFDWGSSGPLCVSPK(14),AVPFASAANVACGEGDKDE(12)-EKAPDVFDWGSSGPLCVSPK(16)	177	3.34442e-05	√
42	IPI00289819.5(374-382)	IQFCNKK(4)-QAAVCQVKK(5),IQFCNK(4)-QAAVCQVK(5),IQFCNK(4)-QAAVCQVKK(5),IQFCNKK(4)-QAAVCQVK(5)	15	0.000371422	√
43	IPI00339223.2(374-401),IPI00855777.2(374-401)	TFYSCTTEGR(5)-YSFCTDHTVLVQTR(4),TFYSCTTE(5)-YSFCTDHTVLVQTR(4),TFYSCTTE(5)-QKYSFCTDHTVLVQTR(6)	346	2.24148e-11
44	IPI00027780.1(305-332)	FQGTSYDSCTTE(9)-KYGFCPE(5),FQGTSYDSCTTEGR(9)-KYGFCPE(5),FQGTSYDSCTTE(9)-YGFCPE(4)	105	1.66509e-08	√
45	IPI00021440.1(217-285),IPI00021439.1(217-285),IPI01012766.1(136-204)	CDVDIRK(1)-LCYVALDFEQE(2),CDVDIR(1)-LCYVALDFEQE(2),CDVDIR(1)-KLCYVALDFEQE(3)	63	1.55363e-07	√
46	IPI00376005.2(52-103),IPI00411704.9(22-73)	TGDAGASATFPMQCSALR(14)-YEDICPSTHNMDVPNIK(5),TGDAGASATFPMQCSALR(14)-KYEDICPSTHNMDVPNIK(6),FETGDAGASATFPMQCSALR(16)-KYEDICPSTHNMDVPNIK(6)	137	2.81425e-07	√
47	IPI00027780.1(60-65)	ELAVQYLNTFYGCPK(13)-ESCNLFVLK(3),ELAVQYLNTFYGCPKE(13)-SCNLFVLK(2),LAVQYLNTFYGCPK(12)-ESCNLFVLK(3),ELAVQYLNTFYGCPK(13)-SCNLFVLK(2),LAVQYLNTFYGCPKE(12)-SCNLFVLK(2),ELAVQYLNTFYGCPKESCNLFVLK(13)(18)	155	1.26465e-07	√
48	IPI00298281.4(182-205)	TREDGPWIPYQYYSGSCENTYSK(17)-TGGDEQQALCTDE(10),EDGPWIPYQYYSGSCENTYSK(15)-TGGDEQQALCTDE(10),TREDGPWIPYQYYSGSCE(17)-TGGDEQQALCTDE(10),EDGPWIPYQYYSGSCE(15)-TGGDEQQALCTDE(10)	42	0.000161669	√
49	IPI00295741.4(211-319),IPI00909303.3(145-253)	ICEPGYSPTYK(2)-ILRGQDHCGIESE(8),GQDHCGIESE(5)-ICEPGYSPTYK(2),ILRGQDHCGIE(8)-ICEPGYSPTYK(2)	31	0.000545856	√
50	IPI00005128.1(284-313),IPI00793960.1(283-312)	AYCDME(3)-DCAEVFK(2),AYCDME(3)-EEQISFRDCAEVFK(9),IKAYCDME(5)-EEQISFRDCAEVFK(9),AYCDME(3)-QISFRDCAEVFK(7),EIKAYCDME(6)-EQISFRDCAEVFK(8)	30	2.40511e-07	√
51	IPI00007257.4(415-444),IPI00644294.6(425-454),IPI00413959.2(425-454)	LNQVCDEE(5)-HHYSLYVHGCR(10),LNQVCDE(5)-HHYSLYVHGCR(10)	59	1.18648e-14	√
52	IPI00013976.4(643-671),IPI00853454.1(667-695)	YVVLPRPVCFEK(9)-CGNTIPDDDNQVVSLSPGSR(1),PVCFEK(3)-CGNTIPDDDNQVVSLSPGSR(1)	147	2.61586e-14	√
53	IPI00024284.6(1887-1933)	CSATGSPTPTLEWTGGPGGQLPAK(1)-LPAVEPTDQAQYLCR(14),CSATGSPTPTLE(1)-LPAVEPTDQAQYLCR(14)	111	5.31964e-13	√
54	IPI00215899.1(107-148),IPI00955050.1(120-161),IPI00902601.2(100-141),IPI00289795.1(120-161)	TVTCMDNK(4)-RCPTLAMPANGGFK(2),RTVTCMDNK(5)-CPTLAMPANGGFK(1)	37	7.29366e-13	√
55	IPI00016112.6(454-502)	GQTVDFQCE(8)-CQAVNIIGSQK(1),GQTVDFQCEAK(8)-CQAVNIIGSQK(1)	73	1.07046e-14	√
56	IPI00027780.1(349-375)	GAPCVFPFTFLGNK(4)-MWCATTANYDDDRK(3),TAMSTVGGNSEGAPCVFPFTFLGNK(15)-MWCATTANYDDDRK(3)	55	1.30598e-10	√
57	IPI00294839.6(364-424),IPI00983265.1(81-141)	CNTPAMGLQK(1)-WDLVSASVVCR(10),WDLVSASVVCR(10)-DAGVRCNTPAMGLQK(6)	139	9.75818e-13	√
58	IPI00024284.6(2173-2893)	CVVPGQAHAQVTWHK(1)-LNQVSPADSGEYSCQVTGSSGTLE(14),CVVPGQAHAQVTWHK(1)-YSCQVTGSSGTLE(3)	166	9.92494e-10
59	IPI00013976.4(170-190),IPI00853454.1(194-214)	YFAYDCE(6)-KVDDIICDSR(7),YFAYDCE(6)-VDDIICDSR(6)	42	2.70501e-13	√
60	IPI00218676.2(111-151),IPI00916616.1(111-151),IPI00296161.3(111-151)	NCQALQGSR(2)-KQSDCNVPDYLMYSTVSGSEK(5),NCQALQGSR(2)-QSDCNVPDYLMYSTVSGSEK(4),WFKNCQALQGSR(5)-CNVPDYLMYSTVSGSEK(1)	118	6.2668e-09	√
61	IPI00020977.4(199-228)	ANCLVQTTE(3)-VTNDNASCR(8),ANCLVQTTE(3)-VTNDNASCRLEK(8)	42	1.8794e-10	√
62	IPI00005908.2(626-662)	TFREEQCE(7)-LICQAK(3),TFREEQCEAHNE(7)-LICQAK(3),EEQCEAHNE(4)-LICQAK(3),QCEAHNE(2)-LICQAK(3)	46	1.18317e-07	√
63	IPI00240345.3(179-226)	VLCPAPRPGAASNLSYR(3)-GQLPISVTCIADE(9),VLCPAPR(3)-GQLPISVTCIADE(9),YQFEVLCPAPRPGAASNLSYR(7)-GQLPISVTCIADE(9)	33	1.33829e-07	√
64	IPI00021440.1(17-285)	CDVDIRK(1)-IAALVIDNGSGMCK(13),CDVDIR(1)-IAALVIDNGSGMCK(13)	88	2.67486e-07	√
65	IPI00305380.3(131-138),IPI01009723.1(31-38)	RRCLQK(3)-DEGDHPNNSFSPCSAHD(13),RRCLQK(3)-SLQPSDKDEGDHPNNSFSPCSAHD(20)	125	8.19476e-07	√
66	IPI00296099.6(519-531)	LCNNPTPQFGGK(2)-DCVGDVTE(2),SRLCNNPTPQFGGK(4)-DCVGDVTE(2),LCNNPTPQFGGKDCVGDVTE(2)(14)	54	9.14946e-07	√
67	IPI00024284.6(2651-2696)	GQTLDLNCVVAR(8)-LHQMSVADSGEYVCR(14),LNCVVAR(3)-LHQMSVADSGEYVCR(14)	185	4.24947e-07	√
68	IPI00414717.1(118-155),IPI00641153.3(118-155)	SCREDVTR(2)-ISSDCNHLLWNYK(5),LAEEESCRE(7)-ISSDCNHLLWNYK(5)	33	1.87182e-06	√
69	IPI00294839.6(265-275)	QRYWPFSMDCTGTE(10)-AHISSCK(6),YWPFSMDCTGTE(8)-AHISSCK(6),QRYWPFSMDCTGTEAHISSCK(10)(20),YWPFSMDCTGTEAHISSCK(8)(18)	156	2.72168e-10	√
70	IPI00169285.6(492-495)	YNDFLHDPLSLCK(12)-ACNPQPNGENAISAR(2),YNDFLHDPLSLCK(12)-ACNPQPNGE(2),YNDFLHDPLSLCKACNPQPNGENAISAR(12)(15),YNDFLHDPLSLCKACNPQPNGE(12)(15)	146	5.88123e-09	√
71	IPI00015102.2(157-220),IPI00944977.1(157-220),IPI00807403.1(157-220)	LGDCISE(4)-ADIQMPFTCSVTYYGPSGQK(9),KLGDCISE(5)-ADIQMPFTCSVTYYGPSGQK(9)	10	4.78892e-06	√
72	IPI01011485.1(64-78),IPI00909871.3(40-54),IPI00299219.1(64-78)	QLNEDCSK(6)-CNFGASSTALK(1),QLNEDCSK(6)-GLECNFGASSTALK(4)	97	5.91863e-06	√
73	IPI00013894.1(461-471),IPI00479946.4(508-518)	ALDLDSSCK(8)-CMMAQYNR(1),ALDLDSSCK(8)-CMMAQYNRHDSPEDVK(1)	18	8.42078e-06	√
74	IPI00107831.4(156-207),IPI00465186.3(156-207)	YECVATNSAGTR(3)-TATMLCAAGGNPDPE(6),CVATNSAGTR(1)-TATMLCAAGGNPDPE(6)	10	8.60464e-06	√
75	IPI00020984.2(195-229),IPI00941747.1(160-194)	CGEDYK(1)-VNFQNGIECGGAYVK(9),VNFQNGIECGGAYVK(9)-TPYTIMFGPDKCGEDYK(12)	65	1.72324e-06	√
76	IPI00029739.5(146-192)	CLPVTAPENGK(1)-MHCSDDGFWSK(3),CLPVTAPE(1)-MHCSDDGFWSK(3)	59	1.84745e-05	√
77	IPI00884105.2(338-375),IPI00908532.1(285-322)	ECLLDE(2)-CNAEEHVR(1),VEGGQFGSVEECLLDE(12)-ALQATVGNSYKCNAEEHVR(12)	13	2.50478e-05	√
78	IPI00966452.1(195-232)	LAGCTADFR(4)-NCIDITGVR(2),WTELAGCTADFR(7)-NCIDITGVR(2)	41	3.33907e-05
79	IPI00013744.1(865-876),IPI00964154.1(865-876)	VTCQVAASQK(3)-SVACDVGYPALK(4),VTCQVAASQK(3)-SVACDVGYPALKR(4)	31	4.04866e-05	√
80	IPI00012011.6(39-80),IPI00984795.1(77-118),IPI00979518.1(39-80),IPI00978796.1(22-63)	MLPDKDCR(7)-AVLFCLSEDK(5),MLPDKDCR(7)-AVLFCLSEDKK(5)	37	4.16112e-05	√
81	IPI00328391.3(585-600)	ANQLMQYDQCLTK(10)-VMITHCNLNE(6),ANQLMQYDQCLTK(10)-VMITHCNLNEFK(6)	29	4.83034e-05	√
82	IPI00742968.1(125-188),IPI00816779.1(125-188)	GTCVDGLRR(3)-AGSHTLQMMFGCDVGSDGR(12),GTCVDGLR(3)-AGSHTLQMMFGCDVGSDGR(12)	43	5.33961e-05	√
83	IPI00027851.2(516-533)	CELLRR(1)-GVQAQPLNVGFCE(12),CELLRR(1)-GVQAQPLNVGFCEQE(12)	22	1.15733e-05	√
84	IPI00005707.7(1004-1107)	WSEAQFSCEQQE(8)-THGFICQK(6),AQFSCEQQE(5)-THGFICQK(6)	26	8.10073e-05	√
85	IPI00029739.5(210-251)	ISCKSPDVINGSPISQK(3)-GDAVCTE(5),ISCKSPDVINGSPISQK(3)-YSERGDAVCTE(9)	26	9.97165e-05	√
86	IPI00021440.1(17-272)	SCGIHE(2)-IAALVIDNGSGMCK(13),IAALVIDNGSGMCK(13)-ALFQPSFLGMESCGIHE(13)	91	1.64855e-07	√
87	IPI00007752.1(12-201),IPI00023598.2(12-201)	TYCIDNE(3)-EIVHLQAGQCGNQIGAK(10),TYCIDNE(3)-IVHLQAGQCGNQIGAK(9)	43	0.000108402
88	IPI01019113.1(12-201),IPI00031370.3(12-201)	TYCIDNE(3)-EIVHIQAGQCGNQIGAK(10),TYCIDNE(3)-IVHIQAGQCGNQIGAK(9)	38	0.000118206	√
89	IPI00027780.1(247-274)	EYNSCTDTGR(5)-YGFCPHE(4),EYNSCTDTGR(5)-YGFCPHEALFTMGGNAE(4)	113	0.000135278	√
90	IPI00028635.5(72-100)	ACTYIR(2)-SNLDPSNVDSLFYAAQASQALSGCE(24),KACTYIR(3)-SNLDPSNVDSLFYAAQASQALSGCE(24)	3	0.000257485
91	IPI00014572.2(167-277)	YIPPCLDSE(5)-APLIPMEHCTTR(9),YIPPCLDSE(5)-APLIPMEHCTTRFFE(9)	144	7.16497e-06	√
92	IPI00412492.4(788-808)	CSFGLEE(1)-CDQVVLHTTRK(1),CSFGLEE(1)-CDQVVLHTTR(1)	5	0.000627161	√
93	IPI00022462.2(353-363)	GDCPSDWK(3)-TDSTCR(5),LFGNMEGDCPSDWK(9)-TDSTCR(5)	2	0.000744457
94	IPI00106642.4(436-490)	TGAELVTCGSVLK(8)-IRGGSEGGCPR(9),TGAELVTCGSVLK(8)-GGSEGGCPR(7)	9	0.000749646	√
95	IPI00029739.5(237-262)	CNMGYE(1)-SGWRPLPSCEEK(9),CNMGYEYSER(1)-SGWRPLPSCEEK(9)	56	9.18015e-05	√
96	IPI00025818.1(523-540)	LTLQHVNSNQCLDK(11)-DSQVPSIRDCNGSR(10),LTLQHVNSNQCLDK(11)-DCNGSR(2)	32	0.00100789	√
97	IPI00219301.7(310-321)	AAPAEEPAAAAASSACAAPSQE(16)-CSPEAPPAEAAE(1),AAPAEEPAAAAASSACAAPSQEAQPE(16)-CSPEAPPAEAAE(1)	72	1.04089e-08	√
98	IPI00339223.2(360-386),IPI00855777.2(360-386)	QDGHLWCSTTSNYEQDQK(7)-TAVTQTYGGNSNGEPCVLPFTYNGR(16),QDGHLWCSTTSNYE(7)-TAVTQTYGGNSNGEPCVLPFTYNGR(16)	21	0.00147786
99	IPI00005126.1(62-101)	LDIICPK(5)-KENTPLLNCAKPDQDIK(9),LDIICPK(5)-NTPLLNCAKPDQDIK(7)	48	1.92227e-05
100	IPI00004669.1(126-354)	HDQCQR(4)-IIPCSR(4),HDQCQRK(4)-IIPCSR(4)	15	0.00246524	√
101	IPI00186290.6(41-67)	STLTDSLVCK(9)-RCITIK(2),STLTDSLVCK(9)-DEQERCITIK(6)	26	0.00270202	√
102	IPI00375205.1(135-365)	SLPDIRHPNCNSK(10)-MEDIPCSR(6),HPNCNSK(4)-MEDIPCSR(6)	6	0.00535119
103	IPI00465439.5(178-202),IPI00796333.1(232-256),IPI00922081.1(101-125),IPI00418262.5(265-289)	RCQYVTEK(2)-YASICQQNGIVPIVEPE(5),RCQYVTEK(2)-YASICQQNGIVPIVEPEILPDGDHDLK(5)	42	0.00200819	√
104	IPI00027505.2(89-97),IPI00922108.2(43-51),IPI00555991.2(89-97)	CDWSSTRR(1)-CQPIEFDATGNRDYAK(1),CDWSSTRR(1)-CQPIEFDATGNR(1)	26	0.00234094	√
105	IPI00012269.3(474-474)	MTLTCEKPIK(5)-MTLTCEKPIK(5),QEMTLTCEKPIK(7)-MTLTCEKPIK(5),QEMTLTCEKPIK(7)-QEMTLTCEKPIK(7)	79	0.00369328	√
106	IPI00011229.1(286-290)	VASGLTLCK(8)-EGCEAIVDTGTSLMVGPVDE(3),VASGLTLCKE(8)-GCEAIVDTGTSLMVGPVDE(2),VASGLTLCKEGCE(8)(12),VASGLTLCKEGCEAIVDTGTSLMVGPVDE(8)(12)	23	1.60207e-07	√
107	IPI00005292.1(355-376)	ATQCHGSTGQCWCVDK(11)-KQGAVSCEEEQE(7),ATQCHGSTGQCWCVDK(11)-QGAVSCEEEQE(6)	4	0.203061
108	IPI00005292.1(357-376)	ATQCHGSTGQCWCVDK(13)-QGAVSCEEEQE(6),ATQCHGSTGQCWCVDK(13)-KQGAVSCEEEQE(7)	2	0.434109
109	IPI00106642.4(498-547)	CGQAVR(1)-CSGQHWER(1)	30	4.2168e-15	√
110	IPI00853369.1(937-948)	VTLNGVPCK(8)-FGAQLQCVTGPQATR(7)	12	7.49156e-15	√
111	IPI00219219.3(43-61)	DSNNLCLHFNPR(6)-FNAHGDANTIVCNSK(12)	69	8.11388e-15	√
112	IPI00306322.2(1658-1665),IPI00936857.3(1658-1665)	GTCHYYANK(3)-ATPFIECNGGR(7)	69	9.43278e-14	√
113	IPI00025818.1(442-459)	TNQCLDNMAR(4)-VGIFNCHGMGGNQVFSYTANK(6)	24	1.50517e-13	√
114	IPI00019530.1(372-426)	INCAAAGNPFPVR(3)-LVLADSGFWECR(11)	112	1.60289e-13	√
115	IPI00215899.1(134-161),IPI00955050.1(147-174),IPI00902601.2(127-154),IPI00289795.1(147-174)	YYCSPGYTLK(3)-AWSGRPASCVDMEPPR(9)	42	2.56205e-13	√
116	IPI00792916.2(412-425),IPI00026154.3(422-435)	YVYRLCPFK(6)-FAYLYSQCYE(8)	49	4.77506e-13	√
117	IPI00029723.1(66-98),IPI01015631.1(31-63)	RPVCGSNGK(4)-IQVDYDGHCK(9),RPVCGSNGK(4)-IQVDYDGHCKEK(9)	85	6.82305e-13	√
118	IPI00386755.2(208-241)	NCFKPQTIK(2)-GLCVEK(3)	17	2.70722e-12
119	IPI00329482.5(1457-1727),IPI00735310.2(1450-1720)	QSLCDGR(4)-NSHCHLSNSPR(4)	58	3.32218e-12	√
120	IPI00249735.2(113-132),IPI00974244.1(113-132),IPI00941096.2(113-132)	LSSVTLSTCR(9)-LEDHCFYHGTVR(5)	7	9.05232e-12	√
121	IPI00218682.1(293-503)	YEMLCR(5)-HAACPVLVGNK(4)	31	1.66402e-11	√
122	IPI00329482.5(1792-1820),IPI00735310.2(1785-1813)	LAPSKPFTGCIR(10)-AALVSGAVSINSCPAA(13)	40	4.3581e-11	√
123	IPI00024284.6(4355-4389)	FSSGITGCVK(8)-AQAGANTRPCPS(10)	256	8.13224e-11	√
124	IPI00374563.3(349-368)	MLLRPESCPAR(8)-NDCVMGR(3)	21	1.07117e-10	√
125	IPI00396231.3(135-187),IPI00747743.1(135-187)	MHVLCQPK(5)-EDFFQSGEIGGHCK(13)	13	1.30741e-10	√
126	IPI00004446.1(292-319)	YHCDGGYDR(3)-QWSGSPPICAPMK(9)	37	2.24465e-10	√
127	IPI00294839.6(395-405),IPI00983265.1(112-122)	SIIDCK(5)-IQCTGNEK(3)	44	3.15962e-10	√
128	IPI00479186.7(49-326)	NTGIICTIGPASR(6)-AGKPVICATQMLE(7)	3	3.75223e-10
129	IPI00375205.1(356-432)	VWMCGGR(4)-SSLNCK(5)	6	5.10975e-10	√
130	IPI00002745.1(214-296)	IYANGPISCGIMATER(9)-HCTFGDPIV(2)	139	6.53421e-10	√
131	IPI00293203.3(454-476)	YQTACEQPGQK(5)-CKGPSDLLTVR(1)	18	7.79008e-10	√
132	IPI00103871.3(53-114),IPI00418144.1(53-114)	MSCQASGQPPPTIR(3)-GHAHDGQALSTDLGVYTCE(18)	100	8.6872e-10	√
133	IPI00045106.3(682-776)	GCQSER(2)-RPLMPEECR(8)	55	9.2207e-10	√
134	IPI00374563.3(2016-2042)	AYGTGFVGCLR(9)-DAVTKPELRPCPTP(11)	21	1.01498e-09	√
135	IPI00218784.3(595-608),IPI00296461.4(594-607)	ADSPALCR(7)-LATLCAQLSAR(5)	8	1.29533e-09	√
136	IPI00013897.1(399-435)	VGHNFGSPHDSGTECTPGESK(15)-FSLCSIR(4)	23	1.30117e-09	√
137	IPI00024284.6(2362-2407)	GQTLDLNCVVPGQSHAQVTWHK(8)-LYQASPADSGEYVCR(14)	132	1.48211e-09	√
138	IPI00019502.3(1379-1379)	KMEDSVGCLE(8)-MEDSVGCLE(7)	13	1.96436e-09	√
139	IPI00739099.2(1296-1328)	TCDDLK(2)-VYCNME(3)	16	1.99564e-09	√
140	IPI00219217.3(164-294)	VIGSGCNLDSAR(6)-VFLSLPCILNAR(7)	9	2.34074e-09	√
141	IPI00414717.1(1079-1092),IPI00923461.1(1068-1081),IPI00641153.3(1079-1092)	QMSCLME(4)-HHCAAITPGR(3)	12	2.34331e-09	√
142	IPI00005563.1(292-327),IPI00979808.1(187-222),IPI00910801.1(261-296)	GVVSDHCYPFSGR(7)-QATAHCPNSYVNNNDIYQVTPVYR(6)	62	2.6673e-09	√
143	IPI00026941.1(160-176)	LSTGCTGTLVAEK(5)-HVLTAAHCIHDGK(8)	18	3.84843e-09	√
144	IPI00143921.9(156-459)	TLSCPTKEPQIAK(4)-LYCYYYQVLQK(3)	19	6.49262e-09	√
145	IPI00297284.1(101-114),IPI00556442.1(132-145)	CYPHPGSE(1)-LEGEACGVYTPR(6),ACGVYTPR(2)-CYPHPGSE(1)	26	7.91742e-09	√
146	IPI00024284.6(3134-3185)	CVSAGEPR(1)-PSDAGTYVCLAQNALGTAQK(9),CVSAGEPR(1)-TYGLMDSHAVLQISSAKPSDAGTYVCLAQNALGTAQK(26),CVSAGEPR(1)-SHAVLQISSAKPSDAGTYVCLAQNALGTAQK(20)	157	8.40029e-09	√
147	IPI00384444.6(18-40),IPI00217963.3(18-40)	ISSVLAGGSCR(10)-GSCGIGGGIGGGSSR(3)	32	1.30158e-08	√
148	IPI00008167.1(191-250)	IDCVSK(3)-EVTVECK(6)	9	1.37353e-08	√
149	IPI00027780.1(233-259)	YGNADGEYCK(9)-SDGFLWCSTTYNFEK(7)	157	1.44424e-08	√
150	IPI00216221.2(131-154)	VVTCAHR(4)-CYVLSQNLR(1)	16	1.57079e-08	√
151	IPI00299485.5(104-136),IPI00909029.1(104-136)	NSCISK(3)-CLDPSLPLK(1)	67	4.71138e-08	√
152	IPI00001754.1(50-109),IPI00922511.1(54-113)	LSCAYSGFSSPR(3)-EDTGTYTCMVSEE(8)	17	6.2475e-08	√
153	IPI00021440.1(217-272),IPI00021439.1(217-272),IPI01012766.1(136-191),IPI00479743.3(917-972),IPI00739539.6(917-972)	SCGIHE(2)-LCYVALDFEQE(2)	52	7.62079e-08	√
154	IPI00473014.5(135-147),IPI00845388.1(118-130)	ACIAEK(2)-HECQANGPEDLNR(3)	26	1.03169e-07	√
155	IPI00303161.3(158-235)	LNVLVPPAPPSCR(12)-VGTAQCNVTLE(6)	17	1.07766e-07	√
156	IPI00027505.2(491-502),IPI00922108.2(445-456),IPI00555991.2(455-466)	VSCFNVR(3)-TCSLPGTALK(2)	24	1.13348e-07	√
157	IPI00026944.3(1124-1135),IPI00384542.4(991-1002)	AECLNPSQPSR(3)-AFSSQLCWVDAGTNR(7),AECLNPSQPSR(3)-ILVQDDLGLPNGLTFDAFSSQLCWVDAGTNR(23),CLNPSQPSR(1)-ILVQDDLGLPNGLTFDAFSSQLCWVDAGTNRAE(23)	23	1.14339e-07	√
158	IPI00465028.7(79-104),IPI00797270.4(42-67)	IAVAAQNCYK(8)-VVCAPPTAYIDFAR(3),IAVAAQNCYK(8)-VPADTEVVCAPPTAYIDFAR(9)	59	1.2411e-07	√
159	IPI00900293.1(2146-2185)	APSVATVGSICDLNLK(11)-NSHCVR(4),APSVATVGSICDLNLKIPE(11)-NSHCVR(4)	33	1.27112e-07	√
160	IPI00002406.2(473-522),IPI00554618.2(473-522)	DGISCE(5)-VTLICSAR(5)	2	1.40157e-07
161	IPI00414717.1(515-528),IPI00923461.1(504-517),IPI00641153.3(515-528)	SVIQTACK(7)-SGDPMILSCLME(9)	17	1.42119e-07	√
162	IPI00004669.1(345-423)	VWQCGGSLE(4)-LSCKPFK(3)	13	1.43361e-07	√
163	IPI00955050.1(57-103),IPI00215899.1(44-90),IPI00910459.1(57-103),IPI00902601.2(37-83),IPI00289795.1(57-103)	DTPWCSPIK(5)-LHGSSLLICQSNK(9)	10	1.59344e-07	√
164	IPI00006608.1(73-117),IPI00982225.1(68-112),IPI00981582.1(38-82),IPI00412924.2(73-117),IPI00412568.3(73-117),IPI00219186.1(73-117)	CLVGEFVSD(1)-EGILQYCQE(7)	5	1.42989e-07	√
165	IPI00744964.3(125-188),IPI00922944.9(125-188),IPI00894106.1(125-188),IPI00893894.1(125-188),IPI00892834.1(125-188)	GTCVEWLR(3)-MYGCDLGPDGR(4)	37	3.71618e-07
166	IPI00221224.6(798-834)	STVYCNAIAQGGEEE(5)-AALACSK(5),STVYCNAIAQGGEEEWDFAWEQFR(5)-AALACSK(5)	17	3.7524e-07	√
167	IPI00026240.2(238-259),IPI00967860.1(134-155),IPI00657860.1(253-274)	IGGPNVESCGE(9)-DMGFQYSCINDYRPVK(8)	20	4.00521e-07	√
168	IPI00016112.6(267-317)	ITSEPQDADVTSGNTVYFTCR(20)-TDQGIYQCMAK(8),ITSEPQDADVTSGNTVYFTCR(20)-LNLLDDGTLMIQNTQETDQGIYQCMAK(24)	17	4.42688e-07	√
169	IPI00004473.6(57-112),IPI01012594.1(57-112),IPI00930625.1(57-112),IPI00930585.1(57-112),IPI00930509.1(57-112),IPI00930422.1(57-112),IPI00885030.2(57-112),IPI00641213.3(57-112),IPI00394936.3(57-112),IPI00296902.8(57-112),IPI00221378.4(57-112),IPI00221376.4(57-112),IPI00221375.3(57-112)	CETSSE(1)-ASLADSGEYMCK(11)	30	4.53895e-07	√
170	IPI00746777.3(103-111)	FCLNPK(2)-TNLCQK(4)	4	5.04146e-07	√
171	IPI00023014.3(432-440)	TVQCADDR(4)-DAVCTR(4),TVQCADDRDAVCTR(4)(12)	45	1.09843e-08	√
172	IPI00176221.7(60-118)	CYLEDGASK(1)-RDYSLQIQNVDVTDDGPYTCSVQTQHTPR(20)	8	7.44241e-07
173	IPI00019988.1(481-495)	THDPWVCAPDGVLEEK(7)-LSPQCQPLHNEL(5),WQWETHDPWVCAPDGVLEEK(11)-LSPQCQPLHNEL(5)	51	1.15755e-06	√
174	IPI00011651.3(346-427),IPI00796281.3(346-427)	VQAVCR(5)-VCSSPPIHMK(2)	12	1.51544e-06	√
175	IPI00294578.1(230-269),IPI01013460.1(149-188)	NHGCQR(4)-VVSGMVNCNDDQGVLLGR(8)	32	1.67466e-06	√
176	IPI00007327.5(27-91),IPI01020770.1(27-91),IPI00922555.1(27-91),IPI00874287.1(27-91),IPI00794567.1(27-91),IPI00792503.1(27-91),IPI00791568.1(27-91),IPI00746286.1(27-91),IPI00645962.2(27-91),IPI00217384.5(27-91)	GAPAPHCE(7)-CWFVEDASGK(1)	4	1.83035e-06
177	IPI00298828.3(84-124),IPI00910625.1(84-124)	CTEEGK(1)-VCPFAGILE(2)	9	5.21268e-07	√
178	IPI00010153.5(28-125)	ECADLWPR(2)-ISLGLPVGAVINCADNTGAK(13)	10	3.04106e-06	√
179	IPI00021033.2(1268-1285),IPI00981037.1(965-982),IPI00167087.2(965-982)	FCHPELK(2)-SGEYWVDPNQGCK(12)	21	3.27333e-06	√
180	IPI00029723.1(58-77),IPI01015631.1(23-42)	QCKPHK(2)-TYLNHCE(6)	24	3.27333e-06	√
181	IPI00218914.5(126-133)	LYSNAYLNDLAGCIK(13)-YCAGWADK(2)	36	3.66749e-06	√
182	IPI00007752.1(12-354),IPI00023598.2(12-354),IPI00926685.1(12-272)	TAVCDIPPR(4)-EIVHLQAGQCGNQIGAK(10)	35	3.80154e-06
183	IPI00302592.2(574-649),IPI00333541.6(574-649)	VGTECGNQK(5)-YAVHVLCNSEDIR(7)	39	7.22173e-07	√
184	IPI00013976.4(739-755),IPI00853454.1(763-779)	CLENSR(1)-TPMTDVCR(7)	46	5.43525e-06	√
185	IPI00783919.4(178-312)	AYCAWR(3)-CAADAGRPPGEL(1)	13	5.48768e-06	√
186	IPI00328391.3(545-562)	TAYCIDSMGK(4)-LGPCHR(4)	14	5.90917e-06	√
187	IPI00479186.7(358-474)	AEGSDVANAVLDGADCIMLSGETAK(16)-GIFPVLCKDPVQE(7)	16	6.57125e-06
188	IPI00296099.6(406-413)	SCDSLNNR(2)-CEGSSVQTR(1),GRSCDSLNNRCEGSSVQTR(4)(11),GRSCDSLNNRCE(4)(11),SCDSLNNRCE(2)(9),SCDSLNNRCEGSSVQTR(2)(9)	62	7.83853e-10	√
189	IPI00414717.1(324-337),IPI00923461.1(313-326),IPI00641153.3(324-337)	CLFNHK(1)-FCENTQAGEGR(2)	19	8.52243e-06	√
190	IPI00027780.1(363-390)	YESCTSAGR(4)-WGFCPDQGYSLFLVAAHE(4),SCTSAGR(2)-WGFCPDQGYSLFLVAAHE(4)	88	7.83092e-08	√
191	IPI00014048.1(86-138),IPI01025088.1(46-98)	ERHIIVACE(8)-VQNVCFQEK(5),ERHIIVACE(8)-PVNTFVHEPLVDVQNVCFQEK(17),HIIVACE(6)-PVNTFVHEPLVDVQNVCFQEK(17),HIIVACE(6)-VQNVCFQEK(5)	68	1.09528e-05	√
192	IPI00005908.2(935-948)	CLSHDGGVLSHE(1)-SCDPLKKPK(2)	22	1.20987e-05	√
193	IPI00297284.1(108-134),IPI00556442.1(139-165)	CGQGLR(1)-LPLQALVMGEGTCEK(13)	7	1.24311e-05	√
194	IPI00219757.13(48-102)	ASCLYGQLPK(3)-AALVDMVNDGVEDLRCK(16)	21	1.42392e-05
195	IPI00004656.3(45-100),IPI00796379.2(45-100)	DEYACR(5)-SNFLNCYVSGFHPSDIE(6)	69	1.67449e-05	√
196	IPI00020956.1(12-108)	CGDLVFAK(1)-SCVEEPEPEPE(2)	8	1.89687e-05	√
197	IPI00022661.3(183-238),IPI00215980.1(183-238)	ADGVTVTCK(8)-VTFSQDPTTVALCISK(13)	12	1.88364e-05	√
198	IPI00013723.3(57-113)	CSHLLVK(1)-SLASQFSDCSSAK(9)	13	2.25467e-05	√
199	IPI00298828.3(307-345),IPI00910625.1(236-274)	KCSYTE(2)-TDASDVKPC(9)	18	4.30383e-06	√
200	IPI00008494.4(332-371)	CEAHPR(1)-SFSCSATLE(4)	17	3.49906e-07	√
201	IPI00029739.5(389-431)	CYFPYLE(1)-AQTTVTCME(7)	6	1.26807e-07	√
202	IPI00742968.1(227-283),IPI00816779.1(227-283),IPI00472112.1(227-283),IPI00472448.1(227-283),IPI00647457.2(227-283),IPI00794678.2(227-283),IPI00647634.1(227-283),IPI00744964.3(227-283),IPI00922944.9(227-283),IPI00894106.1(227-283),IPI00893894.1(227-283),IPI00892834.1(227-283),IPI00749025.1(227-283),IPI00651697.1(227-283),IPI00893133.1(227-283),IPI00893023.1(227-283),IPI00889629.3(227-283),IPI00026…	YTCHVQHE(3)-CWALGFYPAE(1)	22	2.53908e-05	√
203	IPI00022431.2(285-296),IPI00953689.1(219-230)	QYGFCK(5)-CNLLAEK(1)	17	3.07774e-05	√
204	IPI00930688.1(295-347),IPI00007750.1(295-347),IPI00794663.1(280-332)	SIQFVDWCPTGFK(8)-ITNACFEPANQMVK(5)	22	3.49765e-05	√
205	IPI00008868.4(2041-2065)	TPDTSTYCYE(8)-TSDLCYTAEK(5)	5	4.19874e-05	√
206	IPI00002142.2(85-91),IPI00010826.2(85-91)	IDREQICK(7)-QSPSCVLHLE(5)	29	8.55482e-07	√
207	IPI01019113.1(12-354),IPI01018768.1(12-181),IPI00031370.3(12-354)	TAVCDIPPR(4)-EIVHIQAGQCGNQIGAK(10)	47	4.58069e-05	√
208	IPI00033466.5(177-187)	LEGCLK(4)-CFLLSR(1)	13	5.0883e-05	√
209	IPI00031030.1(56-80),IPI00220977.1(56-80)	SCFETK(2)-ALAANAGTGFAVAEPQIAMFCGK(21)	17	5.25213e-05	√
210	IPI00479186.7(326-358)	AGKPVICATQMLE(7)-AEGSDVANAVLDGADCIMLSGETAK(16)	12	5.92112e-05
211	IPI00171438.2(247-254)	VDCTQHYE(3)-LCSGNQVR(2),VDCTQHYELCSGNQVR(3)(10)	94	3.10929e-07	√
212	IPI00465028.7(104-124),IPI00797270.4(67-87)	IAVAAQNCYK(8)-DCGATWVVLGHSER(2)	61	5.16257e-05	√
213	IPI00909871.3(279-313),IPI00299219.1(303-337)	CEDGETFSK(1)-FTYAGCLSVK(6),FTYAGCLSVK(6)-FRCEDGETFSK(3),FRCEDGE(3)-FTYAGCLSVK(6)	34	1.3781e-06	√
214	IPI00218349.2(412-419)	FCGDQEK(2)-ACEQPTHWK(2)	35	3.65009e-10	√
215	IPI00329352.4(641-788),IPI00941810.1(641-788),IPI00333985.2(641-788),IPI00872411.2(641-788),IPI00465432.3(641-788),IPI00413732.3(641-788)	SCHRFE(2)-AVVSGESCPGK(8)	45	7.0504e-05	√
216	IPI00479186.7(49-358)	NTGIICTIGPASR(6)-AEGSDVANAVLDGADCIMLSGETAK(16)	2	7.95703e-05
217	IPI00026941.1(370-380)	YAQICYWIK(5)-GNYLDCR(6)	29	8.1954e-05	√
218	IPI00009997.1(146-182)	EEAQLATVLAYALSSHCPDMR(17)-SCQEVFDK(2),AQLATVLAYALSSHCPDMR(15)-SCQEVFDK(2)	12	8.28339e-05	√
219	IPI00004473.6(212-221),IPI00296902.8(212-221),IPI00221376.4(212-221),IPI00221375.3(212-221)	CTENVPMK(1)-CQPGFTGAR(1)	11	9.06621e-05	√
220	IPI00009790.1(343-360)	ATPDTPACVVSLNGNHAVR(8)-CVQMTQDVQK(1)	38	9.16456e-05	√
221	IPI00186290.6(693-728)	EGALCEENMR(5)-CLYASVLTAQPR(1)	4	9.88498e-05	√
222	IPI00909399.2(58-94)	YCTDTGVLFR(2)-GVNTDSGSVCR(10)	13	0.000101102	√
223	IPI00656087.2(170-228),IPI01008905.1(169-227),IPI00848309.2(170-228)	EDVHSQVICE(9)-ATPQHTVSFTCE(11)	26	0.000117693	√
224	IPI00030847.3(66-108)	YFSLPFCVGSK(7)-DDVMPATYCE(9)	3	0.000122623	√
225	IPI00030255.1(379-385)	DMAMDLCR(7)-QDPECE(5)	6	7.23915e-06	√
226	IPI00908469.1(12-275),IPI00646779.2(12-303)	NMMAACDPR(6)-EIVHIQAGQCGNQIGTK(10)	13	0.000149999	√
227	IPI00026314.1(215-228)	SFNNGDCFILD(7)-LGNNIHQWCGSNSNR(9),SFNNGDCFILDLGNNIHQWCGSNSNR(7)(20)	70	6.68325e-06	√
228	IPI00219798.2(89-147),IPI00980964.1(50-108),IPI00946477.1(50-108),IPI00829739.3(50-108),IPI00418122.4(50-108),IPI00418121.1(89-147)	GEPATLNCK(8)-SRPDEGVYVCVAR(10)	9	0.000166157
229	IPI00293203.3(445-463)	LCQQAR(2)-WQCIEDTSGK(3),ELCQQAR(3)-WQCIEDTSGK(3)	10	0.000172245	√
230	IPI00651697.1(125-188),IPI00893133.1(125-188),IPI00893023.1(125-188),IPI00889629.3(125-188),IPI00718924.3(125-188),IPI01021782.2(125-188),IPI00746605.1(125-188),IPI00744689.1(125-188)	GLCVEWLR(3)-MYGCDVGPDGR(4)	17	0.000188912	√
231	IPI00029739.5(267-309)	SCDNPYIPNGDYSPLR(2)-CTSTGWIPAPR(1)	55	0.000152717	√
232	IPI00550363.3(38-63),IPI00647915.1(59-84)	DGTVLCE(6)-QILIQWITTQCR(11)	17	0.000194838	√
233	IPI00004446.1(71-87)	ATCYSPK(3)-GGNYHSSLGTRCE(12)	8	0.000197266	√
234	IPI00180675.4(295-347),IPI00218343.4(295-347)	TIQFVDWCPTGFK(8)-ITNACFEPANQMVK(5)	17	0.000201045	√
235	IPI00013894.1(370-403),IPI00479946.4(417-450)	AACYTK(3)-NKGNECFQK(6)	16	0.000219504	√
236	IPI00045527.4(348-418)	EACQEDDATIAK(3)-LYGVYCYR(6)	2	0.000220483
237	IPI00903112.1(164-180),IPI00298860.6(177-193),IPI00925547.2(176-192)	LCAGTGENK(2)-FFSASCVPGADK(6)	7	0.000243559	√
238	IPI00178352.6(1397-1405)	MSCKDNK(3)-DGSCTVE(4)	10	3.12207e-07	√
239	IPI00215899.1(354-449),IPI00910459.1(308-403),IPI00902601.2(347-442),IPI00289795.1(367-462)	MSQTCNT(5)-LQLGMLQQAQCGLDLR(11)	18	0.000340328
240	IPI00001593.1(233-310),IPI00399307.2(254-331)	SGPHCSE(5)-VVCQYLK(3)	5	3.32674e-05
241	IPI00414717.1(507-542),IPI00923461.1(496-531),IPI00641153.3(507-542)	ALNEACE(6)-MVEDCEHR(5)	8	0.000345363
242	IPI00001633.1(492-509)	ICLVPLDAFNYR(2)-AVEDTICSE(7)	4	0.000345877	√
243	IPI00645452.1(193-285),IPI01019113.1(211-303),IPI00007752.1(211-303),IPI01011853.1(139-231),IPI00908469.1(183-275),IPI00023598.2(211-303),IPI00031370.3(211-303),IPI00930130.2(163-255),IPI00646779.2(211-303),IPI01026194.1(558-650)	ALYDICFR(6)-NMMAACDPR(6)	11	0.000379525	√
244	IPI00413108.4(153-168),IPI00927101.1(148-163),IPI00553164.4(148-163)	YVDIAIPCNNK(8)-ASYVNLPTIALCNTDSPLR(12)	62	5.29802e-05	√
245	IPI00415032.2(62-117)	ENIVIQCE(7)-GVYQCTAR(5)	25	2.91216e-05	√
246	IPI00027505.2(172-185),IPI00922108.2(126-139)	TVEYAPCR(7)-SQDIDADGQGFCQGGFSIDFTK(12)	17	0.00042401	√
247	IPI00169383.3(99-108),IPI01011912.1(71-80)	DCVGPEVEK(2)-ACANPAAGSVILLE(2)	8	0.000426313
248	IPI00299594.2(27-54)	CGDTIK(1)-CEWLIQAPDPYQR(1)	15	0.00043574	√
249	IPI00001754.1(153-212),IPI00922511.1(157-216)	LVFDPLSASDTGEYSCEAR(16)-AVLTCSEQDGSPPSEYTWFK(5)	4	0.000442614	√
250	IPI00219806.7(47-96)	ENFPNFLSACDK(10)-QSHGAAPCSGGSQ(8)	16	0.000375487	√
251	IPI00027505.2(698-711),IPI00922108.2(652-665),IPI00555991.2(662-675)	LSCAFK(3)-QVVCDLGNPMK(4)	7	0.000467007	√
252	IPI00293167.4(88-137)	CGQPIR(1)-GDYLDDWTVLCNGPYWVR(11)	35	0.000597416	√
253	IPI00016112.6(546-594)	VGANVQLPCSSQGEPEPAITWNK(9)-YECVAR(3),VGANVQLPCSSQGEPEPAITWNK(9)-GFLTINDVGPADAGRYECVAR(18)	71	0.000605579	√
254	IPI00218413.2(371-380),IPI00927683.1(373-382),IPI00926737.2(351-360),IPI00744685.3(373-382)	ILSGDPYCEK(8)-DAQEVHCDEATK(7),DAQEVHCDE(7)-ILSGDPYCEK(8)	4	0.000645571	√
255	IPI00012035.2(162-210),IPI00398354.1(162-210),IPI00398353.1(162-210),IPI00374178.1(162-210),IPI00374176.1(162-210),IPI00374175.1(162-210),IPI00173903.2(162-210)	VLCTPPPK(3)-STIYCGDNSVWSR(5)	25	0.000294691	√
256	IPI00300890.2(277-427),IPI00300891.4(277-427)	LELFGCR(6)-NFQCNVPLGMESGR(4),LELFGCR(6)-YYLVHQEPLENFQCNVPLGME(14),LELFGCR(6)-YYLVHQEPLENFQCNVPLGMESGR(14)	40	0.000696887	√
257	IPI00645452.1(285-336),IPI01019113.1(303-354),IPI00007752.1(303-354),IPI01018768.1(130-181),IPI00023598.2(303-354),IPI00031370.3(303-354),IPI00930130.2(255-306),IPI00926685.1(221-272),IPI00514047.1(269-320)	TAVCDIPPR(4)-NMMAACDPR(6)	13	0.000697019	√
258	IPI00163187.10(19-89)	AVQIQFGLINCGNK(11)-EVPGPDCR(7)	8	0.00074131
259	IPI00021834.1(54-63),IPI00917946.1(54-63),IPI00917029.1(54-63),IPI00916882.1(54-63),IPI00916075.1(54-63),IPI00555718.2(54-63),IPI00218184.1(54-63)	ADDGPCK(6)-LMHSFCAFK(6)	5	0.000778378
260	IPI00152850.2(98-160)	CEVVAR(1)-LSCIITDSQTSDPR(3)	13	0.000781456	√
261	IPI00004047.1(96-151),IPI00953659.1(96-151),IPI00942173.2(129-184)	CGFNPK(1)-ACLFVPSIDVLNQNTLR(2)	16	0.000788476	√
262	IPI00006236.1(196-246)	QAVVPCR(6)-HQGVVYCR(7)	3	0.000894805	√
263	IPI00332371.9(334-351)	ATPDTPACVVTLSGNQSVR(8)-CVQMTK(1)	13	0.000958598	√
264	IPI00023014.3(2750-2804)	VDIHYCQGK(6)-VLNAMECK(7)	16	4.01907e-10	√
265	IPI00021447.1(43-101),IPI01014005.1(43-101),IPI01010323.1(43-101),IPI00300786.1(43-101)	CNNVGVR(1)-WVDIALECER(8)	3	0.00102865	√
266	IPI00642861.1(130-139)	ICASASAPK(2)-TCSIER(2)	19	1.13169e-05	√
267	IPI00009865.4(25-427),K1CJ_HUMAN(25-427)	AETECQNTE(5)-SGGGGGGGGCGGGGGVSSLR(10)	9	0.00112105	√
268	IPI00644294.6(85-118),IPI00413959.2(85-118)	LDCELQK(3)-EGEICGFK(5)	3	0.0012774
269	IPI00163187.10(121-226)	LSCFAQTVSPAEK(3)-VAFRDCEGR(6)	15	0.00134131	√
270	IPI00291867.4(154-214),IPI00796990.4(154-214)	EANVACLD(6)-TMGYQDFADVVCYTQK(12)	3	0.00138248
271	IPI00014048.1(54-112)	QHMDSDSSPSSSSTYCNQMMR(16)-SNSSMHITDCR(10)	105	0.00141312	√
272	IPI00900293.1(1375-1383)	INCRDNK(3)-DGSCSAE(4)	12	2.43539e-06	√
273	IPI00015102.2(354-392),IPI00944977.1(354-392),IPI00807403.1(354-392)	QIGDALPVSCTISASR(10)-SSPSFSSLHYQDAGNYVCE(18)	21	0.00145457	√
274	IPI00007752.1(12-303),IPI00023598.2(12-303),IPI00926685.1(12-221)	NMMAACDPR(6)-EIVHLQAGQCGNQIGAK(10),NMMAACDPR(6)-IVHLQAGQCGNQIGAK(9)	42	0.00148646
275	IPI00013894.1(339-420),IPI00479946.4(386-467)	CQQAEK(1)-CIQLEPTFIK(1)	2	0.00149737	√
276	IPI00024284.6(879-892)	IVRCDER(4)-GSMGTSGEACR(10)	13	0.00154053	√
277	IPI00294578.1(510-524),IPI01013460.1(429-443)	LLLCAR(4)-TVSYNGILGPECGTK(12)	17	0.00161702
278	TRYP_PIG(156-170)	APVLSDSSCK(9)-SSYPGQITGNMICVGFLE(13)	21	0.000784343
279	IPI00013744.1(680-737),IPI00964154.1(680-737)	LCFSAK(2)-NMVVNQAQSCPE(10),LCFSAK(2)-NMVVNQAQSCPEHIIYIQEPSDVVNSLDLR(10)	11	0.000460517	√
280	IPI00302944.3(431-617),IPI00964552.1(431-617),IPI00329573.9(431-617)	VQVECSR(5)-LTQSICLR(6)	6	0.000383998
281	IPI00217966.9(131-163),IPI00947127.1(160-192)	YSPNCK(5)-VIGSGCNLDSAR(6)	11	0.000253248	√
282	IPI00916111.3(137-154),IPI00952583.2(155-172)	ENFSCLTR(5)-VIVVGNPANTNCLTASK(12)	33	4.00317e-05
283	IPI01019113.1(12-303),IPI01018768.1(12-130),IPI00031370.3(12-303)	NMMAACDPR(6)-EIVHIQAGQCGNQIGAK(10),NMMAACDPR(6)-IVHIQAGQCGNQIGAK(9)	19	0.00219543	√
284	IPI00005707.7(972-983)	ETQPPDLPTTALGGCPSDWIQFLNK(15)-CFQVQGQEPQSR(1)	18	0.00230577	√
285	IPI00293565.4(578-653),IPI00966321.1(578-653),IPI00337568.3(578-653)	GHYVCE(5)-GQPVLLSCQADSYK(8)	12	0.00239499	√
286	IPI00016610.2(109-163)	LVVPATQCGSLIGK(8)-QICLVMLE(3)	14	0.00250692	√
287	IPI00186290.6(591-728)	SNVLCLSK(5)-CLYASVLTAQPR(1)	10	0.00262256	√
288	IPI00009865.4(66-427)	GSSGGGCFGGSSGGYGGLGGFGGGSFR(7)-AETECQNTE(5)	33	0.000967565	√
289	IPI00419585.9(62-161)	ITIADCGQLE(6)-IIPGFMCQGGDFTR(7)	41	0.00130779	√
290	IPI00016832.1(85-92),IPI00472442.4(91-98)	QECLDSR(3)-LLCNFMR(3)	7	0.00296461	√
291	IPI00029723.1(197-221),IPI01015631.1(162-186),IPI00908368.2(140-164)	GLCVDALIE(3)-CLNPSFNPPEK(1)	9	0.00338733
292	IPI00165949.2(404-443),IPI00477831.2(404-443)	CFDAME(1)-GACILNMLR(3)	4	0.00345143
293	IPI00465028.7(104-255),IPI00797270.4(67-218)	IAVAAQNCYK(8)-IIYGGSVTGATCK(12)	11	0.000467306	√
294	IPI00651761.1(65-83)	GETCYR(4)-CQPSNGEDPFGEE(1)	11	0.000172709
295	IPI00216221.2(86-94)	TGGLYSCD(7)-ITARGPCTR(7)	9	0.00406823
296	IPI00032293.1(123-143)	AFCSFQIYAVPWQGTMTLSK(3)-STCQDA(3)	84	0.000302538
297	IPI00017567.3(53-182)	GCVAQAPNAILE(2)-LGQAQGSLSFCMLE(11)	12	0.000159648	√
298	IPI00419585.9(52-161)	GSCFHR(3)-ITIADCGQLE(6)	8	0.00481587	√
299	IPI00305477.6(118-138)	KQLCSFE(4)-SRCQES(3),QLCSFE(3)-SRCQES(3)	6	0.00504927
300	IPI00930688.1(213-295),IPI00180675.4(213-295),IPI00218343.4(213-295),IPI00007750.1(213-295),IPI00794663.1(198-280)	AIYDICRR(6)-ITNACFEPANQMVK(5)	7	0.00540189
301	IPI00294862.2(468-494),IPI00746753.2(468-494),IPI00479956.3(468-494)	QHVCVE(4)-ASGCSDNPNR(4)	8	0.00542542	√
302	IPI00013405.1(289-476)	CDPALSFDAISTLR(1)-SNSWLHC(7)	15	7.88764e-05	√
303	IPI00023601.1(279-349)	AVQACLNDGAQIAK(5)-LYGVYCFR(6)	6	0.00593161	√
304	IPI00642409.2(227-283),IPI00940896.2(264-320),IPI00797359.1(227-283),IPI00789627.1(227-283)	YTCHMQHE(3)-CWALGFYPAE(1)	12	0.00602084	√
305	IPI00396171.4(635-654)	KCSLPAEE(2)-KPCNSQPSELSSE(3),KCSLPAEEDSVLEK(2)-KPCNSQPSELSSE(3)	23	0.0062864	√
306	IPI00289819.5(1957-1987)	TSSIIFKCDE(8)-VVCPPK(3)	3	0.00632117
307	IPI00033583.3(74-94),IPI00643202.3(74-114)	SKEPDPCLK(7)-SGLVSCYFGQLLSK(6)	10	0.00663526	√
308	IPI00289819.5(572-605)	GNIQLSYSDGDDCGHGK(13)-TSGEGGCFYE(7)	4	0.00682049	√
309	IPI00026182.5(95-111)	NRICFK(4)-EATDPRPCEVE(8)	8	0.0068678
310	IPI00465028.7(104-164),IPI00797270.4(67-127)	GLGVIACIGEK(7)-IAVAAQNCYK(8)	7	0.0020861
311	IPI00024284.6(2117-2651)	SGEYVCR(6)-GQTLDLNCVVAR(8)	6	0.0077796	√
312	IPI00900293.1(2279-2532)	NGSCGVSYIAQEPGNYE(4)-TCYSAIPK(2)	3	0.00786708	√
313	IPI00930688.1(295-305),IPI00180675.4(295-305),IPI00218343.4(295-305),IPI00007750.1(295-305),IPI00794663.1(280-290)	ITNACFE(5)-PANQMVKCDPR(8)	26	0.00849943	√
314	IPI00008274.8(375-416),IPI00939159.6(333-374)	TDGCHAYLSK(4)-INSITVDNCKK(9),TDGCHAYLSK(4)-INSITVDNCK(9)	8	0.000687851	√
315	IPI00645452.1(183-285),IPI01019113.1(201-303),IPI00007752.1(201-303),IPI01011853.1(129-231),IPI00908469.1(173-275),IPI00023598.2(201-303),IPI00031370.3(201-303),IPI00930130.2(153-255),IPI00646779.2(201-303),IPI01026194.1(548-650)	TYCIDNE(3)-NMMAACDPR(6)	4	0.00908936	√
316	IPI00005126.1(89-153)	VYMVDKDQADRCTIK(12)-GLDNQEGGVCQTR(10),DQADRCTIK(6)-GGVCQTR(4)	6	0.0080796
317	IPI00329352.4(250-269),IPI00941810.1(250-269),IPI00333985.2(250-269),IPI00872411.2(250-269),IPI00465432.3(250-269),IPI00413732.3(250-269)	SLVYLCYTVSR(6)-EDVLGCNVSPVPGFQPQDE(6)	18	0.0099271	√
318	IPI00003590.2(449-452)	GYVHYFFGCR(9)-DCASHFE(2),GYVHYFFGCRDCASHFE(9)(12)	34	9.5662e-11	√
319	IPI00021033.2(1302-1464),IPI00981037.1(999-1161),IPI00167087.2(999-1161)	FGVDVGPVCFL(9)-TGETCISANPLNVPR(5),FGVDVGPVCFL(9)-TGETCISANPLNVPRK(5)	15	0.00292506	√
320	IPI00031030.1(319-343)	AMTGPCR(6)-FIYGGCGGNR(6)	5	0.0123525
321	IPI00009054.1(644-666),IPI00218045.1(644-666),IPI00218044.1(644-666),IPI00014021.1(644-666)	GNDVCK(5)-FCGSEKPE(2),GNDVCK(5)-FCGSEKPEVITSQYNNMR(2)	12	0.00352115	√
322	IPI00163187.10(19-121)	AVQIQFGLINCGNK(11)-LSCFAQTVSPAEK(3)	18	0.000997281	√
323	IPI00328243.2(366-487)	LLISCWGHSEPSMR(5)-DWDSPYSHDLDTSADSVGNACR(21)	18	0.000593085
324	IPI00456758.4(70-144),IPI00980350.1(13-87)	SVGGACVLVA(6)-RNQSFCPTVNLDK(6)	3	0.0180009
325	IPI00339297.2(547-565),IPI00976903.1(544-562),IPI00911074.1(375-393)	TCDALDK(2)-EDGTIFHPHSGLCLSAYR(13)	2	0.0181007	√
326	IPI00010270.1(157-178)	CSALTQR(1)-AVLCPQPTR(4)	5	0.0182248	√
327	IPI00930688.1(347-376),IPI00007750.1(347-376),IPI00794663.1(332-361)	AVCMLSNTTAIAE(3)-SIQFVDWCPTGFK(8)	22	0.0184445
328	IPI00465439.5(73-339),IPI00796333.1(127-393)	ALANSLACQGK(8)-VNPCIGGVILFHE(4),ALANSLACQGK(8)-QLLLTADDRVNPCIGGVILFHE(13)	19	0.00428889	√
329	IPI00010896.3(24-178)	IGNCPFSQR(4)-LTLADCNLLPK(6)	10	0.0209546	√
330	IPI00746165.2(170-194)	LATGSDDNCAAFFEGPPFK(9)-FVNCVR(4)	6	0.0219095
331	IPI00180675.4(347-376),IPI00646909.2(347-376),IPI00792478.1(281-310),IPI00791613.1(371-400)	AVCMLSNTTAIAE(3)-TIQFVDWCPTGFK(8)	15	0.0209466
332	IPI00930688.1(295-376),IPI00180675.4(295-376),IPI00007750.1(295-376),IPI00794663.1(280-361)	AVCMLSNTTAIAE(3)-ITNACFEPANQMVK(5)	22	0.00392428	√
333	IPI00024284.6(428-479)	GQTVTFTCVAIGVPTPIINWR(8)-ESDQGAYTCE(9)	43	9.30454e-05	√
334	IPI00746165.2(325-382)	SIQCLTVHK(4)-SGQLISCSMDDTVR(7)	8	0.00501053	√
335	IPI00024284.6(906-921)	CADGSFHLSTR(1)-NPDGCLK(5)	12	0.00114586	√
336	IPI00029723.1(113-197),IPI01015631.1(78-162),IPI00908368.2(56-140)	GLCVDALIE(3)-SVSPSASPVVCYQSNRDELR(11)	5	0.0275145
337	IPI00032876.1(54-83)	DFNLLQVSEPSEPCVR(14)-DFVASPPCWK(8)	19	0.00581779	√
338	IPI00029568.2(179-357)	SWLPAGCE(7)-ETGGAESCHIR(8)	3	0.034453	√
339	IPI00414717.1(892-903),IPI00923461.1(881-892),IPI00641153.3(892-903)	TMLQCLK(5)-RFCPEADSK(3)	4	0.0358311	√
340	IPI00289819.5(1270-1282)	LSSDVCPTSDK(6)-VVSSCQEK(5)	10	0.000283759	√
341	IPI00016610.2(109-158)	LVVPATQCGSLIGK(8)-AITIAGVPQSVTECVK(14)	10	0.00477498	√
342	IPI00007257.4(251-282),IPI00644294.6(261-292),IPI00413959.2(261-292)	TCDEPVASVQATVE(2)-ISIKPTCTPGWQGWNNR(7)	32	0.0020785	√
343	IPI00032293.1(99-109)	TTCTKTQPNLD(3)-NCPFHDQPHLK(2)	4	0.0424899	√
344	IPI00024466.2(1475-1493),IPI00619903.3(1451-1469)	TIDLCNNPMTK(5)-SLPQEWLWCE(9)	4	0.0512996
345	IPI00306604.5(849-957)	LSCPQALE(3)-EHQPFSLQCE(9)	21	0.00280974	√
346	IPI00001245.8(1167-1203),IPI00830111.3(1086-1122)	CAAGAASGSPAR(1)-AATSGFTGCLSAVR(9)	5	0.0341202	√
347	IPI00218343.4(347-376)	AVCMLSNTTAVAE(3)-TIQFVDWCPTGFK(8)	9	0.0609577
348	IPI00171411.4(179-179),IPI00759659.1(160-160)	EQCEER(3)-EVKEQCEER(6),EQCEER(3)-EQCEERIEE(3)	6	0.0734788	√
349	IPI00414717.1(444-480),IPI00923461.1(433-469),IPI00641153.3(444-480)	IILSCR(5)-GNLGMNCQQALQTLIQE(7)	11	0.0233829
350	IPI00031131.4(140-149)	FGSGPCK(6)-DDEPVCGRPLGIR(6)	14	0.0648215	√
351	IPI00014048.1(68-123),IPI01025088.1(28-83)	YPNCAYR(4)-CKPVNTFVHEPLVD(1)	16	0.0014587	√
352	IPI00401264.5(189-241)	VANILHDDCAFLSAFGDVSKPER(9)-CVPLVR(1)	11	0.00489234
353	IPI00027230.3(576-645)	YCIQALPE(2)-LTESPCALVASQYGWSGNMER(6)	17	0.0280327	√
354	IPI00163381.4(483-645)	VVMDGVISDHECQE(12)-VQPQCGR(5)	10	0.0315406	√
355	IPI00029739.5(870-915)	IPCSQPPQIE(3)-TTCYMGK(3)	3	0.0940421	√
356	IPI00169383.3(50-99),IPI01011912.1(22-71)	FCLDNGAK(2)-DVLFLKDCVGPEVEK(8)	2	0.103497
357	IPI00014572.2(301-301)	NDKYIALDEWAGCFGIKQK(13)-YIALDEWAGCFGIK(10)	2	0.104243
358	IPI00297252.6(455-477),IPI00941316.1(455-477),IPI00555879.1(455-477)	CKGPMR(1)-AEYQTACEQLGQK(7)	3	0.0565179
359	IPI00165044.3(351-364),IPI00414183.1(343-356)	CWQNGR(1)-VPKPESGCTE(8)	6	0.00634861
360	IPI00017567.3(652-652)	SSSTNHSIGSTQSTPCSTSSMA(16)-SSSTNHSIGSTQSTPCSTSSMA(16)	17	0.0149343	√
361	IPI00021440.1(285-285),IPI00021439.1(285-285),IPI01012766.1(204-204)	CDVDIRK(1)-CDVDIRK(1)	2	0.291312
362	IPI00396423.3(410-505),IPI00747063.1(398-493)	TIVCNTVQNE(4)-REPALMIGACWTEEK(10)	5	0.0392539	√
363	IPI00022434.4(224-269),IPI00966829.1(224-269),IPI00745872.2(224-269)	CASLQK(1)-VHTECCHGDLLECADDR(5)	3	0.13802
364	IPI00946344.1(876-1394),IPI00748386.3(904-1422),IPI00329771.2(904-1422)	KLVCTR(4)-RFPDLSCE(7)	2	0.14461
365	IPI00305477.6(94-104),IPI00032294.1(94-104)	TCAFHEQPE(2)-TICTKSQPNLD(3),TICTKSQPNLD(3)-TCAFHEQPELQK(2)	5	0.1579	√
366	IPI00002535.2(42-97)	RVDHCPIK(5)-GWDQGLLGMCEGEK(10)	12	0.0352141	√
367	IPI00163187.10(89-121)	EVPGPDCR(7)-LSCFAQTVSPAEK(3)	6	0.0482802
368	IPI00019530.1(284-302)	GLTFCLPDPYGCSCGSGWR(5)-GSQCQE(4)	6	0.2221
369	IPI00339223.2(470-508),IPI00855777.2(470-508)	ICTTNE(2)-CTCVGNGRGEWTCIAYSQLR(13)	2	0.276825
370	IPI00339223.2(52-87),IPI00855777.2(52-87)	TYLGNALVCTCYGGSRGFNCESKPE(20)-QAQQMVQPQSPVAVSQSKPGCYDNGK(21),QAQQMVQPQSPVAVSQSKPGCYDNGK(21)-TYLGNALVCTCYGGSRGFNCESKPEAE(20)	7	0.0951581
371	IPI00015018.1(242-254)	GISCMNTTLSESPFK(4)-CDPDAAR(1)	4	0.0186281
372	IPI00910332.1(128-149),IPI00007692.1(128-149),IPI00395970.2(128-149)	GGLAAISACDGLK(9)-AHTPACHLLGEVQDPELE(6)	3	0.136297
373	IPI00015102.2(270-313),IPI00944977.1(270-313),IPI00807403.1(270-313)	CSLIDK(1)-CLGNGNPPPEEFLFYLPGQPEGIR(1)	36	0.00428487	√
374	IPI00294578.1(524-554),IPI01013460.1(443-473)	YRDCLTE(4)-TVSYNGILGPECGTK(12)	4	0.0655754
375	IPI00002406.2(291-337),IPI00554618.2(291-337)	GQSGTYGCR(8)-EGDTVQLLCR(9)	4	0.207273
376	IPI00339223.2(52-76),IPI00855777.2(52-76)	TYLGNALVCTCYGGSRGFNCESKPE(9)-QAQQMVQPQSPVAVSQSKPGCYDNGK(21),QAQQMVQPQSPVAVSQSKPGCYDNGK(21)-TYLGNALVCTCYGGSRGFNCESKPEAE(9)	23	0.101586
377	IPI00003590.2(101-110)	AWRPALYLAALDCAEE(13)-TNSAVCR(6),AWRPALYLAALDCAEETNSAVCR(13)(22),PALYLAALDCAEETNSAVCRDFNIPGFPTVR(10)(19)	62	1.0153e-08	√
378	IPI00900293.1(783-1081)	GDVSVGIKCDAR(9)-GAGTGGLGLTVEGPCEAK(15)	2	0.452728
379	IPI00550385.3(4825-6754)	QSQQAKNCPISAK(8)-TVCKLSVSK(3)	2	0.581144
380	IPI00900293.1(1899-1907)	ISCIDNKDGTCTVTYLPTLPGDYSILVK(3)(11),AEISCIDNKDGTCTVTYLPTLPGDYSILVK(5)(13),AEISCIDNKDGTCTVTYLPTLPGD(5)(13)	73	2.95005e-12	√
381	IPI00012269.3(238-245)	GPCGWTGGSCPQR(3)(10),LSPTVILDNQVTYVPGGKGPCGWTGGSCPQR(21)(28),NQVTYVPGGKGPCGWTGGSCPQR(13)(20)	55	5.99692e-17	√
382	IPI00789551.1(851-854),IPI00017297.1(803-806)	TGFYCKLCSLFYTNEEVAK(5)(8),TGFYCKLCSLFYTNEE(5)(8),TGFYCKLCSLFYTNE(5)(8)	35	5.61601e-12	√
383	IPI00003590.2(509-512)	ELCSACHNER(3)(6),LCSACHNER(2)(5),ELCSACHNE(3)(6)	35	0.00159326	√
384	IPI01018120.2(200-203),IPI00006034.1(126-129),IPI00921911.4(110-113)	ASSVTTFTGEPNTCPRCSKK(14)(17),ASSVTTFTGEPNTCPRCSK(14)(17)	58	1.03366e-13	√
385	IPI00179330.6(121-126)	ECPSDECGAGVFMASHFDR(2)(7),RECPSDECGAGVFMASHFDR(3)(8)	33	1.73349e-11	√
386	IPI00026941.1(65-69)	LEVSSSCGPQCHK(7)(11),VSSSCGPQCHK(5)(9)	178	4.03835e-11	√
387	IPI00983406.1(334-337),IPI00382412.6(335-338),IPI00976652.1(347-350)	MFGSGTACVVCPVSDILYK(8)(11),EMFGSGTACVVCPVSDILYK(9)(12)	24	2.93576e-09	√
388	IPI00016862.1(102-107),IPI00759575.1(59-64)	LGGTCVNVGCVPKK(5)(10),LGGTCVNVGCVPK(5)(10)	18	3.95415e-09
389	IPI00514424.4(181-189),IPI00002412.1(152-160),IPI00514248.3(102-110)	CPGESSHICDFIRK(1)(9),CPGESSHICDFIR(1)(9)	86	9.59235e-09	√
390	IPI00014474.1(481-484)	IEAAHCLACDMLIPAQPQLLQR(6)(9),AAHCLACDMLIPAQPQLLQR(4)(7)	18	8.79019e-11	√
391	IPI00218413.2(179-186),IPI00927683.1(181-188),IPI00926737.2(159-166),IPI00744685.3(181-188)	GDMFLVANLGTKEPCHSSDPRCPK(15)(22),EPCHSSDPRCPK(3)(10)	13	1.21861e-06
392	IPI00030255.1(279-282)	GGCGFCNQDRR(3)(6),GGCGFCNQDR(3)(6)	39	1.75114e-09	√
393	IPI00296099.6(462-474)	LCNSPSPQMNGKPCEGEAR(2)(14),IRLCNSPSPQMNGKPCEGEAR(4)(16)	57	5.94399e-08	√
394	IPI01026287.1(42-47),IPI00301579.4(42-47),IPI01026053.1(64-69),IPI01025680.1(42-47),IPI01025459.1(42-47),IPI01025295.1(42-47),IPI01013446.1(42-47),IPI00940960.1(42-47)	VNVSPCPTQPCQLSK(6)(11),EVNVSPCPTQPCQLSK(7)(12)	19	1.2327e-06	√
395	IPI00294578.1(370-371),IPI01013460.1(289-290)	SEGTYCCGPVPVR(6)(7),GTYCCGPVPVR(4)(5)	8	0.00040801	√
396	IPI00930688.1(200-213),IPI00180675.4(200-213),IPI00218343.4(200-213),IPI00007750.1(200-213),IPI00794663.1(185-198),IPI00784332.4(200-213),IPI00646909.2(200-213),IPI00792478.1(134-147),IPI00791613.1(224-237)	HSDCAFMVDNEAIYDICRR(4)(17),HSDCAFMVDNEAIYDICR(4)(17)	14	1.64594e-05
397	IPI00019439.2(2762-2765)	NALSPEACYECK(8)(11),ENALSPEACYECK(9)(12)	8	2.75552e-06	√
398	IPI00414676.6(589-590)	LVSSPCCIVTSTYGWTANMER(6)(7)	30	2.4125e-16	√
399	IPI00302592.2(205-210),IPI00333541.6(205-210)	ALGALVDSCAPGLCPDWDSWDASKPVTNAR(9)(14)	23	3.28076e-15
400	IPI01019113.1(127-129),IPI00645452.1(109-111),IPI00007752.1(127-129),IPI00023598.2(127-129),IPI00031370.3(127-129)	SCDCLQGFQLTHSLGGGTGSGMGTLLISK(2)(4)	46	6.96503e-20	√
401	IPI00941747.1(360-366),IPI00020984.2(395-401)	CESAPGCGVWQRPVIDNPNYK(1)(7)	68	3.00668e-11	√
402	IPI00514047.1(93-95)	SCDCLQGFQLTHSLGGGTGSGMGTLLLSK(2)(4)	32	3.24562e-13
403	IPI00978767.1(119-122),IPI00442073.5(119-122)	CPRCSQAVYAAEK(1)(4)	33	2.71535e-12	√
404	IPI00853454.1(54-59),IPI00013976.4(30-35)	FSYGCAEGSCYPATGDLLIGR(5)(10)	46	1.9166e-10	√
405	IPI00291510.3(331-339)	VGMGSGSICITQEVLACGRPQATAVYK(9)(17)	27	2.71869e-10	√
406	IPI00010414.4(260-263)	LPMCDKCGTGIVGVFVK(4)(7)	24	4.45059e-11	√
407	IPI00299485.5(31-36),IPI00909029.1(31-36)	AVVCVGTACYTAHSGK(4)(9)	72	7.64641e-11	√
408	IPI00002966.2(376-380),IPI00514983.4(378-382),IPI00939163.1(376-380),IPI00295485.4(376-380),IPI01012733.1(407-411),IPI00964409.3(350-354)	GCALQCAILSPAFK(2)(6)	2	1.5009e-09
409	IPI00026268.3(148-149)	ELAGHTGYLSCCR(11)(12)	8	2.45854e-09	√
410	IPI00976899.1(114-115),IPI00012772.8(114-115)	GTIVCCLEEKPGDR(5)(6)	7	2.66011e-09	√
411	IPI00940091.2(473-478),IPI00018219.1(473-478)	NSLCIENSCIAAHDK(4)(9)	10	4.20538e-09	√
412	IPI00013894.1(417-420),IPI00479946.4(464-467)	DCEECIQLEPTFIK(2)(5)	8	1.0649e-08
413	IPI00025869.1(378-382)	GVACNPACFITQLLPVK(4)(8)	13	1.34136e-08	√
414	IPI00004534.5(584-587)	CPACFVGTITGDRR(1)(4)	4	2.40941e-08
415	IPI00298003.3(133-142),IPI00556643.2(133-142)	THLYVCGTGAYNPMCTYVNR(6)(15)	48	3.46098e-10	√
416	IPI00219018.7(152-156)	IISNASCTTNCLAPLAK(7)(11)	17	2.86532e-08
417	IPI00013744.1(789-795),IPI00964154.1(789-795)	DCGEDGLCISDLVLDVR(2)(8)	26	3.98477e-08
418	IPI00922108.2(858-863),IPI00027505.2(904-909),IPI00555991.2(868-873)	GDIHTLGCGVAQCLK(8)(13)	25	9.72564e-09	√
419	IPI00012102.1(513-518)	LMMLQSCSGPTCR(7)(12)	31	4.9465e-08	√
420	IPI00965336.1(86-90)	YVAPLVLWLCHESCEE(10)(14)	11	5.22879e-08
421	IPI00219160.3(83-86)	AYGGSMCAKCVR(7)(10)	36	5.83971e-08	√
422	IPI00240345.3(31-37)	AGCSASGACYSLHHATMK(3)(9)	34	5.2934e-16	√
423	IPI00289819.5(2188-2194)	NPACSGANICQVKPNDQHFSR(4)(10)	35	6.16495e-08	√
424	IPI00909303.3(141-145),IPI00295741.4(207-211)	CSKICEPGYSPTYK(1)(5)	25	1.28711e-07	√
425	IPI01013132.1(115-123),IPI00021421.5(109-117),IPI01011256.1(109-117),IPI00976624.1(109-117),IPI00942563.1(115-123),IPI00893015.1(115-123),IPI00853212.1(109-117),IPI00789091.1(109-117),IPI00783827.2(109-117),IPI00654792.3(109-117),IPI00647927.2(115-123),IPI00646292.1(109-117),IPI00552460.1(115-123),IPI00453232.3(109-117),IPI00216441.4(109-117)	APQGVHLICYSQGGLVCR(9)(17)	20	3.09501e-14	√
426	IPI00291006.2(89-93)	GYLGPEQLPDCLKGCDVVVIPAGVPR(11)(15)	71	6.24669e-10	√
427	IPI00936857.3(1549-1555),IPI00306322.2(1549-1555)	FSTMPFLYCNPGDVCYYASR(9)(15)	34	1.74839e-07	√
428	IPI00384745.4(410-412),IPI00396387.3(410-412)	LCDCPGLIFPSLLPR(2)(4)	2	2.91974e-07
429	IPI00289819.5(1420-1427)	SLAPQAGTEPCPPEAAACLLGGSKPVNLGR(11)(18)	45	6.56985e-14	√
430	IPI00170551.1(136-145),IPI00783744.2(136-145),IPI00657834.1(136-145),IPI00465042.3(136-145),IPI00374169.2(136-145),IPI00332846.10(136-145),IPI00178302.6(136-145),IPI00170617.1(136-145)	MVFVCGTNAFNPMCR(5)(14)	3	4.84911e-07
431	IPI00554786.5(59-64),IPI00984188.2(109-114),IPI00983539.2(158-163),IPI00983068.1(209-214),IPI00981495.1(174-179),IPI00885213.1(174-179),IPI00871867.2(103-108),IPI00847482.5(111-116),IPI00783641.4(158-163),IPI00157820.4(86-91),IPI01018202.1(60-65),IPI00883598.3(56-61),IPI00853628.1(85-90),IPI00853011.1(63-68),IPI00220566.2(86-91),IPI00908781.2(203-208),IPI00981128.1(203-208)	WGLGGTCVNVGCIPK(7)(12)	3	5.50301e-07
432	IPI00783665.5(850-859)	CRPNTQGPTCSEPAR(1)(10)	5	6.75576e-07
433	IPI00553102.4(337-340),IPI00966347.1(343-346),IPI00555593.1(286-289),IPI00007935.6(446-449),IPI00966603.1(475-478)	SWHPEEFNCAHCK(9)(12)	4	7.79588e-07
434	IPI00879259.1(523-528),IPI00009841.6(529-534),IPI00879242.1(486-491),IPI00872855.1(524-529),IPI00065554.4(468-473)	AGDWQCPNPGCGNQNFAWR(6)(11)	23	3.97516e-09	√
435	IPI00014048.1(93-100),IPI01025088.1(53-60)	VTCKNGQGNCYK(3)(10)	54	1.40183e-08	√
436	IPI00296141.4(332-338)	LYHSCADPTGCGTGPDAR(5)(11)	27	2.76764e-07	√
437	IPI00170706.2(1144-1149),IPI01011640.1(1081-1086)	HGHSYCSSQGCER(6)(11)	5	1.68507e-06
438	IPI00020194.1(357-362),IPI00294426.3(360-365)	SGDWVCPNPSCGNMNFAR(6)(11)	2	2.00513e-06
439	IPI00029568.2(317-318)	NGCCVGGGFDE(3)(4)	13	3.8248e-06
440	IPI00442073.5(58-61),IPI00978767.1(58-61),IPI00002824.7(58-61),IPI01021914.1(58-61)	IYCKSCYGK(3)(6)	26	5.22252e-08	√
441	IPI00007102.3(247-251),IPI00745272.3(41-45)	GCKAACNGPYDGK(2)(6)	12	4.47187e-06
442	IPI00291006.2(128-132)	DDLFNTNATIVATLTAACAQHCPE(18)(22)	7	1.86912e-09	√
443	IPI00171438.2(121-128)	VDCTAHSDVCSAQGVR(3)(10)	59	5.19447e-07	√
444	IPI00170706.2(453-456)	FTLLPCSECSHFQVK(6)(9)	8	4.74554e-06	√
445	IPI00002745.1(89-92)	NQHIPQYCGSCWAHASTSAMADR(8)(11)	25	5.3271e-13	√
446	IPI00908953.1(85-92),IPI00015525.2(85-92)	FLIHSQQPCPQGAPDCQK(9)(16)	49	1.0832e-12	√
447	IPI00413641.7(299-304)	VCALLSCTSHK(2)(7)	10	1.47301e-06
448	IPI00289819.5(1559-1566)	NCPPGVGACFGQTR(2)(9)	4	3.53356e-06
449	IPI00014572.2(84-89)	VVAENPCQNHHCK(7)(12)	13	9.54179e-08
450	IPI00922108.2(580-586),IPI00027505.2(626-632),IPI00555991.2(590-596)	QAHILLDCGEDNVCKPK(8)(14)	24	2.10919e-05	√
451	IPI00004669.1(227-229)	VLTFLDSHCECNEHWLEPLLER(9)(11)	11	4.00205e-06
452	IPI00220030.2(548-551),IPI01015055.1(580-583),IPI00335634.6(582-585),IPI00220031.2(596-599)	EQNDKPYCQNCFLK(8)(11)	6	3.89661e-06
453	IPI00783665.5(1031-1044)	ACTYRPSAQQSGDNCLLYTHLPLDGFPSAAGLE(2)(15)	6	7.7951e-07	√
454	IPI00002236.4(168-172),IPI01015593.2(204-208),IPI00966900.1(212-216)	LYPTSCHTACTLR(6)(10)	11	7.87897e-05
455	IPI00644294.6(610-616),IPI00007257.4(619-625),IPI00413959.2(629-635)	CFNEATCISVPPVDGYVMVLQPEEPK(1)(7)	38	6.70642e-09	√
456	IPI00873684.1(1154-1160),IPI00743696.2(1505-1511)	FSTMPFLFCNINNVCNFASR(9)(15)	25	1.86067e-11	√
457	IPI01012463.1(471-476),IPI00215995.1(485-490),IPI00290043.2(485-490)	TLVPRPAVLDPALCTATSCVQVE(14)(19)	9	0.000221236	√
458	IPI00465248.5(337-339)	SCNCLLLK(2)(4)	2	0.000419553
459	IPI00022348.2(129-132),IPI00974373.1(129-132),IPI00974368.1(129-132),IPI00922504.1(129-132),IPI00922350.1(129-132),IPI00744329.1(129-132),IPI00382504.1(129-132),IPI00332110.2(129-132),IPI00304000.1(129-132),IPI00303999.3(129-132),IPI00291097.8(129-132),IPI00220453.1(129-132)	QIVDAQAVCTRCK(9)(12)	6	0.000477437
460	IPI00026240.2(271-280),IPI00967860.1(167-176),IPI00657860.1(286-295)	LLQCVDHSTHPDCALK(4)(13)	9	6.74295e-05
461	IPI00964154.1(83-92),IPI00013744.1(83-92)	MGDVYKCPVDLSTATCEK(7)(16)	14	0.000602566	√
462	IPI00012795.3(76-81)	HVLTGSADNSCRLWDCE(11)(16)	2	0.000782448	√
463	IPI00788612.2(300-303),IPI00917739.2(312-315),IPI00917579.1(304-307),IPI00917064.1(337-340),IPI00847665.7(362-365)	FDMKPVCKKCYEK(7)(10)	3	0.000893206
464	IPI00925850.2(207-212),IPI00012989.2(268-273),IPI00644131.1(268-273)	NLCWDVLCVDQPLVEDPR(3)(8)	8	2.76571e-05	√
465	IPI00942979.1(41-42),IPI00643920.4(41-42)	ISSIQATTAAGSGHPTSCCSAAE(18)(19)	7	0.000941927	√
466	IPI00025019.3(82-89)	TVIGCSGFHGDCLTLTK(5)(12)	4	0.000254438	√
467	IPI00303207.3(25-29)	QECKKSCPVVR(3)(7)	3	1.23246e-06
468	IPI00025491.1(131-134),IPI01008914.1(131-134)	VVMALGDYMGASCHACIGGTNVR(13)(16)	3	0.00135768
469	IPI00216221.2(626-632)	EGCGDDNVCNSNLK(3)(9)	4	0.00137631
470	IPI00398625.5(800-804)	HGSSSGHSSSHGQHGSGTSCSSSCGHYE(20)(24)	13	0.00149046	√
471	IPI00298994.6(236-243)	ACEFAGFQCQIQFGPHNEQK(2)(9)	6	0.00170603	√
472	IPI00739099.2(1328-1336)	VYCNMETGETCISANPSSVPR(3)(11)	5	0.00011877
473	IPI00412579.6(66-74)	FSVCVLGDQQHCDEAK(4)(12)	9	0.000349153	√
474	IPI00021405.3(588-591)	TVLCGTCGQPADK(4)(7)	2	0.00183009
475	IPI00477831.2(736-743),IPI00165949.2(736-743)	SQLLLLACVHNYQPCVQR(8)(15)	9	0.000496873	√
476	IPI00745313.1(967-978)	TCNVDYDIGATQCNFILAR(2)(13)	8	4.77506e-06
477	IPI00306604.5(645-651)	AQILLDCGEDNICVPDLQLE(7)(13),AQILLDCGE(7)-DNICVPDLQLE(4)	4	0.00253544
478	IPI00025252.1(85-92)	VDCTANTNTCNK(3)(10)	2	0.00263343
479	IPI00651770.2(371-378),IPI00423340.5(371-378)	LASCADLGTLCQDGIIYR(4)(11)	4	0.0027761
480	IPI00339223.2(2336-2340),IPI00855777.2(2246-2250)	TNTNVNCPIECFMPLDVQADR(7)(11),TNTNVNCPIECFMPLDVQADR(7)-TNTNVNCPIECFMPLDVQADRE(11)	45	1.28481e-06
481	IPI00019372.2(40-49)	CNPDSNSANCLEEK(1)(10)	13	0.0047744	√
482	IPI00964764.1(390-395)	HVNGQDQIVPGLYACGEAACASVHGANR(15)(20)	9	0.00480836	√
483	IPI00746777.3(97-100)	AGDTVIPLYIPQCGECK(13)(16)	3	0.00494525
484	IPI00220030.2(350-353),IPI01015055.1(382-385),IPI00335634.6(384-387),IPI00220031.2(398-401)	HFVCTHCQEE(4)(7)	6	0.00508952
485	IPI00009276.2(151-155)	CFLGCELPPEGSR(1)(5)	14	1.4736e-06	√
486	IPI00218106.3(242-245),IPI00333215.1(263-266)	LFTCGKCK(4)(7)	4	4.56688e-05
487	IPI00015911.2(80-85)	NETLGGTCLNVGCIPSK(8)(13)	5	1.61383e-06	√
488	IPI00872947.2(916-931)	IAHHVQVAGVPCTPLPGEYIIAEQIVCE(12)(27)	23	7.67987e-06	√
489	IPI00056494.5(72-77),IPI00977912.1(108-113),IPI00917181.1(72-77),IPI00220344.10(108-113)	LECVEPNCR(3)(8)	3	0.0126879
490	IPI00396967.3(117-120),IPI00743342.2(7-10)	FDCHHCNE(3)(6)	4	1.29954e-05
491	IPI01026420.1(357-364),IPI00293260.5(403-410),IPI00844115.1(357-364)	FDCSSAPDICSNLYVFQPSLAVFK(3)(10)	3	0.0139533	√
492	IPI00383581.4(92-98)	TCEESSFCK(2)(8)	5	0.0144723
493	IPI00783665.5(1404-1420)	SYDFISHCAAQGYHISPSSSSLFCR(8)(24)	27	5.11054e-06	√
494	IPI00943008.1(267-270),IPI00981773.1(230-233)	TGCTVCDEGLR(3)(6)	3	0.0161439
495	IPI00163381.4(591-600)	DDSHPVHVDNCILNAETLVCVK(11)(20)	7	0.0124082
496	IPI00014398.4(265-268),IPI00930706.1(278-281),IPI00922769.2(229-232),IPI00922730.1(244-247),IPI00902610.2(289-292),IPI00647207.3(249-252),IPI00643324.1(249-252)	GQSWHDYCFHCK(8)(11)	4	4.47936e-05
497	IPI00306604.5(911-916)	CPEAECFR(1)(6)	4	0.022021
498	IPI00005707.7(382-393)	VECEPSWQPFQGHCYR(3)(14)	4	3.71845e-06
499	IPI00216049.1(184-185),IPI00216746.1(184-185)	CCPHSTDR(1)(2)	9	0.0230032
500	IPI00015018.1(270-274)	AIVDALPPPCESACTVPTDVDK(10)(14)	2	0.0243522	√
501	IPI00329352.4(511-515),IPI00941810.1(511-515),IPI00333985.2(511-515),IPI00872411.2(511-515),IPI00465432.3(511-515),IPI00413732.3(511-515)	VSCLDTCGDLLVTLQSLSR(3)(7)	3	0.0258851
502	IPI00909399.2(414-418)	IEACMAGCDK(4)(8)	3	0.0298589
503	IPI00440719.2(17-21),IPI00013184.1(17-21)	NARPEDLMNMQHCNLLCLPE(13)(17)	5	0.0427261	√
504	IPI00455316.3(1065-1068),IPI00943593.2(1064-1067)	CHLCDHGFFLK(1)(4)	7	0.043309
505	IPI00553102.4(311-314),IPI00966347.1(317-320),IPI00555593.1(260-263),IPI00007935.6(420-423),IPI00966603.1(449-452)	TPMCAHCNQVIR(4)(7)	5	0.00279783
506	IPI00015897.2(157-162)	IGTSCKNGGCSK(5)(10)	4	0.0490384
507	IPI00159969.4(161-164),IPI00816561.2(161-164),IPI00816510.2(161-164)	CKPCQYEAESEEQFVHHIR(1)(4)	8	0.0235638
508	IPI00739940.4(1634-1642),IPI00966142.1(465-473),IPI00965359.2(1634-1642)	HCHPEVYEHCKR(2)(10)	3	0.0640343
509	IPI00218982.1(61-64),IPI01014513.1(14-17),IPI00945705.1(61-64),IPI00930496.1(61-64),IPI00930098.1(61-64),IPI00909467.1(44-47)	KGPSQCPLCK(6)(9)	14	0.0851528
510	IPI00179964.5(250-251),IPI00334175.3(250-251),IPI00183626.8(250-251)	LSLDGQNIYNACCTLR(12)(13)	2	0.091258
511	IPI00293203.3(835-841)	SCQGYKQCNPRPK(2)(8)	2	8.53112e-05
512	IPI00024284.6(1175-1178)	TGACQGCQHHTEGPR(4)(7)	2	0.123735
513	IPI00643920.4(421-425),IPI00942979.1(413-417)	SNINLCGSHCGVSIGEDGPSQMALE(6)(10)	2	0.123966
514	IPI00025252.1(406-409),IPI00009904.1(91-94),IPI00171438.2(350-353),IPI00010796.1(53-56),IPI00299571.5(242-245),IPI01013559.1(187-190),IPI01011902.1(195-198),IPI01010189.1(238-241),IPI00644989.2(190-193),IPI00064193.3(53-56),IPI00555585.3(53-56)	FYAPWCGHCK(6)(9)	25	0.0077641
515	IPI00010360.2(1505-1511),IPI00977256.2(1505-1511),IPI00332623.6(1505-1511)	FTTMPFLFCNVNDVCNFASR(9)(15)	9	0.0566701
516	IPI00296099.6(650-657)	NPCTDGTHDCNK(3)(10)	2	0.151492
517	IPI00017375.2(85-88),IPI01011937.1(85-88)	LWACNFCYQR(4)(7)	4	1.39516e-05
518	IPI00017855.1(448-451),IPI00790739.1(473-476)	DLGGIVLANACGPCIGQWDRK(11)(14)	3	0.189112
519	IPI00218784.3(585-589),IPI00296461.4(584-588)	GHPPSEPCGTPCR(8)(12)	3	0.000163045
520	IPI00019439.2(97-98)	FHSYCCPGWK(5)(6)	3	0.208474
521	IPI00014898.3(1119-1122)	SRCQRCISELK(3)(6)	2	0.216424
522	IPI00220030.2(383-386),IPI01015055.1(415-418),IPI00335634.6(417-420),IPI00220031.2(431-434)	CYYCNGPILDK(1)(4)	3	0.216527
523	IPI00073196.3(75-80),IPI00982687.1(11-16),IPI00981639.1(75-80),IPI00398794.2(75-80)	RTCLKGQCR(3)(8)	4	0.00743503
524	IPI00008318.1(377-380),IPI00917056.1(377-380),IPI00916323.3(326-329)	CRPCGSGVHYTPQQNGLK(1)(4)	2	0.315707
525	IPI00218982.1(44-47),IPI00945705.1(44-47),IPI00930496.1(44-47),IPI00930098.1(44-47),IPI00909467.1(27-30)	HIFCKFCMLK(4)(7)	2	0.388947
526	IPI00296099.6(504-508)	ICSVTCGGGVQK(2)(6)	2	0.415934
527	IPI00941706.1(158-320)	VGIGPGSVCTTR(9)-VTQQVNPIFSEAC(13),VGIGPGSVCTTRK(9)-VTQQVNPIFSEAC(13)	13	0.000600943	√
528	IPI00848226.1(153-168)	SHSEWVSCVR(8)-FSPNSSNPIIVSCGWDK(13),WVSCVR(4)-FSPNSSNPIIVSCGWDK(13)	13	0.00122145	√
529	IPI00297284.1(230-264)	TPCQQE(3)-GPLEHLYSLHIPNCDK(14),TPCQQE(3)-HLYSLHIPNCDK(10)	8	0.00304599	√
530	IPI00472165.1(562-697)	IFTENIVEQPCPDVFWFPIFSEK(11)-YNCSIESPRK(3),IFTENIVEQPCPDVFWFPIFSEK(11)-YNCSIESPR(3)	9	0.0070975	√
531	IPI00016334.2(272-320)	CLADGNPPPHFSISK(1)-CQGLDLDTMISLLSEPQE(1),CLADGNPPPHFSISK(1)-YECQGLDLDTMISLLSEPQE(3)	13	0.0257283	√
532	IPI00005908.2(333-385)	NFCNWQK(3)-SCSVIEDDGLQAAFTTAHE(2),NFCNWQK(3)-SCSVIE(2)	3	0.0278586	√
533	IPI00007257.4(75-123)	FAGEICGFK(6)-DYSFTIQAYDCGKGPDGTNVKK(11),FAGEICGFK(6)-DYSFTIQAYDCGKGPDGTNVK(11)	8	0.110153	√
534	IPI00219156.7(52-85),IPI00983316.1(52-85)	LGTACGK(5)-LVILANNCPALR(8),LGTACGK(5)-LVILANNCPALRK(8)	5	0.111074	√
535	IPI00023014.3(225-250)	QCQLLK(2)-PEPFVALCEK(8)	6	7.07879e-06	√
536	IPI00219219.3(61-89)	FNAHGDANTIVCNSK(12)-VCITFDQANLTVK(2)	5	2.60935e-05	√
537	IPI00022463.2(28-67)	WCAVSE(2)-ASYLDCIR(6)	2	6.30954e-05	√
538	IPI00329482.5(1005-1035),IPI00735310.2(998-1028)	LPTSLNLPGFVGCLE(13)-HIYNMDPSTSVPCAR(13)	31	0.000103367	√
539	IPI00023014.3(410-559)	YFTFSGICQYLLAR(8)-LHGDCQDLQK(5)	93	0.000124454	√
540	IPI00465028.7(79-124),IPI00797270.4(42-87)	VVCAPPTAYIDFAR(3)-DCGATWVVLGHSER(2)	13	0.000125584	√
541	IPI00419585.9(115-161)	ITIADCGQLE(6)-HTGPGILSMANAGPNTNGSQFFICTAK(24)	27	0.000132505	√
542	IPI00940960.1(27-140)	DCGSVDGVIK(2)-NQSLFCWEIPVQIVSHL(6)	39	0.000227478	√
543	IPI00174794.1(343-391),IPI00946792.1(351-399),IPI00298292.4(343-391)	VTCLPPK(3)-SDAGVYTCHAANLAGQR(8)	36	0.000290883	√
544	IPI00012493.1(36-70)	VCADLIR(2)-KTPCGEGSK(4)	2	0.000315262
545	IPI00178352.6(1066-1103)	VCAYGPGLK(2)-GAGTGGLGLTVEGPCEAK(15)	8	0.000745887	√
546	IPI00174794.1(433-481),IPI00946792.1(441-489),IPI00298292.4(433-481)	CMSSTPAGSIE(1)-EGKPGYLDCLTQATPKPTVVWYR(9)	28	0.000769315	√
547	IPI00024284.6(2458-2503)	GQTLDLNCLVAGQAHAQVTWHK(8)-LLQVTPADSGEYVCR(14)	159	0.00077286	√
548	IPI00022463.2(582-596),IPI00945626.2(455-469)	LLCLDGTR(3)-YANCHLAR(4)	5	0.000954985	√
549	IPI00415032.2(286-334)	EELRGNVLSLECIAE(12)-ADSGNYQCIAK(8)	5	0.00104947	√
550	IPI00024915.3(100-204),IPI00759663.1(48-152)	GVLFGVPGAFTPGCSK(14)-ALNVEPDGTGLTCSLAPNIISQL(13)	12	0.0011761	√
551	IPI00015101.2(230-239)	HHCPEAR(3)-AAQDCREE(5)	8	0.00120536
552	IPI00017672.4(78-210)	ACVMMQGR(2)-TVAECR(5)	7	0.00123929
553	IPI00745313.1(385-540)	VKCPPIGMESHR(3)-LEVLGCSVAPVYSYYAQNE(6)	14	0.00130626	√
554	IPI00412492.4(345-389)	SYIQLGLQCAGGAGR(9)-AAPAALCAFR(7)	5	0.0020215	√
555	IPI00024284.6(3596-3641)	VPAGSAAVFPCIASGYPTPD(11)-LENNMLMLPSVRPQDAGTYVCTATNR(21)	7	0.00214763	√
556	IPI00024284.6(2072-2117)	GQTLDLNCVVAGSAHAQVTWYR(8)-LPQVSPADSGEYVCR(14)	40	0.00255787	√
557	IPI00848226.1(168-182)	FSPNSSNPIIVSCGWDK(13)-VWNLANCK(7)	4	0.0025789	√
558	IPI00218733.6(58-147)	FGDNTAGCTSAGPHFNPLSR(8)-LACGVIGIAQ(3)	22	0.0045696	√
559	IPI00177543.6(222-329),IPI00940221.1(222-329),IPI00219043.1(222-329),IPI00219042.1(222-329)	VVNSDISCHYK(8)-HAVSFMTCTQNVAPDMFR(8)	6	0.00474773	√
560	IPI00414717.1(385-404),IPI00923461.1(374-393),IPI00641153.3(385-404)	CNVENLPR(1)-LSYLLMCLE(7)	6	0.00671509	√
561	IPI00293303.1(50-219),IPI00384156.1(50-219),IPI00384155.1(50-219)	ESSYACYYDEK(6)-HQADACHAYQIIHR(6)	13	0.00687026	√
562	IPI00022463.2(246-260),IPI00945626.2(119-133)	LLCLDNTR(3)-DCHLAQVPSHTVVAR(2)	5	0.00724581	√
563	IPI00302592.2(1353-1453),IPI00333541.6(1353-1453)	GCDPSR(2)-CSGPGLSPGMVR(1)	4	0.00810811	√
564	IPI00163187.10(80-121)	DGNVTCER(6)-LSCFAQTVSPAEK(3)	3	0.00930781	√
565	IPI00022463.2(364-396),IPI00945626.2(237-269)	TTEDCIAK(5)-WCALSHHER(2)	5	0.0104716	√
566	IPI00218918.5(324-343)	MYGISLCQAILDETK(7)-ILVALCGGN(6)	9	0.0110983	√
567	IPI00002732.12(243-296),IPI00640273.2(230-283)	SYCINK(3)-QPAAVHALIDDTQNCDDIAMNFIIAK(15)	8	0.0112583	√
568	IPI00215767.1(243-262),IPI01013346.2(200-219),IPI00759755.1(230-249)	CFSQPR(1)-DYDYTCFVFSDVDLIPMNDHNAYR(6)	13	0.0120204
569	IPI00024284.6(2946-2991)	GQTLDLNCVVPGQAHAQVTWYK(8)-LHLVSPADSGEYVCR(14)	12	0.0130472	√
570	IPI00291006.2(212-285)	TIIPLISQCTPK(9)-CTYFSTPLLLGK(1)	3	0.0162777	√
571	IPI00218319.3(226-233),IPI00642042.3(210-217)	DKLKCTK(5)-EEHLCTQR(5)	3	0.0165112	√
572	IPI00219465.5(116-309),IPI00879436.1(112-305)	ANCEFVR(3)-TYIDLIFPDCLAPR(10)	5	0.01663	√
573	IPI00745991.2(68-87)	SALCLAISNSSR(4)-CSQAPR(1)	8	0.0183242	√
574	IPI00419966.2(1715-1769),IPI00440822.3(1013-1067)	CGTTIPGKW(1)-GHGEDHCQFVDSFLDGR(7)	3	0.0244615
575	IPI00396485.3(234-411),IPI00940393.3(213-390)	SGDAAIVDMVPGKPMCVE(16)-ALDCILPPTRPTDKPLR(4)	11	0.0248945	√
576	IPI00000138.2(237-303)	ADPSLWCVSAWNDNGK(7)-ACIRPE(2)	4	0.0273582	√
577	IPI00012066.2(109-158),IPI01022076.1(109-158),IPI01021216.1(109-158),IPI00900327.2(109-158),IPI00796337.1(109-158),IPI00791223.2(109-158),IPI00790627.2(109-158),IPI00788837.2(71-120),IPI00470509.3(109-158),IPI00216689.2(109-158)	LVVPASQCGSLIGK(8)-AITIAGIPQSIIECVK(14)	8	0.0289435	√
578	IPI00465028.7(164-255),IPI00797270.4(127-218)	GLGVIACIGEK(7)-IIYGGSVTGATCK(12)	4	0.029456
579	IPI00023014.3(584-608)	ACAVLTSPTFE(2)-AVSPLPYLRNCR(11)	6	0.0301435	√
580	IPI00026991.4(509-527),IPI00792848.3(490-508)	NLGTNQCLDVGENNR(7)-GGKPLIMYSCHGLGGNQYFE(10)	6	0.0330457	√
581	IPI00339297.2(503-518),IPI00976903.1(500-515),IPI00911074.1(331-346)	LCAEVPEQK(2)-NYVGMQNCPK(8)	3	0.0402378	√
582	IPI00017567.3(493-549)	SCHLDLGPEGGTVE(2)-TGTLSCTVALRPK(6)	4	0.0413672	√
583	IPI00026991.4(597-610),IPI00792848.3(578-591)	NSGSGTCLTSQDK(7)-KPAMAPCNPSDPHQLWLFV(7)	2	0.0461148
584	IPI00008552.6(146-229)	LTHAAPCMLFMK(7)-LDTICPK(5)	3	0.048039
585	IPI00218474.6(357-389),IPI00942494.1(314-346)	SIQACK(5)-DTFIADLVVGLCTGQIK(12)	2	0.0483998
586	IPI00171411.4(168-168),IPI00759659.1(149-149)	FSYDLSQCINQMK(8)-FSYDLSQCINQMK(8)	14	0.0514385	√
587	IPI00333985.2(411-454),IPI00465432.3(411-454)	TDAHGSFCFK(8)-IAPNTPQLADIVATGFSVCGR(19)	2	0.0534752
588	IPI00217966.9(163-293),IPI00947127.1(192-322),IPI00910754.1(105-235)	VIGSGCNLDSAR(6)-DDVFLSVPCILGQNGISDLVK(9)	2	0.0561257	√
589	IPI00465248.5(357-399)	SLQACK(5)-TGAPCRSER(5)	5	0.0573961
590	IPI00883655.2(428-439),IPI00106642.4(323-334)	LQVTGSAHCTFNTAQK(9)-AAAFVTSPPLSPDPTTPDFLNSLLSCGD(26)	8	0.0586477	√
591	IPI00011865.2(103-125),IPI00985313.1(132-154),IPI00018822.2(109-131)	AENDICR(6)-GRWCGHK(4)	2	0.0599236
592	IPI00300890.2(149-175),IPI00300891.4(149-175)	TGSEDCSK(6)-YPHNLDCTFTILAKPK(7)	6	0.0599761	√
593	IPI00295525.6(116-126),IPI01022234.1(116-126)	QEGECR(5)-SNPSDINVCR(9)	3	0.0603453
594	IPI00010896.3(178-191)	LTLADCNLLPK(6)-LHIVQVVCK(8)	2	0.0606875
595	IPI00007752.1(12-211),IPI00023598.2(12-211)	ALYDICFR(6)-EIVHLQAGQCGNQIGAK(10)	3	0.0709379
596	IPI00008561.1(92-466)	CGVPDVAQFVLTE(1)-ANSWFNCR(7)	4	0.0748507
597	IPI00430812.6(150-158),IPI00967344.1(145-153),IPI00895911.9(151-159),IPI00895852.1(144-152),IPI00895806.1(152-160),IPI00430813.3(143-151)	TSEVNCYR(6)-TGHVAINCSK(8)	2	0.0760941	√
598	IPI00027547.2(34-34),IPI00847793.1(34-34)	AASAPGSGNPCHE(11)-AASAPGSGNPCHE(11)	3	0.258366	√
599	IPI00013933.2(1805-1805),IPI00969616.1(1362-1362),IPI00217182.5(1206-1206)	NQCTQVVQER(3)-NQCTQVVQER(3)	2	0.357404	√
600	IPI00218319.3(233-233),IPI00642042.3(217-217)	EEHLCTQR(5)-EEHLCTQR(5)	4	0.371758	√
601	IPI00019502.3(931-931)	CQHLQAEK(1)-CQHLQAEK(1)	2	0.390039	√
602	IPI00030106.1(97-157),IPI00926746.2(97-157)	CGEETR(1)-HGEPAPYLCNKDPFALK(9)	3	0.0881296
603	IPI01019113.1(12-211),IPI00031370.3(12-211)	ALYDICFR(6)-EIVHIQAGQCGNQIGAK(10)	6	0.0886905	√
604	IPI00031517.1(180-185)	YTQPNICR(7)-NPVCANR(4)	2	0.100597	√
605	IPI00099650.2(980-1002)	EMMSPGLTTEHICSE(13)-YSIYIACEPSPSANNE(7)	5	0.101562
606	IPI00216694.3(143-167),IPI01011191.1(121-145)	AVGDGIVLCK(9)-ALENDPDCR(8)	2	0.101856
607	IPI00032532.1(643-670),IPI00940478.1(370-397),IPI00921021.1(344-371),IPI00412412.1(589-616),IPI00412410.1(686-713)	GCMTLE(2)-HSDITAHSCPPVEPAAA(9)	2	0.112023
608	IPI00339223.2(2336-2336),IPI00855777.2(2246-2246)	TNTNVNCPIECFMPLDVQADR(7)-TNTNVNCPIECFMPLDVQADRE(7)	3	0.123517
609	IPI00299485.5(141-165),IPI00909029.1(141-165)	RCVSLLLD(2)-WSEGPCGSPGSPGSNIE(6)	6	0.125039
610	IPI00296053.3(333-377),IPI00759715.1(290-334)	VNPTQCE(6)-LSGAMNTTACSLMK(10)	2	0.139344
611	IPI00026546.1(35-206)	FVLDCK(5)-ICKPLHE(2)	2	0.139566
612	IPI00955048.1(146-161),IPI00954943.1(146-161),IPI00829762.3(146-161),IPI00607783.4(326-341),IPI00374772.4(326-341),IPI00064652.6(326-341)	QENPCGPCSE(8)-HLFVQDPQTCKCSCKNTDSR(10)	7	0.190273
613	IPI00955048.1(143-161),IPI00954943.1(143-161),IPI00829762.3(143-161),IPI00607783.4(323-341),IPI00374772.4(323-341),IPI00064652.6(323-341)	QENPCGPCSE(5)-HLFVQDPQTCKCSCKNTDSR(10)	15	0.19305
614	IPI00219219.3(61-131)	FNAHGDANTIVCNSK(12)-IKCVAFD(3)	4	0.200768	√
615	IPI00455316.3(3727-3752),IPI00943593.2(3722-3747)	VYLCTGK(4)-DGYVPFFDPTGTIYNEGPQYGCIQPNK(22)	6	0.222877
616	IPI00004669.1(456-473)	VPDHQDIAFGALQQGTNCLDTLGHFADGVVGVYE(18)-CHNAGGNQE(1)	10	0.255046	√
617	IPI00418144.1(417-436),IPI00103871.3(417-436)	PSRPVCLLLE(6)-IATHMPGSYCVQVAAVTGAGAGE(10),IATHMPGSYCVQVAAVTGAGAGEPSRPVCLLLE(10)(29)	14	2.07134e-07	√
618	IPI00219365.3(117-284)	ILALCMGNHE(5)-EGILNDDIYCPPE(10)	2	0.286422
619	IPI00550385.3(4825-5049)	QSQQAKNCPISAKLER(8)-ALGSQACSNK(7)	3	0.291175
620	IPI00793960.1(436-449),IPI00005128.1(437-450)	CSQMLTGGWWFD(1)-ACGPSNLNGMYYPQR(2),CSQMLTGGWWFDACGPSNLNGMYYPQR(1)(14)	19	2.88174e-07	√
621	IPI00010349.1(552-565)	ITRECK(5)-GVQFAPFSTCR(10)	2	0.334382
622	IPI00465439.5(150-178),IPI00796333.1(204-232),IPI00922081.1(73-101),IPI00418262.5(237-265)	WRCVLK(3)-YASICQQNGIVPIVEPE(5)	4	0.343695
623	IPI00219798.2(372-428),IPI00980964.1(333-389),IPI00946477.1(336-392),IPI00829739.3(336-392),IPI00418122.4(336-392),IPI00418121.1(372-428)	TVTFQCE(6)-SDVGYYICQTLNVAGSIITK(8)	2	0.353722
624	IPI00339223.2(508-2299),IPI00855777.2(508-2209)	GEWTCIAYSQLR(5)-CDNCRRPGGEPSPE(1)	3	0.387706
625	IPI00167867.5(354-890)	CLGKPNK(1)-RAKVCK(5)	2	0.428015
626	IPI00333541.6(1912-1920),IPI00302592.2(1904-1912)	AEISCTD(5)-NQDGTCSVSYLPVLPGDYSILVK(6),AEISCTDNQDGTCSVSYLPVLPGDYSILVK(5)(13)	5	1.39084e-06	√
627	IPI00028908.4(896-1151),IPI00955436.1(795-1050),IPI00293033.6(490-745)	ECSENR(2)-YDCRER(3)	2	0.491421
628	IPI00946344.1(1509-1739),IPI00748386.3(1537-1767)	IFCAGMHSDHPKE(3)-TECNPYTRPESER(3)	2	0.540347
629	IPI00024284.6(1746-1748)	HQGSELHFPSVQPSDAGVYICTCR(21)(23),LHFPSVQPSDAGVYICTCR(16)(18)	36	4.31103e-15	√
630	IPI00479186.7(423-424)	CCSGAIIVLTK(1)(2),LAPITSDPTEATAVGAVEASFKCCSGAIIVLTK(23)(24)	7	5.69006e-12
631	IPI01015055.1(533-536),IPI00220030.2(501-504),IPI00335634.6(535-538),IPI00220031.2(549-552)	GSLCSGCQKPITGR(4)(7),RGSLCSGCQKPITGR(5)(8)	6	4.44494e-09	√
632	IPI00745272.3(41-45),IPI00007102.3(247-251)	GCKAACNGPYDGK(2)(6),FEEGCKAACNGPYDGK(5)(9)	16	7.78552e-09	√
633	IPI00955048.1(143-146),IPI00954943.1(143-146),IPI00829762.3(143-146),IPI00607783.4(323-326),IPI00374772.4(323-326),IPI00064652.6(323-326)	ARQENPCGPCSER(7)(10),QENPCGPCSER(5)(8)	15	5.99182e-07	√
634	IPI01012733.1(407-411),IPI00002966.2(376-380),IPI00514983.4(378-382),IPI00939163.1(376-380),IPI00295485.4(376-380),IPI00964409.3(350-354)	GCALQCAILSPAFK(2)(6)	4	2.26517e-10	√
635	IPI00029629.4(50-53)	TWAVQGSPYLCPQCR(11)(14)	3	4.75145e-10
636	IPI00979956.1(63-68),IPI00017968.1(110-115),IPI00977835.1(42-47)	SFGCRFGTCTVQK(4)(9)	6	6.9842e-10	√
637	IPI00941810.1(511-515),IPI00329352.4(511-515),IPI00333985.2(511-515),IPI00872411.2(511-515),IPI00465432.3(511-515),IPI00413732.3(511-515)	VSCLDTCGDLLVTLQSLSR(3)(7)	4	8.6482e-10	√
638	IPI00000811.2(77-78)	IFCCRSGSAADTQAVADAVTYQLGFHSIE(3)(4)	10	2.14978e-09	√
639	IPI00002745.1(126-132)	RKGAWPSTLLSVQNVIDCGNAGSCE(18)(24)	8	1.15984e-08	√
640	IPI00413853.7(205-210)	STHTHSCSAADCYNR(7)(12)	2	1.62593e-08
641	IPI00396258.3(342-345),IPI00181135.4(302-305)	EVFGSGTACQVCPVHR(9)(12)	3	1.94659e-08	√
642	IPI00442073.5(167-170),IPI00002824.7(167-170)	IYCKGCYAK(3)(6)	7	5.70293e-08	√
643	IPI01018202.1(60-65),IPI00554786.5(59-64),IPI00984188.2(109-114),IPI00983539.2(158-163),IPI00983068.1(209-214),IPI00981495.1(174-179),IPI00885213.1(174-179),IPI00871867.2(103-108),IPI00847482.5(111-116),IPI00783641.4(158-163),IPI00157820.4(86-91),IPI00883598.3(56-61),IPI00853628.1(85-90),IPI00853011.1(63-68),IPI00220566.2(86-91),IPI00908781.2(203-208),IPI00981128.1(203-208)	WGLGGTCVNVGCIPK(7)(12)	11	8.40798e-08	√
644	IPI00007058.1(192-195)	LDSLHPDLIYNVSWNHNGSLFCSACK(22)(25)	16	1.04655e-07	√
645	IPI00783744.2(136-145),IPI00170551.1(136-145),IPI00657834.1(136-145),IPI00465042.3(136-145),IPI00374169.2(136-145),IPI00332846.10(136-145),IPI00178302.6(136-145),IPI00170617.1(136-145)	MVFVCGTNAFNPMCR(5)(14)	6	2.27458e-07	√
646	IPI00293655.3(542-544)	GHQFSCVCLHGDR(6)(8)	3	2.76819e-07	√
647	IPI00914566.2(333-340),IPI00914971.1(267-274)	IGTDIQDNKCSWLVVQCLQR(10)(17)	2	5.29094e-07
648	IPI00643920.4(41-42),IPI00942979.1(41-42)	ISSIQATTAAGSGHPTSCCSAAE(18)(19)	3	1.01634e-06
649	IPI00294426.3(360-365),IPI00020194.1(357-362)	SGDWVCPNPSCGNMNFAR(6)(11)	3	2.61302e-06	√
650	IPI00013917.3(50-56)	QAHLCVLASNCDEPMYVK(5)(11)	6	3.15506e-06	√
651	IPI00300890.2(646-655),IPI00300891.4(646-655)	DLQLPSGFNCNFDFLEEPCGWMYDHAK(10)(19)	6	3.99645e-06
652	IPI00012567.5(405-407),IPI00954971.1(202-204),IPI00954880.1(225-227),IPI00940477.1(208-210),IPI00829762.3(184-186),IPI00374772.4(364-366),IPI00216554.4(382-384),IPI00216553.4(388-390)	TCRCDKPR(2)(4)	2	4.08862e-06
653	IPI00966603.1(475-478),IPI00553102.4(337-340),IPI00966347.1(343-346),IPI00555593.1(286-289),IPI00007935.6(446-449)	SWHPEEFNCAHCK(9)(12)	3	4.12228e-06	√
654	IPI00641040.1(147-152),IPI00411706.1(176-181)	SVSAFAPICNPVLCPWGK(9)(14)	4	5.4494e-06	√
655	IPI00641788.1(27-30),IPI00013396.3(6-9)	FYCDYCDTYLTHDSPSVR(3)(6)	5	6.32054e-06	√
656	IPI00472165.1(279-282)	ILLNYFGNYVPNSWTQDNGCTLCE(20)(23)	4	8.05347e-06	√
657	IPI00376394.4(476-479)	YVHTFFGCKECGEHFEE(8)(11)	7	1.33217e-05	√
658	IPI00419373.1(85-94)	GFGFVTYSCVEEVDAAMCARPHK(9)(18)	9	1.71963e-05	√
659	IPI00013452.11(1448-1453)	IVQIPFCGEIDCEDWIK(7)(12)	2	1.80328e-05
660	IPI00023014.3(1899-1904)	RPGDVWTLPDQCHTVTCQPDGQTLLK(12)(17)	9	2.83516e-05	√
661	IPI00376199.4(16-19),IPI00889619.2(16-19)	QSCYLCDLPR(3)(6)	2	2.99186e-05
662	IPI01009326.1(129-130),IPI00302925.4(147-148),IPI00784090.2(148-149)	AHEILPNLVCCSAK(10)(11)	3	3.14117e-05	√
663	IPI00455316.3(338-339),IPI00943593.2(338-339)	LIHLDGKCCPE(8)(9)	9	4.31019e-05
664	IPI00917739.2(173-176),IPI00788612.2(161-164),IPI00917579.1(165-168),IPI00917064.1(198-201),IPI00847665.7(223-226)	NDPYHPDHFNCANCGK(11)(14)	3	5.58067e-05	√
665	IPI00290638.6(206-209),IPI00291238.4(303-306)	FAPVCSICENPIIPR(5)(8)	2	6.63766e-05
666	IPI00743342.2(221-224),IPI00396967.3(331-334)	KCAGCTNPISGLGGTK(2)(5)	3	7.991e-05	√
667	IPI00910513.2(519-525),IPI00909083.1(518-524)	ILPGFILCDPNNLCHSGR(8)(14)	4	8.29674e-05	√
668	IPI00007778.1(260-269)	LVMGVPWYGYDYTCLNLSEDHVCTIAK(14)(23)	5	9.11767e-05	√
669	IPI00024993.4(143-149)	KPVIAAVNGYAFGGGCELAMMCDIIYAGEK(16)(22)	6	0.0001722	√
670	IPI01015593.2(204-208),IPI00002236.4(168-172),IPI00966900.1(212-216)	LYPTSCHTACTLR(6)(10)	3	0.000184363	√
671	IPI00000861.1(5-8)	MNPNCARCGK(5)(8)	3	0.000253973
672	IPI01012991.1(190-193),IPI00006932.4(256-259),IPI01008748.1(189-192),IPI00893216.2(187-190)	VCEVCSAYLGLHDNDRR(2)(5)	4	0.000345035	√
673	IPI00289819.5(228-235)	ACPPGTAACLVR(2)(9)	4	0.000362973
674	IPI00867714.1(17-20),IPI00410324.2(17-20)	YFSVGSQVSCRTCQEQR(10)(13)	3	0.000634353	√
675	IPI00032139.1(20-30)	ILCQDNPSHNVFCSPVSISSALAMVLLGAK(3)(13)	6	0.000756403
676	IPI00430812.6(54-57),IPI00967344.1(47-50),IPI00895911.9(54-57),IPI00895852.1(47-50),IPI00895806.1(54-57),IPI00430813.3(47-50),IPI00965541.1(48-51)	GFQFVSSSLPDICYRCGE(13)(16)	4	0.000951413
677	IPI00008787.4(97-99)	DFCGCHVAWSGSQLR(3)(5)	3	0.00162849
678	IPI00642244.2(205-215),IPI00784543.1(227-237),IPI00645487.2(227-237),IPI00642584.2(227-237)	VSTPWLQHLSGACGVVDEAVLVCPDPSSR(13)(23)	4	0.00934338
679	IPI00977773.2(111-122),IPI00298237.8(120-131)	CHSVITQDFLTCWLSIR(1)(12)	5	0.0101351
680	IPI00010360.2(39-41),IPI01018950.1(39-41),IPI01018645.1(39-41),IPI00977256.2(39-41),IPI00829991.1(39-41),IPI00413923.3(39-41),IPI00396322.4(39-41),IPI00332623.6(39-41)	KGQCFCDGAK(4)(6)	2	0.0147304
681	IPI00016912.1(146-149)	MCPSCFQK(2)(5)	3	0.0160107
682	IPI00023014.3(2750-2754)	IHYCQGKCASK(4)(8)	3	0.0203772
683	IPI00023234.3(158-161)	CYECHPKPTQR(1)(4)	3	0.0529793	√
684	IPI00029273.2(882-894)	SCENIHLHSEAVLCTVPNDLLK(2)(14)	2	0.0533079	√
685	IPI00550852.4(76-79),IPI01010751.1(19-22),IPI00914016.1(76-79)	CPGCMHTLSTR(1)(4)	3	0.133088
686	IPI00291064.4(28-33),IPI01013191.1(28-33),IPI00977779.1(28-33),IPI00977164.1(28-33)	CSGIFCLEHR(1)(6)	2	0.282539
687	IPI00395694.1(665-672),IPI01009481.1(699-706),IPI00946283.1(599-606),IPI00872398.2(699-706),IPI00455127.2(665-672)	CLRFAVRCVGK(1)(8)	2	0.40303
688	IPI00396967.3(272-275),IPI00743342.2(162-165)	QHAMQCVQCK(6)(9)	2	0.447066
*Lu, Shan, et al. "Mapping native disulfide bonds at a proteome scale." nature methods 12.4 (2015): 329. Filtering criteria: FDR ≤ 5% for Inter, FDR ≤ 1% for Intra, spectral count ≥ 2.

## Sheet: Parameters
pLink 2 parameters for the Human-SS dataset
Items	Settings
Database	71,579 proteins, downloaded from Uniprot on 2017-10-23
Enzyme	Trypsin and Glu-C
Max Missed Cleavage Sites	5
Crosslinker	SS
Peptide Mass Range	[600, 4,000] Da
Peptide Length Range	[6, 40]
Precursor Tolerance	± 10 ppm
Fragment Tolerance	± 20 ppm
Fixed Modifications	None
Variable Modifications	None
FDR	5% at PSM level under separate FDR control
